# Supplementary material for: Crystal structure of (1,3-di­methyl­thio­urea-κS)tris­(tri­phenyl­phosphane-κP)silver(I) acetate
Source: Acta Crystallogr Sect E Struct Rep Online. 2014 Aug 30;70(Pt 9):m337–8. doi: 10.1107/S1600536814019047 (PMC4186141; doi:10.1107/S1600536814019047)
Supplement: Supplementary file 1 [file e-70-0m337-sup1.cif]

##############################################################################
#                                                                            #
# This CIF contains the data in a paper accepted for publication in          #
# Acta Crystallographica Section E. It conforms to the requirements of       #
# Notes for Authors for Acta Crystallographica Section E, and has been       #
# peer reviewed under the auspices of the IUCr Commission on Journals.       #
#                                                                            #
# Full details of the Crystallographic Information File format               #
# are given in the paper "The Crystallographic Information File (CIF):       #
# a New Standard Archive File for Crystallography" by S. R. Hall, F. H.      #
# Allen and I. D. Brown [Acta Cryst. (1991), A47, 655-685].                  #
#                                                                            #
# The current version of the core CIF dictionary is obtainable from          #
# ftp://ftp.iucr.org/pub/cif_core.dic.                                       #
#                                                                            #
# Software is freely available for graphical display of the structure(s)     #
# in this CIF. For information consult the CIF software page                 #
# http://www.iucr.org/resources/cif/software.                                #
#                                                                            #
# This file may be used for bona fide research purposes within the           #
# scientific community so long as proper attribution is given to the journal # 
# article from which it was obtained.                                        #
#                                                                            #
##############################################################################
data_I
_audit_creation_method     SHELXL-2013
_chemical_name_systematic
;
(1,3-Dimethylthiourea-\k<i>S</i>)tris(triphenylphosphane-\k<i>P</i>)silver(I)
acetate
;
_chemical_name_common     ?
_chemical_formula_moiety     'C57 H53 Ag N2 P3 S +, C2 H3 O2 -'
_chemical_formula_sum     'C59 H56 Ag N2 O2 P3 S'
_chemical_formula_iupac     '[Ag (C3 H8 N2 S) (C18 H15 P)3] C2 H3 O2'
_chemical_formula_weight     1057.89
_chemical_melting_point     ?
_shelx_space_group_comment
;
The symmetry employed for this shelxl refinement is uniquely defined
by the following loop, which should always be used as a source of
symmetry information in preference to the above space-group names.
They are only intended as comments.
;
_space_group_crystal_system     monoclinic
_space_group_name_H-M_alt     'P 21/c'
_space_group_name_Hall     '-P 2ybc'
loop_
    _space_group_symop_operation_xyz
    'x, y, z'
    '-x, y+1/2, -z+1/2'
    '-x, -y, -z'
    'x, -y-1/2, z-1/2'
_cell_length_a     15.780(4)
_cell_length_b     15.427(4)
_cell_length_c     21.649(6)
_cell_angle_alpha     90
_cell_angle_beta     102.262(5)
_cell_angle_gamma     90
_cell_volume     5150(2)
_cell_formula_units_Z     4
_cell_measurement_reflns_used     2479
_cell_measurement_theta_min     2.2202
_cell_measurement_theta_max     22.0214
_cell_measurement_temperature     100(2)
_exptl_crystal_description     rod
_exptl_crystal_colour     colourless
_exptl_crystal_size_max     0.150
_exptl_crystal_size_mid     0.090
_exptl_crystal_size_min     0.070
_exptl_crystal_density_diffrn     1.365
_exptl_crystal_density_meas     ?
_exptl_crystal_density_method     ?
_exptl_crystal_F_000     2192
_exptl_absorpt_coefficient_mu     0.570
_exptl_absorpt_correction_type     multi-scan
_exptl_absorpt_process_details     '(<i>SADABS</i>; Bruker, 2013)'
_shelx_estimated_absorpt_T_min     0.919
_shelx_estimated_absorpt_T_max     0.961
_exptl_absorpt_correction_T_min     0.6280
_exptl_absorpt_correction_T_max     0.7461
_exptl_special_details     ?
_diffrn_ambient_temperature     100(2)
_diffrn_radiation_type     MoK\a
_diffrn_radiation_wavelength     0.71073
_diffrn_radiation_monochromator     graphite
_diffrn_measurement_device_type     'Bruker APEXII CCD'
_diffrn_measurement_method     'omega and phi scans'
_diffrn_detector_area_resol_mean     ?
_diffrn_reflns_number     26460
_diffrn_reflns_av_R_equivalents     0.0737
_diffrn_reflns_theta_min     2.335
_diffrn_reflns_theta_max     27.485
_diffrn_reflns_theta_full     25.242
_diffrn_measured_fraction_theta_max     0.998
_diffrn_measured_fraction_theta_full     0.999
_diffrn_reflns_limit_h_min     -20
_diffrn_reflns_limit_h_max     17
_diffrn_reflns_limit_k_min     -20
_diffrn_reflns_limit_k_max     11
_diffrn_reflns_limit_l_min     -28
_diffrn_reflns_limit_l_max     27
_refine_special_details     ?
_reflns_number_total     11781
_reflns_number_gt     7575
_reflns_threshold_expression     I>2\s(I)
_refine_ls_structure_factor_coef     Fsqd
_refine_ls_matrix_type     full
_refine_ls_R_factor_all     0.0991
_refine_ls_R_factor_gt     0.0529
_refine_ls_wR_factor_gt     0.0905
_refine_ls_wR_factor_ref     0.1055
_refine_ls_goodness_of_fit_ref     1.017
_refine_ls_restrained_S_all     1.017
_refine_ls_number_reflns     11781
_refine_ls_number_parameters     616
_refine_ls_number_restraints     0
_refine_ls_hydrogen_treatment     constr
_refine_ls_weighting_scheme     calc
_refine_ls_weighting_details
                      'w=1/[\s^2^(Fo^2^)+(0.0281P)^2^] where P=(Fo^2^+2Fc^2^)/3'
_atom_sites_solution_hydrogens     geom
_atom_sites_solution_primary     direct
_atom_sites_solution_secondary     difmap
_refine_ls_shift/su_max     0.001
_refine_ls_shift/su_mean     0.000
_refine_diff_density_max     0.796
_refine_diff_density_min     -0.643
_refine_ls_extinction_method     none
_refine_ls_extinction_coef     .
loop_
    _atom_type_symbol
    _atom_type_description
    _atom_type_scat_dispersion_real
    _atom_type_scat_dispersion_imag
    _atom_type_scat_source
    'C' 'C' 0.0033 0.0016
                         'International Tables Vol C Tables 4.2.6.8 and 6.1.1.4'
    'H' 'H' 0.0000 0.0000
                         'International Tables Vol C Tables 4.2.6.8 and 6.1.1.4'
    'N' 'N' 0.0061 0.0033
                         'International Tables Vol C Tables 4.2.6.8 and 6.1.1.4'
    'O' 'O' 0.0106 0.0060
                         'International Tables Vol C Tables 4.2.6.8 and 6.1.1.4'
    'S' 'S' 0.1246 0.1234
                         'International Tables Vol C Tables 4.2.6.8 and 6.1.1.4'
    'Ag' 'Ag' -0.8971 1.1015
                         'International Tables Vol C Tables 4.2.6.8 and 6.1.1.4'
    'P' 'P' 0.1023 0.0942
                         'International Tables Vol C Tables 4.2.6.8 and 6.1.1.4'
_computing_data_collection     'APEX2 (Bruker, 2013)'
_computing_cell_refinement     'SAINT (Bruker, 2013)'
_computing_data_reduction     'SAINT (Bruker, 2013)'
_computing_structure_solution     'SHELXS97 (Sheldrick, 2008)'
_computing_structure_refinement
;
SHELXL2013 (Sheldrick, 2008) and
SHELXLE (H\"ubschle <i>et al.</i>, 2011)
;
_computing_molecular_graphics     'Mercury (Macrae <i>et al.</i>, 2008)'
_computing_publication_material
;
SHELXL97 (Sheldrick, 2008) and publCIF (Westrip, 2010)
;
loop_
    _atom_site_type_symbol
    _atom_site_label
    _atom_site_fract_x
    _atom_site_fract_y
    _atom_site_fract_z
    _atom_site_U_iso_or_equiv
    _atom_site_adp_type
    _atom_site_calc_flag
    _atom_site_occupancy
    _atom_site_disorder_assembly
    _atom_site_disorder_group
    C C1 0.3031(2) 0.5069(3) 0.94747(18) 0.0208(9) Uani d 1 . .
    C C2 0.4133(3) 0.5809(3) 0.9015(2) 0.0332(11) Uani d 1 . .
    H H2A 0.4041 0.5466 0.8626 0.050 Uiso calc 1 . .
    H H2B 0.4619 0.5566 0.9325 0.050 Uiso calc 1 . .
    H H2C 0.4264 0.6410 0.8922 0.050 Uiso calc 1 . .
    C C3 0.1888(2) 0.4489(3) 0.9976(2) 0.0248(10) Uani d 1 . .
    H H3A 0.1775 0.4004 0.9677 0.037 Uiso calc 1 . .
    H H3B 0.1338 0.4705 1.0057 0.037 Uiso calc 1 . .
    H H3C 0.2258 0.4291 1.0373 0.037 Uiso calc 1 . .
    C C4 0.1342(2) 0.4805(2) 0.75494(18) 0.0172(9) Uani d 1 . .
    C C5 0.1944(3) 0.5404(3) 0.78514(19) 0.0218(9) Uani d 1 . .
    H H5 0.2357 0.5239 0.8219 0.026 Uiso calc 1 . .
    C C6 0.1950(3) 0.6247(3) 0.7622(2) 0.0278(10) Uani d 1 . .
    H H6 0.2357 0.6656 0.7838 0.033 Uiso calc 1 . .
    C C7 0.1367(3) 0.6488(3) 0.7084(2) 0.0286(11) Uani d 1 . .
    H H7 0.1375 0.7062 0.6927 0.034 Uiso calc 1 . .
    C C8 0.0771(3) 0.5900(3) 0.6772(2) 0.0282(10) Uani d 1 . .
    H H8 0.0370 0.6064 0.6398 0.034 Uiso calc 1 . .
    C C9 0.0762(3) 0.5060(3) 0.70093(19) 0.0234(10) Uani d 1 . .
    H H9 0.0347 0.4655 0.6795 0.028 Uiso calc 1 . .
    C C10 0.0642(2) 0.3820(2) 0.84535(17) 0.0139(8) Uani d 1 . .
    C C11 0.0312(2) 0.4598(3) 0.86199(18) 0.0216(9) Uani d 1 . .
    H H11 0.0453 0.5124 0.8436 0.026 Uiso calc 1 . .
    C C12 -0.0221(3) 0.4614(3) 0.9051(2) 0.0270(10) Uani d 1 . .
    H H12 -0.0436 0.5153 0.9165 0.032 Uiso calc 1 . .
    C C13 -0.0442(3) 0.3862(3) 0.93169(19) 0.0253(10) Uani d 1 . .
    H H13 -0.0817 0.3878 0.9607 0.030 Uiso calc 1 . .
    C C14 -0.0110(2) 0.3072(3) 0.91574(19) 0.0230(9) Uani d 1 . .
    H H14 -0.0254 0.2548 0.9342 0.028 Uiso calc 1 . .
    C C15 0.0422(2) 0.3058(2) 0.87344(19) 0.0211(9) Uani d 1 . .
    H H15 0.0647 0.2519 0.8629 0.025 Uiso calc 1 . .
    C C16 0.0758(2) 0.3035(2) 0.72943(17) 0.0173(9) Uani d 1 . .
    C C17 -0.0135(2) 0.3085(3) 0.71026(18) 0.0214(9) Uani d 1 . .
    H H17 -0.0445 0.3495 0.7296 0.026 Uiso calc 1 . .
    C C18 -0.0583(3) 0.2549(3) 0.66341(19) 0.0258(10) Uani d 1 . .
    H H18 -0.1196 0.2592 0.6507 0.031 Uiso calc 1 . .
    C C19 -0.0136(3) 0.1946(3) 0.63501(19) 0.0268(10) Uani d 1 . .
    H H19 -0.0438 0.1583 0.6021 0.032 Uiso calc 1 . .
    C C20 0.0756(3) 0.1878(3) 0.65507(19) 0.0249(9) Uani d 1 . .
    H H20 0.1064 0.1454 0.6368 0.030 Uiso calc 1 . .
    C C21 0.1197(3) 0.2422(2) 0.70136(18) 0.0198(9) Uani d 1 . .
    H H21 0.1810 0.2377 0.7142 0.024 Uiso calc 1 . .
    C C22 0.2110(2) 0.1580(2) 0.95183(18) 0.0174(9) Uani d 1 . .
    C C23 0.2183(3) 0.2192(3) 0.99953(19) 0.0256(10) Uani d 1 . .
    H H23 0.2574 0.2663 1.0010 0.031 Uiso calc 1 . .
    C C24 0.1689(3) 0.2122(3) 1.0452(2) 0.0363(12) Uani d 1 . .
    H H24 0.1751 0.2540 1.0781 0.044 Uiso calc 1 . .
    C C25 0.1110(3) 0.1451(3) 1.0433(2) 0.0363(12) Uani d 1 . .
    H H25 0.0768 0.1405 1.0743 0.044 Uiso calc 1 . .
    C C26 0.1035(3) 0.0843(3) 0.9954(2) 0.0388(12) Uani d 1 . .
    H H26 0.0637 0.0377 0.9938 0.047 Uiso calc 1 . .
    C C27 0.1534(3) 0.0903(3) 0.9494(2) 0.0298(11) Uani d 1 . .
    H H27 0.1477 0.0481 0.9167 0.036 Uiso calc 1 . .
    C C28 0.2627(2) 0.0767(2) 0.84717(17) 0.0165(9) Uani d 1 . .
    C C29 0.1843(3) 0.0723(3) 0.80319(19) 0.0226(9) Uani d 1 . .
    H H29 0.1436 0.1181 0.8012 0.027 Uiso calc 1 . .
    C C30 0.1646(3) 0.0031(3) 0.7625(2) 0.0275(10) Uani d 1 . .
    H H30 0.1109 0.0015 0.7326 0.033 Uiso calc 1 . .
    C C31 0.2231(3) -0.0637(3) 0.7652(2) 0.0344(12) Uani d 1 . .
    H H31 0.2095 -0.1119 0.7376 0.041 Uiso calc 1 . .
    C C32 0.3015(3) -0.0607(3) 0.8080(2) 0.0378(12) Uani d 1 . .
    H H32 0.3419 -0.1066 0.8094 0.045 Uiso calc 1 . .
    C C33 0.3214(3) 0.0089(3) 0.8489(2) 0.0294(11) Uani d 1 . .
    H H33 0.3755 0.0105 0.8782 0.035 Uiso calc 1 . .
    C C34 0.3878(2) 0.1533(2) 0.95073(18) 0.0159(8) Uani d 1 . .
    C C35 0.3990(2) 0.0966(2) 1.00142(18) 0.0173(9) Uani d 1 . .
    H H35 0.3515 0.0624 1.0077 0.021 Uiso calc 1 . .
    C C36 0.4778(3) 0.0889(2) 1.04271(19) 0.0224(9) Uani d 1 . .
    H H36 0.4843 0.0495 1.0771 0.027 Uiso calc 1 . .
    C C37 0.5479(3) 0.1383(3) 1.03452(19) 0.0229(9) Uani d 1 . .
    H H37 0.6021 0.1337 1.0636 0.027 Uiso calc 1 . .
    C C38 0.5384(3) 0.1941(3) 0.98399(19) 0.0246(10) Uani d 1 . .
    H H38 0.5864 0.2275 0.9776 0.030 Uiso calc 1 . .
    C C39 0.4592(2) 0.2016(2) 0.94246(18) 0.0190(9) Uani d 1 . .
    H H39 0.4533 0.2403 0.9077 0.023 Uiso calc 1 . .
    C C40 0.3827(2) 0.2476(2) 0.70976(17) 0.0135(8) Uani d 1 . .
    C C41 0.3577(2) 0.1651(2) 0.72423(19) 0.0196(9) Uani d 1 . .
    H H41 0.3427 0.1546 0.7638 0.023 Uiso calc 1 . .
    C C42 0.3547(3) 0.0980(3) 0.6812(2) 0.0235(10) Uani d 1 . .
    H H42 0.3373 0.0417 0.6913 0.028 Uiso calc 1 . .
    C C43 0.3766(3) 0.1125(3) 0.6241(2) 0.0241(10) Uani d 1 . .
    H H43 0.3751 0.0660 0.5951 0.029 Uiso calc 1 . .
    C C44 0.4007(2) 0.1943(3) 0.60837(18) 0.0221(9) Uani d 1 . .
    H H44 0.4151 0.2044 0.5685 0.026 Uiso calc 1 . .
    C C45 0.4037(2) 0.2616(2) 0.65126(17) 0.0181(9) Uani d 1 . .
    H H45 0.4204 0.3179 0.6406 0.022 Uiso calc 1 . .
    C C46 0.5064(2) 0.3314(2) 0.80672(17) 0.0143(8) Uani d 1 . .
    C C47 0.5333(2) 0.3744(2) 0.86439(18) 0.0184(9) Uani d 1 . .
    H H47 0.4920 0.4046 0.8824 0.022 Uiso calc 1 . .
    C C48 0.6194(3) 0.3733(2) 0.89543(19) 0.0213(9) Uani d 1 . .
    H H48 0.6369 0.4033 0.9344 0.026 Uiso calc 1 . .
    C C49 0.6805(3) 0.3290(3) 0.87027(19) 0.0249(10) Uani d 1 . .
    H H49 0.7395 0.3280 0.8919 0.030 Uiso calc 1 . .
    C C50 0.6548(3) 0.2863(3) 0.8134(2) 0.0266(10) Uani d 1 . .
    H H50 0.6965 0.2562 0.7957 0.032 Uiso calc 1 . .
    C C51 0.5687(2) 0.2867(2) 0.78180(19) 0.0198(9) Uani d 1 . .
    H H51 0.5519 0.2565 0.7429 0.024 Uiso calc 1 . .
    C C52 0.3793(2) 0.4305(2) 0.71993(17) 0.0140(8) Uani d 1 . .
    C C53 0.4453(3) 0.4913(2) 0.72276(19) 0.0225(9) Uani d 1 . .
    H H53 0.4986 0.4846 0.7525 0.027 Uiso calc 1 . .
    C C54 0.4326(3) 0.5617(3) 0.6817(2) 0.0287(11) Uani d 1 . .
    H H54 0.4773 0.6037 0.6842 0.034 Uiso calc 1 . .
    C C55 0.3567(3) 0.5714(3) 0.6378(2) 0.0267(10) Uani d 1 . .
    H H55 0.3494 0.6191 0.6095 0.032 Uiso calc 1 . .
    C C56 0.2910(3) 0.5114(3) 0.63488(19) 0.0233(10) Uani d 1 . .
    H H56 0.2381 0.5179 0.6047 0.028 Uiso calc 1 . .
    C C57 0.3025(3) 0.4423(2) 0.67590(18) 0.0195(9) Uani d 1 . .
    H H57 0.2567 0.4017 0.6740 0.023 Uiso calc 1 . .
    C C58 0.2149(3) 0.7483(3) 0.9683(2) 0.0267(10) Uani d 1 . .
    C C59 0.1905(3) 0.8391(3) 0.9867(2) 0.0456(14) Uani d 1 . .
    H H59A 0.1960 0.8420 1.0326 0.068 Uiso calc 1 . .
    H H59B 0.1305 0.8518 0.9656 0.068 Uiso calc 1 . .
    H H59C 0.2293 0.8818 0.9738 0.068 Uiso calc 1 . .
    N N1 0.3354(2) 0.5787(2) 0.92701(16) 0.0228(8) Uani d 1 . .
    H H1 0.3078 0.6278 0.9291 0.027 Uiso calc 1 . .
    N N2 0.2324(2) 0.5181(2) 0.97095(15) 0.0206(8) Uani d 1 . .
    H H2 0.2107 0.5707 0.9703 0.025 Uiso calc 1 . .
    O O1 0.17981(18) 0.68572(18) 0.99000(14) 0.0293(7) Uani d 1 . .
    O O2 0.26766(18) 0.74290(17) 0.93254(15) 0.0338(8) Uani d 1 . .
    S S1 0.35100(6) 0.40759(7) 0.94540(5) 0.0203(2) Uani d 1 . .
    Ag Ag1 0.28404(2) 0.31848(2) 0.84130(2) 0.01465(8) Uani d 1 . .
    P P1 0.13742(6) 0.37329(6) 0.79102(5) 0.0148(2) Uani d 1 . .
    P P2 0.28410(6) 0.17238(6) 0.89731(5) 0.0148(2) Uani d 1 . .
    P P3 0.39152(6) 0.33287(6) 0.76932(5) 0.0134(2) Uani d 1 . .
loop_
    _atom_site_aniso_label
    _atom_site_aniso_U_11
    _atom_site_aniso_U_22
    _atom_site_aniso_U_33
    _atom_site_aniso_U_12
    _atom_site_aniso_U_13
    _atom_site_aniso_U_23
    C1 0.015(2) 0.031(3) 0.015(2) -0.0006(18) -0.0013(17) -0.0036(17)
    C2 0.027(3) 0.035(3) 0.042(3) -0.009(2) 0.018(2) -0.002(2)
    C3 0.017(2) 0.032(3) 0.028(2) 0.0002(19) 0.0106(19) 0.0012(19)
    C4 0.021(2) 0.013(2) 0.020(2) 0.0042(17) 0.0114(18) -0.0023(16)
    C5 0.020(2) 0.024(2) 0.021(2) -0.0009(18) 0.0046(18) 0.0037(18)
    C6 0.031(3) 0.022(2) 0.030(3) -0.012(2) 0.007(2) 0.0001(19)
    C7 0.029(3) 0.020(2) 0.039(3) 0.0021(19) 0.012(2) 0.009(2)
    C8 0.025(2) 0.029(3) 0.029(3) 0.008(2) 0.001(2) 0.010(2)
    C9 0.017(2) 0.024(2) 0.029(3) 0.0029(18) 0.0028(18) -0.0006(19)
    C10 0.0069(18) 0.019(2) 0.015(2) 0.0000(16) 0.0014(15) 0.0007(16)
    C11 0.023(2) 0.022(2) 0.021(2) 0.0046(18) 0.0084(18) 0.0038(18)
    C12 0.034(3) 0.026(3) 0.026(2) 0.013(2) 0.016(2) 0.0048(19)
    C13 0.022(2) 0.033(3) 0.023(2) 0.004(2) 0.0097(19) 0.0022(19)
    C14 0.024(2) 0.024(2) 0.024(2) -0.0085(19) 0.0106(18) -0.0016(18)
    C15 0.022(2) 0.015(2) 0.027(2) 0.0023(18) 0.0071(18) -0.0020(17)
    C16 0.022(2) 0.015(2) 0.014(2) -0.0007(17) 0.0037(16) -0.0001(16)
    C17 0.017(2) 0.025(2) 0.021(2) 0.0038(18) 0.0029(17) -0.0003(18)
    C18 0.019(2) 0.034(3) 0.023(2) -0.005(2) 0.0021(19) 0.0062(19)
    C19 0.039(3) 0.024(3) 0.015(2) -0.011(2) -0.0001(19) -0.0026(18)
    C20 0.031(2) 0.018(2) 0.026(2) 0.001(2) 0.0070(19) -0.0037(19)
    C21 0.021(2) 0.017(2) 0.023(2) 0.0014(17) 0.0097(18) 0.0047(17)
    C22 0.0105(19) 0.022(2) 0.022(2) 0.0047(16) 0.0071(16) 0.0090(17)
    C23 0.026(2) 0.028(3) 0.026(2) -0.0024(19) 0.014(2) 0.0010(19)
    C24 0.042(3) 0.039(3) 0.034(3) 0.007(2) 0.021(2) -0.001(2)
    C25 0.032(3) 0.049(3) 0.037(3) 0.008(2) 0.027(2) 0.011(2)
    C26 0.030(3) 0.048(3) 0.044(3) -0.010(2) 0.018(2) 0.009(2)
    C27 0.026(3) 0.032(3) 0.033(3) -0.002(2) 0.010(2) 0.007(2)
    C28 0.022(2) 0.013(2) 0.015(2) -0.0021(16) 0.0058(17) 0.0035(16)
    C29 0.017(2) 0.024(2) 0.026(2) -0.0013(18) 0.0031(18) 0.0019(18)
    C30 0.026(2) 0.027(3) 0.027(3) -0.010(2) 0.000(2) -0.0022(19)
    C31 0.046(3) 0.025(3) 0.031(3) -0.007(2) 0.005(2) -0.008(2)
    C32 0.043(3) 0.028(3) 0.039(3) 0.013(2) 0.001(2) -0.008(2)
    C33 0.028(2) 0.027(3) 0.028(3) 0.013(2) -0.005(2) -0.0010(19)
    C34 0.017(2) 0.014(2) 0.016(2) 0.0057(16) 0.0024(16) 0.0000(16)
    C35 0.015(2) 0.018(2) 0.020(2) 0.0019(17) 0.0074(17) -0.0012(17)
    C36 0.025(2) 0.022(2) 0.020(2) 0.0068(19) 0.0032(18) 0.0050(17)
    C37 0.014(2) 0.029(3) 0.024(2) 0.0055(18) 0.0012(18) -0.0014(18)
    C38 0.017(2) 0.028(3) 0.029(2) -0.0015(19) 0.0063(18) 0.0013(19)
    C39 0.021(2) 0.021(2) 0.018(2) 0.0046(17) 0.0097(17) 0.0029(16)
    C40 0.0114(19) 0.019(2) 0.0108(19) 0.0037(16) 0.0030(15) -0.0006(15)
    C41 0.018(2) 0.021(2) 0.022(2) -0.0001(17) 0.0081(17) -0.0004(17)
    C42 0.023(2) 0.015(2) 0.035(3) 0.0020(18) 0.011(2) -0.0027(19)
    C43 0.023(2) 0.021(2) 0.026(2) 0.0083(18) 0.0019(19) -0.0124(19)
    C44 0.027(2) 0.024(3) 0.015(2) 0.0060(19) 0.0063(17) 0.0012(17)
    C45 0.021(2) 0.021(2) 0.014(2) 0.0030(17) 0.0071(17) 0.0015(17)
    C46 0.0123(19) 0.014(2) 0.016(2) 0.0003(16) 0.0020(15) 0.0034(16)
    C47 0.016(2) 0.019(2) 0.020(2) 0.0007(17) 0.0058(17) 0.0019(17)
    C48 0.024(2) 0.019(2) 0.018(2) -0.0077(18) -0.0014(18) 0.0023(17)
    C49 0.015(2) 0.028(3) 0.030(2) -0.0014(19) 0.0031(18) 0.012(2)
    C50 0.016(2) 0.033(3) 0.033(3) 0.0031(19) 0.0091(19) 0.001(2)
    C51 0.018(2) 0.019(2) 0.023(2) -0.0018(17) 0.0068(18) -0.0047(17)
    C52 0.017(2) 0.012(2) 0.016(2) 0.0026(16) 0.0097(16) -0.0023(15)
    C53 0.022(2) 0.016(2) 0.025(2) -0.0012(18) -0.0043(18) 0.0006(17)
    C54 0.033(3) 0.018(2) 0.034(3) -0.0036(19) 0.005(2) 0.0023(19)
    C55 0.040(3) 0.016(2) 0.024(2) 0.003(2) 0.007(2) 0.0083(18)
    C56 0.022(2) 0.028(3) 0.020(2) 0.0097(19) 0.0035(18) 0.0038(18)
    C57 0.021(2) 0.017(2) 0.021(2) -0.0014(17) 0.0066(18) 0.0022(17)
    C58 0.020(2) 0.025(3) 0.030(3) -0.001(2) -0.005(2) -0.007(2)
    C59 0.043(3) 0.031(3) 0.062(4) -0.001(2) 0.008(3) -0.014(2)
    N1 0.0183(19) 0.022(2) 0.031(2) -0.0017(15) 0.0126(16) -0.0025(16)
    N2 0.0160(18) 0.0199(19) 0.028(2) 0.0004(15) 0.0102(15) -0.0040(15)
    O1 0.0270(16) 0.0262(17) 0.0367(18) 0.0018(14) 0.0113(14) -0.0009(14)
    O2 0.0232(17) 0.0270(18) 0.053(2) -0.0014(14) 0.0129(16) -0.0016(15)
    S1 0.0204(5) 0.0248(6) 0.0158(5) 0.0024(4) 0.0040(4) -0.0058(4)
    Ag1 0.01253(14) 0.01663(16) 0.01532(15) 0.00167(13) 0.00415(11) 0.00066(13)
    P1 0.0119(5) 0.0173(6) 0.0155(5) 0.0021(4) 0.0034(4) -0.0004(4)
    P2 0.0115(5) 0.0176(6) 0.0161(5) 0.0016(4) 0.0047(4) 0.0027(4)
    P3 0.0133(5) 0.0142(6) 0.0137(5) 0.0003(4) 0.0048(4) -0.0001(4)
_geom_special_details
;
All e.s.d.'s (except the e.s.d. in the dihedral angle between two l.s. planes)
are estimated using the full covariance matrix. The cell e.s.d.'s are taken
into account individually in the estimation of e.s.d.'s in distances, angles
and torsion angles; correlations between e.s.d.'s in cell parameters are only
used when they are defined by crystal symmetry. An approximate (isotropic)
treatment of cell e.s.d.'s is used for estimating e.s.d.'s involving l.s.
planes.
;
loop_
    _geom_bond_atom_site_label_1
    _geom_bond_atom_site_label_2
    _geom_bond_site_symmetry_2
    _geom_bond_distance
    _geom_bond_publ_flag
    C1 N2 . 1.332(5) ?
    C1 N1 . 1.334(5) ?
    C1 S1 . 1.714(4) ?
    C2 N1 . 1.450(5) ?
    C2 H2A . 0.9800 ?
    C2 H2B . 0.9800 ?
    C2 H2C . 0.9800 ?
    C3 N2 . 1.454(5) ?
    C3 H3A . 0.9800 ?
    C3 H3B . 0.9800 ?
    C3 H3C . 0.9800 ?
    C4 C9 . 1.381(5) ?
    C4 C5 . 1.386(5) ?
    C4 P1 . 1.825(4) ?
    C5 C6 . 1.393(5) ?
    C5 H5 . 0.9500 ?
    C6 C7 . 1.372(6) ?
    C6 H6 . 0.9500 ?
    C7 C8 . 1.376(6) ?
    C7 H7 . 0.9500 ?
    C8 C9 . 1.395(5) ?
    C8 H8 . 0.9500 ?
    C9 H9 . 0.9500 ?
    C10 C11 . 1.386(5) ?
    C10 C15 . 1.401(5) ?
    C10 P1 . 1.820(4) ?
    C11 C12 . 1.383(5) ?
    C11 H11 . 0.9500 ?
    C12 C13 . 1.373(5) ?
    C12 H12 . 0.9500 ?
    C13 C14 . 1.397(5) ?
    C13 H13 . 0.9500 ?
    C14 C15 . 1.368(5) ?
    C14 H14 . 0.9500 ?
    C15 H15 . 0.9500 ?
    C16 C17 . 1.385(5) ?
    C16 C21 . 1.386(5) ?
    C16 P1 . 1.825(4) ?
    C17 C18 . 1.382(5) ?
    C17 H17 . 0.9500 ?
    C18 C19 . 1.388(5) ?
    C18 H18 . 0.9500 ?
    C19 C20 . 1.385(6) ?
    C19 H19 . 0.9500 ?
    C20 C21 . 1.378(5) ?
    C20 H20 . 0.9500 ?
    C21 H21 . 0.9500 ?
    C22 C27 . 1.378(5) ?
    C22 C23 . 1.386(5) ?
    C22 P2 . 1.831(4) ?
    C23 C24 . 1.387(6) ?
    C23 H23 . 0.9500 ?
    C24 C25 . 1.375(6) ?
    C24 H24 . 0.9500 ?
    C25 C26 . 1.384(6) ?
    C25 H25 . 0.9500 ?
    C26 C27 . 1.399(6) ?
    C26 H26 . 0.9500 ?
    C27 H27 . 0.9500 ?
    C28 C29 . 1.392(5) ?
    C28 C33 . 1.393(5) ?
    C28 P2 . 1.821(4) ?
    C29 C30 . 1.377(5) ?
    C29 H29 . 0.9500 ?
    C30 C31 . 1.376(6) ?
    C30 H30 . 0.9500 ?
    C31 C32 . 1.379(6) ?
    C31 H31 . 0.9500 ?
    C32 C33 . 1.384(6) ?
    C32 H32 . 0.9500 ?
    C33 H33 . 0.9500 ?
    C34 C35 . 1.385(5) ?
    C34 C39 . 1.394(5) ?
    C34 P2 . 1.816(4) ?
    C35 C36 . 1.373(5) ?
    C35 H35 . 0.9500 ?
    C36 C37 . 1.385(5) ?
    C36 H36 . 0.9500 ?
    C37 C38 . 1.375(5) ?
    C37 H37 . 0.9500 ?
    C38 C39 . 1.380(5) ?
    C38 H38 . 0.9500 ?
    C39 H39 . 0.9500 ?
    C40 C41 . 1.388(5) ?
    C40 C45 . 1.393(5) ?
    C40 P3 . 1.826(4) ?
    C41 C42 . 1.387(5) ?
    C41 H41 . 0.9500 ?
    C42 C43 . 1.371(5) ?
    C42 H42 . 0.9500 ?
    C43 C44 . 1.380(5) ?
    C43 H43 . 0.9500 ?
    C44 C45 . 1.387(5) ?
    C44 H44 . 0.9500 ?
    C45 H45 . 0.9500 ?
    C46 C47 . 1.398(5) ?
    C46 C51 . 1.399(5) ?
    C46 P3 . 1.822(4) ?
    C47 C48 . 1.382(5) ?
    C47 H47 . 0.9500 ?
    C48 C49 . 1.384(5) ?
    C48 H48 . 0.9500 ?
    C49 C50 . 1.379(6) ?
    C49 H49 . 0.9500 ?
    C50 C51 . 1.384(5) ?
    C50 H50 . 0.9500 ?
    C51 H51 . 0.9500 ?
    C52 C57 . 1.386(5) ?
    C52 C53 . 1.393(5) ?
    C52 P3 . 1.833(4) ?
    C53 C54 . 1.390(5) ?
    C53 H53 . 0.9500 ?
    C54 C55 . 1.370(6) ?
    C54 H54 . 0.9500 ?
    C55 C56 . 1.381(5) ?
    C55 H55 . 0.9500 ?
    C56 C57 . 1.375(5) ?
    C56 H56 . 0.9500 ?
    C57 H57 . 0.9500 ?
    C58 O1 . 1.252(5) ?
    C58 O2 . 1.255(5) ?
    C58 C59 . 1.529(6) ?
    C59 H59A . 0.9800 ?
    C59 H59B . 0.9800 ?
    C59 H59C . 0.9800 ?
    N1 H1 . 0.8800 ?
    N2 H2 . 0.8800 ?
    S1 Ag1 . 2.6595(11) y
    Ag1 P1 . 2.4866(11) y
    Ag1 P3 . 2.5450(11) y
    Ag1 P2 . 2.5592(11) y
loop_
    _geom_angle_atom_site_label_1
    _geom_angle_atom_site_label_2
    _geom_angle_atom_site_label_3
    _geom_angle_site_symmetry_1
    _geom_angle_site_symmetry_3
    _geom_angle
    _geom_angle_publ_flag
    N2 C1 N1 . . 115.5(4) ?
    N2 C1 S1 . . 122.4(3) ?
    N1 C1 S1 . . 122.1(3) ?
    N1 C2 H2A . . 109.5 ?
    N1 C2 H2B . . 109.5 ?
    H2A C2 H2B . . 109.5 ?
    N1 C2 H2C . . 109.5 ?
    H2A C2 H2C . . 109.5 ?
    H2B C2 H2C . . 109.5 ?
    N2 C3 H3A . . 109.5 ?
    N2 C3 H3B . . 109.5 ?
    H3A C3 H3B . . 109.5 ?
    N2 C3 H3C . . 109.5 ?
    H3A C3 H3C . . 109.5 ?
    H3B C3 H3C . . 109.5 ?
    C9 C4 C5 . . 118.3(4) ?
    C9 C4 P1 . . 125.0(3) ?
    C5 C4 P1 . . 116.7(3) ?
    C4 C5 C6 . . 120.7(4) ?
    C4 C5 H5 . . 119.6 ?
    C6 C5 H5 . . 119.6 ?
    C7 C6 C5 . . 120.0(4) ?
    C7 C6 H6 . . 120.0 ?
    C5 C6 H6 . . 120.0 ?
    C6 C7 C8 . . 120.2(4) ?
    C6 C7 H7 . . 119.9 ?
    C8 C7 H7 . . 119.9 ?
    C7 C8 C9 . . 119.4(4) ?
    C7 C8 H8 . . 120.3 ?
    C9 C8 H8 . . 120.3 ?
    C4 C9 C8 . . 121.3(4) ?
    C4 C9 H9 . . 119.4 ?
    C8 C9 H9 . . 119.4 ?
    C11 C10 C15 . . 118.2(4) ?
    C11 C10 P1 . . 123.8(3) ?
    C15 C10 P1 . . 117.9(3) ?
    C12 C11 C10 . . 120.4(4) ?
    C12 C11 H11 . . 119.8 ?
    C10 C11 H11 . . 119.8 ?
    C13 C12 C11 . . 120.9(4) ?
    C13 C12 H12 . . 119.6 ?
    C11 C12 H12 . . 119.6 ?
    C12 C13 C14 . . 119.4(4) ?
    C12 C13 H13 . . 120.3 ?
    C14 C13 H13 . . 120.3 ?
    C15 C14 C13 . . 119.6(4) ?
    C15 C14 H14 . . 120.2 ?
    C13 C14 H14 . . 120.2 ?
    C14 C15 C10 . . 121.4(4) ?
    C14 C15 H15 . . 119.3 ?
    C10 C15 H15 . . 119.3 ?
    C17 C16 C21 . . 118.6(4) ?
    C17 C16 P1 . . 122.4(3) ?
    C21 C16 P1 . . 119.0(3) ?
    C18 C17 C16 . . 121.1(4) ?
    C18 C17 H17 . . 119.5 ?
    C16 C17 H17 . . 119.5 ?
    C17 C18 C19 . . 119.8(4) ?
    C17 C18 H18 . . 120.1 ?
    C19 C18 H18 . . 120.1 ?
    C20 C19 C18 . . 119.3(4) ?
    C20 C19 H19 . . 120.3 ?
    C18 C19 H19 . . 120.3 ?
    C21 C20 C19 . . 120.3(4) ?
    C21 C20 H20 . . 119.8 ?
    C19 C20 H20 . . 119.8 ?
    C20 C21 C16 . . 120.8(4) ?
    C20 C21 H21 . . 119.6 ?
    C16 C21 H21 . . 119.6 ?
    C27 C22 C23 . . 119.7(4) ?
    C27 C22 P2 . . 124.6(3) ?
    C23 C22 P2 . . 115.7(3) ?
    C22 C23 C24 . . 120.6(4) ?
    C22 C23 H23 . . 119.7 ?
    C24 C23 H23 . . 119.7 ?
    C25 C24 C23 . . 120.4(4) ?
    C25 C24 H24 . . 119.8 ?
    C23 C24 H24 . . 119.8 ?
    C24 C25 C26 . . 119.0(4) ?
    C24 C25 H25 . . 120.5 ?
    C26 C25 H25 . . 120.5 ?
    C25 C26 C27 . . 121.1(4) ?
    C25 C26 H26 . . 119.4 ?
    C27 C26 H26 . . 119.4 ?
    C22 C27 C26 . . 119.3(4) ?
    C22 C27 H27 . . 120.4 ?
    C26 C27 H27 . . 120.4 ?
    C29 C28 C33 . . 118.1(4) ?
    C29 C28 P2 . . 118.2(3) ?
    C33 C28 P2 . . 123.7(3) ?
    C30 C29 C28 . . 121.5(4) ?
    C30 C29 H29 . . 119.3 ?
    C28 C29 H29 . . 119.3 ?
    C31 C30 C29 . . 119.6(4) ?
    C31 C30 H30 . . 120.2 ?
    C29 C30 H30 . . 120.2 ?
    C30 C31 C32 . . 120.1(4) ?
    C30 C31 H31 . . 119.9 ?
    C32 C31 H31 . . 119.9 ?
    C31 C32 C33 . . 120.3(4) ?
    C31 C32 H32 . . 119.9 ?
    C33 C32 H32 . . 119.9 ?
    C32 C33 C28 . . 120.4(4) ?
    C32 C33 H33 . . 119.8 ?
    C28 C33 H33 . . 119.8 ?
    C35 C34 C39 . . 117.9(3) ?
    C35 C34 P2 . . 123.6(3) ?
    C39 C34 P2 . . 118.4(3) ?
    C36 C35 C34 . . 121.1(4) ?
    C36 C35 H35 . . 119.5 ?
    C34 C35 H35 . . 119.5 ?
    C35 C36 C37 . . 120.4(4) ?
    C35 C36 H36 . . 119.8 ?
    C37 C36 H36 . . 119.8 ?
    C38 C37 C36 . . 119.4(4) ?
    C38 C37 H37 . . 120.3 ?
    C36 C37 H37 . . 120.3 ?
    C37 C38 C39 . . 120.1(4) ?
    C37 C38 H38 . . 119.9 ?
    C39 C38 H38 . . 119.9 ?
    C38 C39 C34 . . 121.1(4) ?
    C38 C39 H39 . . 119.5 ?
    C34 C39 H39 . . 119.5 ?
    C41 C40 C45 . . 118.8(3) ?
    C41 C40 P3 . . 118.9(3) ?
    C45 C40 P3 . . 122.2(3) ?
    C42 C41 C40 . . 120.3(4) ?
    C42 C41 H41 . . 119.9 ?
    C40 C41 H41 . . 119.9 ?
    C43 C42 C41 . . 120.3(4) ?
    C43 C42 H42 . . 119.9 ?
    C41 C42 H42 . . 119.9 ?
    C42 C43 C44 . . 120.5(4) ?
    C42 C43 H43 . . 119.8 ?
    C44 C43 H43 . . 119.8 ?
    C43 C44 C45 . . 119.4(4) ?
    C43 C44 H44 . . 120.3 ?
    C45 C44 H44 . . 120.3 ?
    C44 C45 C40 . . 120.8(4) ?
    C44 C45 H45 . . 119.6 ?
    C40 C45 H45 . . 119.6 ?
    C47 C46 C51 . . 118.2(3) ?
    C47 C46 P3 . . 118.4(3) ?
    C51 C46 P3 . . 123.3(3) ?
    C48 C47 C46 . . 120.6(4) ?
    C48 C47 H47 . . 119.7 ?
    C46 C47 H47 . . 119.7 ?
    C47 C48 C49 . . 120.6(4) ?
    C47 C48 H48 . . 119.7 ?
    C49 C48 H48 . . 119.7 ?
    C50 C49 C48 . . 119.3(4) ?
    C50 C49 H49 . . 120.3 ?
    C48 C49 H49 . . 120.3 ?
    C49 C50 C51 . . 120.7(4) ?
    C49 C50 H50 . . 119.7 ?
    C51 C50 H50 . . 119.7 ?
    C50 C51 C46 . . 120.5(4) ?
    C50 C51 H51 . . 119.7 ?
    C46 C51 H51 . . 119.7 ?
    C57 C52 C53 . . 118.6(3) ?
    C57 C52 P3 . . 118.5(3) ?
    C53 C52 P3 . . 122.8(3) ?
    C54 C53 C52 . . 119.5(4) ?
    C54 C53 H53 . . 120.2 ?
    C52 C53 H53 . . 120.2 ?
    C55 C54 C53 . . 121.0(4) ?
    C55 C54 H54 . . 119.5 ?
    C53 C54 H54 . . 119.5 ?
    C54 C55 C56 . . 119.7(4) ?
    C54 C55 H55 . . 120.1 ?
    C56 C55 H55 . . 120.1 ?
    C57 C56 C55 . . 119.7(4) ?
    C57 C56 H56 . . 120.1 ?
    C55 C56 H56 . . 120.1 ?
    C56 C57 C52 . . 121.5(4) ?
    C56 C57 H57 . . 119.3 ?
    C52 C57 H57 . . 119.3 ?
    O1 C58 O2 . . 125.8(4) ?
    O1 C58 C59 . . 116.9(4) ?
    O2 C58 C59 . . 117.3(4) ?
    C58 C59 H59A . . 109.5 ?
    C58 C59 H59B . . 109.5 ?
    H59A C59 H59B . . 109.5 ?
    C58 C59 H59C . . 109.5 ?
    H59A C59 H59C . . 109.5 ?
    H59B C59 H59C . . 109.5 ?
    C1 N1 C2 . . 124.1(3) ?
    C1 N1 H1 . . 117.9 ?
    C2 N1 H1 . . 117.9 ?
    C1 N2 C3 . . 124.2(3) ?
    C1 N2 H2 . . 117.9 ?
    C3 N2 H2 . . 117.9 ?
    C1 S1 Ag1 . . 112.73(13) ?
    P1 Ag1 P3 . . 112.42(4) ?
    P1 Ag1 P2 . . 114.42(3) ?
    P3 Ag1 P2 . . 115.70(3) ?
    P1 Ag1 S1 . . 111.13(3) ?
    P3 Ag1 S1 . . 106.10(4) ?
    P2 Ag1 S1 . . 95.37(4) ?
    C10 P1 C4 . . 104.26(17) ?
    C10 P1 C16 . . 101.70(17) ?
    C4 P1 C16 . . 105.06(17) ?
    C10 P1 Ag1 . . 113.68(12) ?
    C4 P1 Ag1 . . 115.71(13) ?
    C16 P1 Ag1 . . 114.90(13) ?
    C34 P2 C28 . . 106.06(17) ?
    C34 P2 C22 . . 100.12(17) ?
    C28 P2 C22 . . 102.89(18) ?
    C34 P2 Ag1 . . 110.73(12) ?
    C28 P2 Ag1 . . 116.76(12) ?
    C22 P2 Ag1 . . 118.39(12) ?
    C46 P3 C40 . . 102.97(16) ?
    C46 P3 C52 . . 103.96(17) ?
    C40 P3 C52 . . 101.36(17) ?
    C46 P3 Ag1 . . 117.15(12) ?
    C40 P3 Ag1 . . 114.11(12) ?
    C52 P3 Ag1 . . 115.31(12) ?
loop_
    _geom_torsion_atom_site_label_1
    _geom_torsion_atom_site_label_2
    _geom_torsion_atom_site_label_3
    _geom_torsion_atom_site_label_4
    _geom_torsion_site_symmetry_1
    _geom_torsion_site_symmetry_2
    _geom_torsion_site_symmetry_3
    _geom_torsion_site_symmetry_4
    _geom_torsion
    _geom_torsion_publ_flag
    C9 C4 C5 C6 . . . . 1.2(6) ?
    P1 C4 C5 C6 . . . . -177.9(3) ?
    C4 C5 C6 C7 . . . . -1.3(6) ?
    C5 C6 C7 C8 . . . . 0.4(7) ?
    C6 C7 C8 C9 . . . . 0.4(6) ?
    C5 C4 C9 C8 . . . . -0.4(6) ?
    P1 C4 C9 C8 . . . . 178.7(3) ?
    C7 C8 C9 C4 . . . . -0.5(6) ?
    C15 C10 C11 C12 . . . . -0.1(6) ?
    P1 C10 C11 C12 . . . . -178.0(3) ?
    C10 C11 C12 C13 . . . . -0.8(6) ?
    C11 C12 C13 C14 . . . . 1.2(6) ?
    C12 C13 C14 C15 . . . . -0.7(6) ?
    C13 C14 C15 C10 . . . . -0.2(6) ?
    C11 C10 C15 C14 . . . . 0.6(6) ?
    P1 C10 C15 C14 . . . . 178.6(3) ?
    C21 C16 C17 C18 . . . . -1.1(6) ?
    P1 C16 C17 C18 . . . . 179.9(3) ?
    C16 C17 C18 C19 . . . . 0.2(6) ?
    C17 C18 C19 C20 . . . . 1.3(6) ?
    C18 C19 C20 C21 . . . . -2.0(6) ?
    C19 C20 C21 C16 . . . . 1.2(6) ?
    C17 C16 C21 C20 . . . . 0.4(6) ?
    P1 C16 C21 C20 . . . . 179.4(3) ?
    C27 C22 C23 C24 . . . . 0.8(6) ?
    P2 C22 C23 C24 . . . . -177.0(3) ?
    C22 C23 C24 C25 . . . . -1.0(7) ?
    C23 C24 C25 C26 . . . . 0.6(7) ?
    C24 C25 C26 C27 . . . . -0.1(7) ?
    C23 C22 C27 C26 . . . . -0.3(6) ?
    P2 C22 C27 C26 . . . . 177.3(3) ?
    C25 C26 C27 C22 . . . . 0.0(7) ?
    C33 C28 C29 C30 . . . . 0.3(6) ?
    P2 C28 C29 C30 . . . . 178.2(3) ?
    C28 C29 C30 C31 . . . . 0.4(6) ?
    C29 C30 C31 C32 . . . . -0.8(7) ?
    C30 C31 C32 C33 . . . . 0.7(7) ?
    C31 C32 C33 C28 . . . . -0.1(7) ?
    C29 C28 C33 C32 . . . . -0.4(6) ?
    P2 C28 C33 C32 . . . . -178.2(3) ?
    C39 C34 C35 C36 . . . . 0.8(6) ?
    P2 C34 C35 C36 . . . . -175.7(3) ?
    C34 C35 C36 C37 . . . . 0.2(6) ?
    C35 C36 C37 C38 . . . . -1.1(6) ?
    C36 C37 C38 C39 . . . . 1.0(6) ?
    C37 C38 C39 C34 . . . . 0.0(6) ?
    C35 C34 C39 C38 . . . . -0.9(6) ?
    P2 C34 C39 C38 . . . . 175.8(3) ?
    C45 C40 C41 C42 . . . . 0.5(5) ?
    P3 C40 C41 C42 . . . . -176.7(3) ?
    C40 C41 C42 C43 . . . . 0.3(6) ?
    C41 C42 C43 C44 . . . . -0.9(6) ?
    C42 C43 C44 C45 . . . . 0.9(6) ?
    C43 C44 C45 C40 . . . . -0.1(6) ?
    C41 C40 C45 C44 . . . . -0.5(5) ?
    P3 C40 C45 C44 . . . . 176.6(3) ?
    C51 C46 C47 C48 . . . . 0.6(6) ?
    P3 C46 C47 C48 . . . . 178.4(3) ?
    C46 C47 C48 C49 . . . . -0.6(6) ?
    C47 C48 C49 C50 . . . . 0.6(6) ?
    C48 C49 C50 C51 . . . . -0.6(6) ?
    C49 C50 C51 C46 . . . . 0.7(6) ?
    C47 C46 C51 C50 . . . . -0.7(6) ?
    P3 C46 C51 C50 . . . . -178.3(3) ?
    C57 C52 C53 C54 . . . . 0.1(6) ?
    P3 C52 C53 C54 . . . . 177.0(3) ?
    C52 C53 C54 C55 . . . . -1.2(6) ?
    C53 C54 C55 C56 . . . . 1.3(7) ?
    C54 C55 C56 C57 . . . . -0.3(6) ?
    C55 C56 C57 C52 . . . . -0.8(6) ?
    C53 C52 C57 C56 . . . . 0.9(6) ?
    P3 C52 C57 C56 . . . . -176.2(3) ?
    N2 C1 N1 C2 . . . . 178.2(4) ?
    S1 C1 N1 C2 . . . . -0.3(6) ?
    N1 C1 N2 C3 . . . . -177.9(3) ?
    S1 C1 N2 C3 . . . . 0.6(5) ?
    N2 C1 S1 Ag1 . . . . 87.7(3) ?
    N1 C1 S1 Ag1 . . . . -93.9(3) ?
    C11 C10 P1 C4 . . . . -11.8(4) ?
    C15 C10 P1 C4 . . . . 170.3(3) ?
    C11 C10 P1 C16 . . . . -120.8(3) ?
    C15 C10 P1 C16 . . . . 61.3(3) ?
    C11 C10 P1 Ag1 . . . . 115.1(3) ?
    C15 C10 P1 Ag1 . . . . -62.8(3) ?
    C9 C4 P1 C10 . . . . -89.0(4) ?
    C5 C4 P1 C10 . . . . 90.0(3) ?
    C9 C4 P1 C16 . . . . 17.5(4) ?
    C5 C4 P1 C16 . . . . -163.4(3) ?
    C9 C4 P1 Ag1 . . . . 145.4(3) ?
    C5 C4 P1 Ag1 . . . . -35.6(3) ?
    C17 C16 P1 C10 . . . . 36.4(4) ?
    C21 C16 P1 C10 . . . . -142.6(3) ?
    C17 C16 P1 C4 . . . . -72.0(3) ?
    C21 C16 P1 C4 . . . . 109.0(3) ?
    C17 C16 P1 Ag1 . . . . 159.7(3) ?
    C21 C16 P1 Ag1 . . . . -19.3(3) ?
    C35 C34 P2 C28 . . . . -74.3(4) ?
    C39 C34 P2 C28 . . . . 109.2(3) ?
    C35 C34 P2 C22 . . . . 32.4(4) ?
    C39 C34 P2 C22 . . . . -144.1(3) ?
    C35 C34 P2 Ag1 . . . . 158.1(3) ?
    C39 C34 P2 Ag1 . . . . -18.4(3) ?
    C29 C28 P2 C34 . . . . 177.1(3) ?
    C33 C28 P2 C34 . . . . -5.1(4) ?
    C29 C28 P2 C22 . . . . 72.4(3) ?
    C33 C28 P2 C22 . . . . -109.8(4) ?
    C29 C28 P2 Ag1 . . . . -59.0(3) ?
    C33 C28 P2 Ag1 . . . . 118.7(3) ?
    C27 C22 P2 C34 . . . . -111.7(4) ?
    C23 C22 P2 C34 . . . . 65.9(3) ?
    C27 C22 P2 C28 . . . . -2.5(4) ?
    C23 C22 P2 C28 . . . . 175.2(3) ?
    C27 C22 P2 Ag1 . . . . 128.0(3) ?
    C23 C22 P2 Ag1 . . . . -54.4(3) ?
    C47 C46 P3 C40 . . . . -165.2(3) ?
    C51 C46 P3 C40 . . . . 12.4(4) ?
    C47 C46 P3 C52 . . . . 89.4(3) ?
    C51 C46 P3 C52 . . . . -93.0(3) ?
    C47 C46 P3 Ag1 . . . . -39.1(3) ?
    C51 C46 P3 Ag1 . . . . 138.5(3) ?
    C41 C40 P3 C46 . . . . 95.5(3) ?
    C45 C40 P3 C46 . . . . -81.6(3) ?
    C41 C40 P3 C52 . . . . -157.1(3) ?
    C45 C40 P3 C52 . . . . 25.8(3) ?
    C41 C40 P3 Ag1 . . . . -32.5(3) ?
    C45 C40 P3 Ag1 . . . . 150.4(3) ?
    C57 C52 P3 C46 . . . . 168.2(3) ?
    C53 C52 P3 C46 . . . . -8.8(4) ?
    C57 C52 P3 C40 . . . . 61.6(3) ?
    C53 C52 P3 C40 . . . . -115.4(3) ?
    C57 C52 P3 Ag1 . . . . -62.2(3) ?
    C53 C52 P3 Ag1 . . . . 120.8(3) ?
loop_
    _geom_hbond_atom_site_label_D
    _geom_hbond_atom_site_label_H
    _geom_hbond_atom_site_label_A
    _geom_hbond_site_symmetry_A
    _geom_hbond_distance_DH
    _geom_hbond_distance_HA
    _geom_hbond_distance_DA
    _geom_hbond_angle_DHA
    N1 H1 O2 . 0.88 1.89 2.762(4) 169.6
    N2 H2 O1 . 0.88 1.91 2.773(4) 165.7
_shelx_hkl_file
;
   1   0   0 -1.4409 0.49949   2
  -1   0   0 -2.1201 0.28262   1
  -2   0   0 1244.23 33.0492   1
   2   0   0 1240.19 32.9539   2
  -3   0   0 1050.69 30.0157   1
   3   0   0 1073.28 29.2213   2
  -4   0   0 107.759 7.18201   1
   4   0   0 116.551 5.78175   2
  -5   0   0 5.55394 3.59759   1
   5   0   0 7.10097 2.60496   2
  -6   0   0 3.66748 3.58825   1
   6   0   0 3.72525 2.46601   2
   7   0   0 275.155 11.9246   2
  -7   0   0 296.903 14.8428   1
   8   0   0 8.96579 3.36587   2
  -8   0   0 1.88427 4.52690   1
  -9   0   0 782.697 29.6363   1
   9   0   0 758.435 25.7809   2
  10   0   0 117.073 8.58884   2
 -10   0   0 133.699 13.3473   1
  11   0   0 251.845 13.1370   2
 -11   0   0 239.441 17.0749   1
  12   0   0 726.553 26.4506   2
 -12   0   0 672.467 31.1459   1
 -13   0   0 0.56552 6.05899   1
 -14   0   0 384.469 24.1196   1
 -15   0   0 92.5299 14.8728   1
 -16   0   0 196.191 21.3935   1
 -17   0   0 25.2623 10.2157   1
 -18   0   0 106.764 17.9982   1
 -20   0   0 12.0728 10.1428   1
 -21   0   0 70.7861 16.1054   1
   0  -1   0 -0.9755 0.37243   2
   1  -1   0 -0.4672 0.76820   2
  -1  -1   0 -0.2936 0.89024   1
  -1   1   0 -0.2218 0.35576   1
   2  -1   0 272.186 9.05252   2
  -2  -1   0 281.992 9.50355   1
  -2   1   0 248.979 8.70993   1
   3  -1   0 26.2203 3.56359   2
  -3  -1   0 23.5460 3.81041   1
  -3   1   0 17.2096 3.09554   1
  -4  -1   0 486.742 18.0262   1
   4  -1   0 548.389 17.1961   2
  -4   1   0 539.425 17.8637   1
  -5  -1   0 85.7633 8.06447   1
   5  -1   0 83.2963 5.94795   2
  -5   1   0 77.1666 7.57239   1
   6  -1   0 271.682 11.4560   2
  -6  -1   0 274.400 13.5043   1
  -6   1   0 257.805 12.9864   1
  -7  -1   0 870.627 30.7001   1
   7  -1   0 879.672 28.1017   2
  -7   1   0 910.348 30.3748   1
  -8  -1   0 718.086 27.4440   1
   8  -1   0 705.285 24.2301   2
  -8   1   0 722.955 26.9598   1
   9  -1   0 21.7288 4.62296   2
  -9  -1   0 31.1092 7.26104   1
  -9   1   0 15.3702 5.43913   1
  10  -1   0 600.457 22.6551   2
 -10  -1   0 592.847 26.5058   1
 -10   1   0 607.651 25.9478   1
  11  -1   0 346.161 16.4830   2
 -11  -1   0 385.251 21.0929   1
 -11   1   0 338.599 19.4779   1
 -12  -1   0 -1.6115 5.01735   1
  12  -1   0 5.38930 4.45530   2
 -12   1   0 4.18145 6.23268   1
 -13  -1   0 322.223 21.4693   1
  13  -1   0 324.587 16.8239   2
 -13   1   0 379.097 22.6721   1
 -14  -1   0 10.3197 7.70838   1
 -14   1   0 14.1225 7.95864   1
 -15  -1   0 188.168 21.1125   1
 -15   1   0 185.880 20.1634   1
 -16  -1   0 3.87829 7.96921   1
 -16   1   0 9.75116 7.96901   1
 -17  -1   0 257.736 26.1045   1
 -17   1   0 257.610 25.2752   1
 -18  -1   0 95.8475 17.5138   1
 -18   1   0 126.864 18.5598   1
 -19  -1   0 11.0896 10.0282   1
 -19   1   0 12.4635 8.96196   1
 -20   1   0 118.883 18.7333   1
 -21  -1   0 -7.1667 9.24702   1
 -21   1   0 -4.0860 8.11357   1
   0  -2   0 723.944 18.7384   1
   0  -2   0 755.693 21.5520   2
  -1  -2   0 12.5404 1.93458   1
   1  -2   0 12.7867 2.60238   2
   2  -2   0 4.16340 2.30734   2
  -2  -2   0 3.05858 2.10290   1
  -2   2   0 1.41350 1.46897   1
  -3  -2   0 58.7824 5.62799   1
   3  -2   0 59.2196 5.32175   2
  -3   2   0 56.6596 4.68869   1
  -4  -2   0 192.107 9.66821   1
   4  -2   0 186.034 8.99444   2
  -4   2   0 173.542 8.46383   1
  -5  -2   0 8.00610 3.82614   1
   5  -2   0 7.50542 3.30527   2
  -5   2   0 4.95248 3.13261   1
  -6  -2   0 262.298 13.5002   1
   6  -2   0 260.711 11.9235   2
  -6   2   0 260.278 12.3906   1
  -7  -2   0 321.873 16.0609   1
   7  -2   0 325.308 14.0980   2
  -7   2   0 313.152 14.9584   1
  -8  -2   0 29.1444 6.61106   1
   8  -2   0 20.7466 4.93880   2
  -8   2   0 28.2210 5.86412   1
   9  -2   0 339.428 15.5715   2
  -9  -2   0 376.231 18.9884   1
  -9   2   0 335.090 17.1472   1
  10  -2   0 133.485 10.0099   2
 -10  -2   0 125.317 13.6475   1
 -10   2   0 134.284 13.3133   1
  11  -2   0 122.946 11.2465   2
 -11  -2   0 117.640 14.5028   1
 -11   2   0 131.954 14.1165   1
  12  -2   0 156.291 13.1465   2
 -12  -2   0 108.988 14.4665   1
 -12   2   0 124.788 14.2752   1
  13  -2   0 6.45401 5.23225   2
 -13  -2   0 10.4466 7.18126   1
 -13   2   0 9.83880 6.67215   1
 -14  -2   0 66.3657 13.2062   1
 -14   2   0 64.4651 11.8073   1
 -15  -2   0 76.1236 14.4462   1
 -15   2   0 70.1408 12.6517   1
 -16  -2   0 83.2341 15.2286   1
 -16   2   0 88.7632 14.6971   1
 -17  -2   0 7.44080 8.61691   1
 -17   2   0 -2.6515 7.00927   1
 -18  -2   0 147.220 20.6543   1
 -18   2   0 150.546 19.5403   1
 -19  -2   0 37.3610 13.0565   1
 -19   2   0 34.5374 10.7963   1
 -20  -2   0 5.94400 10.8176   1
 -20   2   0 15.9081 8.81273   1
 -21  -2   0 23.0923 12.9207   1
 -21   2   0 24.4986 10.1530   1
   0  -3   0 -0.6925 0.97931   1
   0  -3   0 -1.0646 2.36613   2
  -1  -3   0 37.7710 3.32252   1
  -1  -3   0 43.1936 4.76851   2
   1  -3   0 40.6091 4.93656   2
  -2  -3   0 49.9381 4.69780   1
   2  -3   0 37.6043 4.98329   2
  -2   3   0 44.5709 2.98929   1
   3  -3   0 18.2566 3.99183   2
  -3  -3   0 16.4325 3.57454   1
  -3   3   0 20.2731 2.94554   1
  -4  -3   0 7.45900 3.40646   1
   4  -3   0 6.25187 3.43683   2
  -4   3   0 10.0353 3.07261   1
  -5  -3   0 396.636 16.6918   1
   5  -3   0 412.126 16.2571   2
  -5   3   0 423.434 15.4157   1
   6  -3   0 8.71680 3.78936   2
  -6  -3   0 9.30077 4.13677   1
  -6   3   0 5.16716 3.51808   1
  -7  -3   0 1.78909 3.89461   1
   7  -3   0 2.71811 3.27802   2
  -7   3   0 -2.9660 3.54799   1
   8  -3   0 4.71430 4.19377   2
  -8  -3   0 8.94650 5.33949   1
  -8   3   0 11.5185 4.87237   1
  -9  -3   0 271.943 16.5583   1
   9  -3   0 269.728 14.1764   2
  -9   3   0 265.272 14.8412   1
 -10  -3   0 2.81676 5.47088   1
  10  -3   0 5.49783 4.23370   2
 -10   3   0 -1.1617 4.02842   1
 -11  -3   0 51.3765 10.1793   1
  11  -3   0 50.2623 8.06796   2
 -11   3   0 40.3425 8.26361   1
  12  -3   0 6.88614 5.12207   2
 -12  -3   0 6.89769 6.57947   1
 -12   3   0 14.3996 7.17460   1
 -13  -3   0 -2.2737 5.97948   1
  13  -3   0 3.41222 5.07998   2
 -13   3   0 -0.2584 6.14303   1
  14  -3   0 32.4363 7.72469   2
 -14  -3   0 12.7641 8.47003   1
 -14   3   0 4.45764 7.10101   1
 -15  -3   0 13.2490 8.70218   1
 -15   3   0 6.07007 6.46601   1
 -16  -3   0 -1.6478 7.18983   1
 -16   3   0 9.57497 7.55801   1
 -17  -3   0 70.3531 15.1741   1
 -17   3   0 46.7422 11.5579   1
 -18  -3   0 -7.1617 9.52601   1
 -18   3   0 2.74678 6.37649   1
 -19  -3   0 -4.5116 11.3501   1
 -19   3   0 12.4128 8.16504   1
 -20  -3   0 1.53268 9.27537   1
 -20   3   0 -4.8822 6.99286   1
 -21  -3   0 23.3673 12.0357   1
 -21   3   0 28.0762 11.5245   1
   0  -4   0 319.023 13.4831   2
   0  -4   0 336.238 9.48736   1
   1  -4   0 230.333 11.2385   2
  -1  -4   0 205.719 10.0263   2
  -1  -4   0 211.602 7.99468   1
  -2  -4   0 13.6787 3.19846   1
   2  -4   0 15.5553 4.31759   2
  -2   4   0 15.9274 1.88758   1
  -3  -4   0 0.92684 2.34426   1
   3  -4   0 -1.6061 2.84989   2
  -3   4   0 3.24169 1.93978   1
   4  -4   0 566.188 20.8379   2
  -4  -4   0 581.206 20.0862   1
  -4   4   0 547.153 17.6343   1
  -5  -4   0 2.52931 3.22813   1
   5  -4   0 3.92584 3.66943   2
  -5   4   0 7.93564 3.17441   1
  -6  -4   0 59.4424 7.97506   1
   6  -4   0 61.5929 8.01846   2
  -6   4   0 49.5350 6.01677   1
  -7  -4   0 36.1603 6.99677   1
   7  -4   0 56.7196 8.11851   2
  -7   4   0 35.0017 6.01746   1
  -8  -4   0 155.949 14.0768   1
   8  -4   0 144.672 10.6982   2
  -8   4   0 154.063 10.5946   1
   9  -4   0 66.5382 9.04093   2
  -9  -4   0 60.8810 9.58225   1
  -9   4   0 58.4264 8.47190   1
 -10  -4   0 -2.5622 4.72042   1
  10  -4   0 2.03982 4.46958   2
 -10   4   0 11.2122 4.93695   1
 -11  -4   0 14.6757 6.72735   1
  11  -4   0 4.32665 5.01152   2
 -11   4   0 13.4783 6.14411   1
 -12  -4   0 53.5215 10.7772   1
  12  -4   0 49.9207 8.84551   2
 -12   4   0 55.3997 9.77541   1
 -13  -4   0 5.13396 7.28858   1
  13  -4   0 -0.9674 4.99867   2
 -13   4   0 14.0573 6.75531   1
  14  -4   0 20.6882 7.22956   2
 -14  -4   0 27.4582 9.94990   1
 -14   4   0 13.6314 7.41337   1
 -15  -4   0 42.7921 12.0244   1
 -15   4   0 40.1314 9.76528   1
 -16  -4   0 6.06681 10.6434   1
 -16   4   0 5.45685 6.52846   1
 -17  -4   0 -2.3411 9.40625   1
 -17   4   0 6.97921 6.46350   1
 -18  -4   0 -6.7385 8.38497   1
 -18   4   0 8.05013 6.61726   1
 -19  -4   0 10.8676 10.9622   1
 -19   4   0 22.2997 8.51242   1
 -20  -4   0 2.81756 10.8170   1
 -20   4   0 13.6236 8.17785   1
 -21  -4   0 59.7838 16.7646   1
 -21   4   0 20.8348 10.2518   1
   0  -5   0 -1.9449 3.21425   2
   0  -5   0 0.32972 1.15283   1
  -1  -5   0 580.977 17.0410   1
   1  -5   0 560.466 21.2533   2
  -1  -5   0 576.115 20.7517   2
  -2  -5   0 251.513 10.1195   1
   2  -5   0 225.422 12.1986   2
  -2  -5   0 235.617 11.5986   2
  -2   5   0 253.326 6.83100   1
   3  -5   0 181.625 11.0414   2
  -3  -5   0 197.202 9.64959   1
  -3   5   0 195.821 7.07727   1
   4  -5   0 534.003 21.1565   2
  -4  -5   0 529.111 19.3963   1
  -4   5   0 535.268 16.5512   1
  -5  -5   0 198.572 11.2882   1
   5  -5   0 171.564 11.3262   2
  -5   5   0 205.991 9.27606   1
  -6  -5   0 75.4202 8.67506   1
   6  -5   0 101.498 10.3221   2
  -6   5   0 90.7116 7.71550   1
   7  -5   0 237.255 14.0777   2
  -7  -5   0 256.320 14.7240   1
  -7   5   0 247.953 12.2412   1
  -8  -5   0 214.821 14.2467   1
   8  -5   0 200.652 13.3012   2
  -8   5   0 195.753 11.6755   1
   9  -5   0 40.1869 7.66132   2
  -9  -5   0 52.2079 9.27451   1
  -9   5   0 65.7230 8.74826   1
  10  -5   0 30.1473 7.21006   2
 -10  -5   0 20.2672 7.13721   1
 -10   5   0 23.3183 6.32826   1
  11  -5   0 11.8447 6.49869   2
 -11  -5   0 35.3058 9.29838   1
 -11   5   0 33.4971 7.96736   1
 -12  -5   0 -2.3168 5.42009   1
  12  -5   0 4.35169 5.68214   2
 -12   5   0 0.19228 4.60350   1
 -13  -5   0 236.118 22.3079   1
  13  -5   0 239.240 16.4222   2
 -13   5   0 235.892 17.1201   1
 -14  -5   0 8.23009 8.09749   1
  14  -5   0 4.70826 6.43925   2
 -14   5   0 3.03401 6.39451   1
 -15  -5   0 217.835 23.3659   1
 -15   5   0 175.589 17.8717   1
 -16  -5   0 5.70416 8.80033   1
 -16   5   0 -2.3686 4.81577   1
 -17  -5   0 82.5245 16.6603   1
 -17   5   0 87.9456 13.6344   1
 -18  -5   0 54.5318 15.2248   1
 -18   5   0 18.5708 8.99754   1
 -19  -5   0 18.7045 12.7539   1
 -19   5   0 54.4058 12.1001   1
 -20  -5   0 40.6687 15.7699   1
 -20   5   0 36.0020 11.3884   1
 -21  -5   0 -1.8130 11.1624   1
 -21   5   0 7.94426 8.07810   1
   0  -6   0 519.462 14.4090   1
   0  -6   0 512.008 20.6910   2
  -1  -6   0 27.9841 3.29117   1
  -1  -6   0 12.4850 4.52653   2
   1  -6   0 19.7427 5.34711   2
   2  -6   0 204.427 12.0945   2
  -2  -6   0 202.801 11.2839   2
  -2  -6   0 189.171 8.80661   1
  -3  -6   0 47.3715 5.57308   1
   3  -6   0 33.9375 6.41569   2
  -3  -6   0 38.7162 6.27522   2
  -3   6   0 38.7476 2.75415   1
   4  -6   0 558.197 22.9925   2
  -4  -6   0 588.893 21.0311   1
  -4   6   0 574.555 17.2470   1
  -5  -6   0 409.593 17.6081   1
   5  -6   0 444.556 19.5273   2
  -5   6   0 392.021 14.3023   1
   6  -6   0 11.6874 5.59589   2
  -6  -6   0 8.86231 4.98682   1
  -6   6   0 7.61734 3.42235   1
   7  -6   0 919.518 33.8017   2
  -7  -6   0 892.956 32.9884   1
  -7   6   0 939.627 29.5864   1
  -8  -6   0 51.4583 8.70753   1
   8  -6   0 27.1603 6.91788   2
  -8   6   0 41.6368 6.45715   1
   9  -6   0 385.182 19.5043   2
  -9  -6   0 352.484 19.8051   1
  -9   6   0 366.720 17.0789   1
 -10  -6   0 389.356 21.9360   1
  10  -6   0 341.026 19.1325   2
 -10   6   0 358.302 17.8478   1
 -11  -6   0 48.3847 10.3931   1
  11  -6   0 33.4693 8.54876   2
 -11   6   0 53.6242 8.89714   1
 -12  -6   0 220.707 20.8102   1
  12  -6   0 212.541 16.1409   2
 -12   6   0 211.546 15.2697   1
  13  -6   0 54.2640 9.98303   2
 -13  -6   0 21.6512 9.18491   1
 -13   6   0 37.0883 8.66628   1
  14  -6   0 89.8311 12.6381   2
 -14  -6   0 53.9649 12.7496   1
 -14   6   0 70.8505 11.0652   1
  15  -6   0 5.58692 6.79970   2
 -15  -6   0 9.00696 9.00623   1
 -15   6   0 -2.2805 4.63756   1
 -16  -6   0 51.0849 13.7567   1
 -16   6   0 46.4140 9.84951   1
 -17  -6   0 4.68877 10.1050   1
 -17   6   0 4.67404 6.46881   1
 -18  -6   0 118.277 19.9961   1
 -18   6   0 114.130 15.6240   1
 -19  -6   0 153.718 23.0122   1
 -20  -6   0 20.9508 12.9486   1
   0  -7   0 -0.3317 1.16493   1
   0  -7   0 -0.8456 3.77311   2
  -1  -7   0 480.945 14.8027   1
  -1  -7   0 432.131 19.8379   2
   1  -7   0 444.813 20.1742   2
  -2  -7   0 226.956 9.71139   1
   2  -7   0 193.327 12.9243   2
  -2  -7   0 213.521 12.5162   2
  -3  -7   0 267.957 12.1315   1
  -3  -7   0 260.741 13.9167   2
   3  -7   0 283.260 15.6191   2
  -4  -7   0 591.836 22.0755   1
   4  -7   0 609.765 25.6528   2
  -4  -7   0 615.565 23.9611   2
  -4   7   0 648.717 17.8021   1
   5  -7   0 645.189 26.9082   2
  -5  -7   0 642.372 24.4095   1
  -5   7   0 688.436 20.2548   1
   6  -7   0 246.611 16.0015   2
  -6  -7   0 260.858 14.7825   1
  -6   7   0 293.565 11.8128   1
  -7  -7   0 30.5074 6.54962   1
   7  -7   0 21.4573 7.13724   2
  -7   7   0 18.8612 4.50713   1
   8  -7   0 548.033 25.4885   2
  -8  -7   0 575.942 25.3215   1
  -8   7   0 542.478 20.8142   1
  -9  -7   0 212.790 15.5874   1
   9  -7   0 213.306 18.3052   2
  -9   7   0 212.439 12.6090   1
 -10  -7   0 443.347 24.1721   1
  10  -7   0 425.625 22.8495   2
 -10   7   0 446.142 19.8102   1
  11  -7   0 241.514 17.3617   2
 -11  -7   0 232.073 20.8512   1
 -11   7   0 228.678 14.3929   1
 -12  -7   0 33.2480 10.2795   1
  12  -7   0 11.0099 7.98023   2
 -12   7   0 22.0275 6.54873   1
  13  -7   0 247.665 18.4731   2
 -13  -7   0 243.087 23.4183   1
 -13   7   0 217.951 15.6862   1
 -14  -7   0 39.8773 12.1951   1
  14  -7   0 19.6370 8.73013   2
 -14   7   0 12.6343 5.99781   1
 -15  -7   0 83.4137 16.2521   1
  15  -7   0 83.5793 13.1261   2
 -15   7   0 62.8505 10.7078   1
 -16  -7   0 10.6740 9.65732   1
 -16   7   0 -0.9245 4.60585   1
 -17  -7   0 346.035 31.6171   1
 -18  -7   0 14.2439 13.1159   1
 -19  -7   0 19.0389 13.0975   1
 -20  -7   0 69.3023 18.5947   1
   0  -8   0 634.978 26.5963   2
   0  -8   0 672.377 17.9366   1
   1  -8   0 104.942 11.7413   2
  -1  -8   0 103.515 11.5238   2
  -1  -8   0 108.773 5.89183   1
  -2  -8   0 224.984 13.9218   2
  -2  -8   0 227.585 10.2618   1
   2  -8   0 231.740 15.1903   2
  -3  -8   0 588.759 24.1134   2
  -3  -8   0 583.869 20.2782   1
   3  -8   0 581.273 25.3990   2
   4  -8   0 553.029 24.6393   2
  -4  -8   0 542.713 22.7352   2
  -4  -8   0 536.487 20.4081   1
  -4   8   0 559.895 14.8632   1
   5  -8   0 42.1237 8.54245   2
  -5  -8   0 49.9357 7.56614   2
  -5  -8   0 49.3591 7.11647   1
  -5   8   0 54.2078 4.09823   1
  -6  -8   0 -0.2947 3.99938   2
   6  -8   0 4.33150 4.98763   2
  -6  -8   0 2.10751 4.00376   1
  -6   8   0 3.46758 2.53779   1
   7  -8   0 242.373 16.4334   2
  -7  -8   0 233.464 15.0022   1
  -7   8   0 251.475 11.3203   1
  -8  -8   0 49.9575 9.25899   1
   8  -8   0 34.0880 8.68426   2
  -8   8   0 68.8995 7.17235   1
  -9  -8   0 220.981 16.0530   1
   9  -8   0 237.220 17.3514   2
  -9   8   0 254.086 13.1332   1
 -10  -8   0 317.726 19.7680   1
  10  -8   0 288.924 19.7714   2
 -10   8   0 268.315 14.6882   1
 -11  -8   0 354.002 21.9543   1
  11  -8   0 356.755 21.5738   2
 -11   8   0 336.688 17.4467   1
 -12  -8   0 11.4956 8.30672   1
  12  -8   0 13.3407 7.72395   2
 -12   8   0 21.2040 6.00709   1
  13  -8   0 60.5136 12.3191   2
 -13  -8   0 74.3146 13.1860   1
  14  -8   0 83.3311 13.9693   2
 -14  -8   0 61.8472 13.4275   1
  15  -8   0 1.27024 7.73291   2
 -15  -8   0 2.68814 8.78877   1
 -16  -8   0 151.949 21.1594   1
 -17  -8   0 46.0097 13.7839   1
 -18  -8   0 52.7937 16.0665   1
 -19  -8   0 84.9250 18.5117   1
 -20  -8   0 19.0722 15.4098   1
   0  -9   0 4.26549 4.82195   2
   0  -9   0 0.14614 1.12523   1
  -1  -9   0 582.050 17.6681   1
  -1  -9   0 528.333 24.5516   2
   1  -9   0 594.175 26.1756   2
  -2  -9   0 134.317 13.2928   2
  -2  -9   0 128.345 7.63698   1
   2  -9   0 132.027 14.4097   2
  -3  -9   0 329.429 13.9779   1
   3  -9   0 345.536 19.6384   2
  -3  -9   0 310.676 17.3440   2
  -4  -9   0 158.419 14.0839   2
   4  -9   0 178.157 16.3046   2
  -4  -9   0 161.197 10.1880   1
  -5  -9   0 261.149 13.8824   1
   5  -9   0 238.699 16.6961   2
  -5  -9   0 247.438 14.9440   2
  -5   9   0 260.968 8.33474   1
  -6  -9   0 63.2094 9.09776   2
  -6  -9   0 55.5903 7.86766   1
   6  -9   0 40.8731 9.14967   2
  -6   9   0 64.2330 5.26065   1
   7  -9   0 3.26479 5.57569   2
  -7  -9   0 -0.5938 4.34564   2
  -7  -9   0 -3.1488 4.17961   1
  -7   9   0 0.09163 2.79145   1
  -8  -9   0 41.2508 8.16206   1
   8  -9   0 38.9158 9.31755   2
  -8  -9   0 25.7610 7.02179   2
   9  -9   0 12.3346 7.57161   2
  -9  -9   0 18.6441 6.90099   1
 -10  -9   0 442.871 24.1354   1
  10  -9   0 410.417 24.1605   2
 -11  -9   0 23.5520 9.01334   1
  11  -9   0 30.3120 9.27879   2
  12  -9   0 65.2800 12.7189   2
 -12  -9   0 62.3855 12.2453   1
 -13  -9   0 75.4725 13.9723   1
  13  -9   0 136.559 17.2133   2
 -14  -9   0 8.16590 7.67329   1
  14  -9   0 -10.185 7.11471   2
 -15  -9   0 90.4287 16.7136   1
  15  -9   0 94.3517 15.6758   2
 -16  -9   0 28.8913 12.6928   1
 -17  -9   0 110.177 19.6638   1
 -18  -9   0 14.6100 11.1746   1
 -19  -9   0 -5.7787 10.5512   1
   0 -10   0 165.214 16.2492   2
   1 -10   0 -3.5754 4.64466   2
  -1 -10   0 10.5972 5.79787   2
  -1 -10   0 0.63257 1.96356   1
  -2 -10   0 21.0586 6.43536   2
  -2 -10   0 15.7480 3.54572   1
   2 -10   0 15.3626 6.56710   2
  -3 -10   0 113.080 12.7196   2
  -3 -10   0 113.085 8.17257   1
   3 -10   0 93.3272 12.4267   2
  -4 -10   0 16.6509 6.34911   2
   4 -10   0 24.1128 7.73179   2
  -4 -10   0 19.4571 5.02039   1
  -5 -10   0 86.8770 9.05834   1
   5 -10   0 75.6978 12.0252   2
  -5 -10   0 111.424 12.5839   2
  -6 -10   0 5.90786 5.43043   2
  -6 -10   0 13.8548 5.45176   1
   6 -10   0 4.66443 6.19851   2
  -7 -10   0 10.2017 5.83793   2
   7 -10   0 15.3576 7.59291   2
  -7 -10   0 1.30544 4.77214   1
   8 -10   0 16.1576 8.49195   2
  -8 -10   0 20.5780 6.90268   2
  -8 -10   0 13.8368 6.10111   1
   9 -10   0 7.68049 7.08116   2
  -9 -10   0 -2.0516 5.66944   1
  -9 -10   0 0.19851 4.62106   2
 -10 -10   0 62.6428 9.84781   2
  10 -10   0 59.6286 12.8492   2
 -10 -10   0 49.7794 9.86805   1
 -11 -10   0 71.4547 12.3150   1
  11 -10   0 81.2744 14.3476   2
  12 -10   0 39.0408 12.0081   2
 -12 -10   0 12.6851 8.23501   1
 -13 -10   0 2.85810 8.12728   1
  13 -10   0 -3.1683 8.72859   2
 -14 -10   0 67.3699 13.6413   1
  14 -10   0 63.5330 13.6268   2
 -15 -10   0 -0.3650 8.99459   1
  15 -10   0 1.65510 8.82661   2
 -16 -10   0 72.6505 15.9878   1
 -17 -10   0 66.8680 15.4032   1
 -18 -10   0 1.43507 9.97372   1
 -19 -10   0 12.1138 13.5575   1
   0 -11   0 -0.6003 5.10664   2
  -1 -11   0 8.03358 5.90172   2
   1 -11   0 2.92718 5.79771   2
  -2 -11   0 93.9810 12.3532   2
  -2 -11   0 108.094 7.17387   1
   2 -11   0 101.410 13.7722   2
  -3 -11   0 1.50034 5.91601   2
  -3 -11   0 11.3645 4.14340   1
   3 -11   0 8.66325 6.21868   2
  -4 -11   0 3.61218 3.81634   1
  -4 -11   0 1.29548 5.12620   2
   4 -11   0 -0.2301 5.53033   2
   5 -11   0 0.36970 6.10130   2
  -5 -11   0 1.77925 4.10778   1
  -5 -11   0 3.07743 5.14164   2
  -6 -11   0 20.9534 7.23966   2
   6 -11   0 18.4888 8.43352   2
  -6 -11   0 20.9427 6.09804   1
  -7 -11   0 26.5504 7.54089   2
   7 -11   0 18.9686 8.79246   2
  -7 -11   0 37.3467 7.93509   1
   8 -11   0 10.3134 8.08966   2
  -8 -11   0 22.0565 7.67341   2
  -8 -11   0 14.6007 6.36395   1
   9 -11   0 15.8727 8.51355   2
  -9 -11   0 23.5164 7.82135   1
  -9 -11   0 10.7547 6.42187   2
 -10 -11   0 45.7465 9.35189   2
 -10 -11   0 38.7946 9.79289   1
  10 -11   0 52.2571 12.8521   2
  11 -11   0 171.069 19.6950   2
 -11 -11   0 131.266 16.3015   1
 -12 -11   0 10.1344 7.96070   1
  12 -11   0 9.87022 8.61205   2
  13 -11   0 6.63675 10.7861   2
 -13 -11   0 16.5382 8.87339   1
  14 -11   0 23.9693 10.6549   2
 -14 -11   0 13.3203 10.0105   1
  15 -11   0 -2.2998 10.5986   2
 -15 -11   0 2.75260 9.39342   1
 -16 -11   0 -0.2063 9.78116   1
  16 -11   0 9.26054 10.9566   2
 -17 -11   0 7.60991 10.9106   1
 -18 -11   0 11.7432 12.2697   1
 -19 -11   0 15.5118 12.7478   1
   0 -12   0 522.065 27.1454   2
  -1 -12   0 219.502 20.0697   2
   1 -12   0 198.343 18.8916   2
   2 -12   0 252.639 18.7902   2
  -2 -12   0 289.334 19.2989   2
  -3 -12   0 243.423 17.9990   2
   3 -12   0 213.454 20.5002   2
  -4 -12   0 5.62951 6.59922   2
   4 -12   0 1.98475 6.44443   2
   5 -12   0 65.4047 12.7180   2
  -5 -12   0 85.7447 9.95470   1
  -5 -12   0 82.7948 12.3014   2
   6 -12   0 49.6850 12.0620   2
  -6 -12   0 40.1996 7.59542   1
  -6 -12   0 45.8251 9.76352   2
   7 -12   0 4.33290 7.27573   2
  -7 -12   0 2.82901 5.42855   1
  -7 -12   0 -2.4266 5.72441   2
  -8 -12   0 17.5585 7.35406   2
  -8 -12   0 6.59111 6.07008   1
   8 -12   0 4.36329 7.59846   2
   9 -12   0 169.902 20.0194   2
  -9 -12   0 178.372 17.2125   2
  -9 -12   0 182.171 17.6038   1
  10 -12   0 72.3585 14.2473   2
 -10 -12   0 73.0157 12.0663   1
  11 -12   0 14.2963 10.1235   2
 -11 -12   0 38.9395 10.0901   1
 -12 -12   0 4.36310 7.85117   1
  12 -12   0 8.20935 10.5778   2
  13 -12   0 7.28727 11.5510   2
 -13 -12   0 3.30774 6.41516   1
 -14 -12   0 16.8578 10.0943   1
  14 -12   0 26.1549 13.1311   2
 -15 -12   0 -2.3513 9.78680   1
  15 -12   0 -4.7480 9.95401   2
 -16 -12   0 65.6964 16.7506   1
  16 -12   0 42.9198 15.4846   2
 -17 -12   0 0.16949 10.6969   1
 -18 -12   0 85.8452 18.8439   1
   0 -13   0 -2.9251 5.95687   2
   1 -13   0 282.845 21.2590   2
  -1 -13   0 343.153 22.5446   2
   2 -13   0 448.408 26.5828   2
  -2 -13   0 505.022 27.3464   2
   3 -13   0 2.46022 6.60320   2
  -3 -13   0 -7.6790 5.68204   2
   4 -13   0 43.1707 11.0771   2
  -4 -13   0 45.9478 10.4842   2
  -5 -13   0 -0.6562 5.80540   2
   5 -13   0 -6.6937 7.15692   2
   6 -13   0 58.2454 12.6792   2
  -6 -13   0 70.8645 12.1562   2
  -7 -13   0 20.5942 8.71542   2
   7 -13   0 16.5406 9.59455   2
  -8 -13   0 81.4639 13.1000   2
   8 -13   0 72.2972 14.5496   2
  -8 -13   0 92.0823 12.3220   1
  -9 -13   0 -4.7231 4.65251   2
  -9 -13   0 -6.2947 5.69767   1
   9 -13   0 -5.5390 8.46942   2
 -10 -13   0 147.382 16.7324   1
  10 -13   0 119.979 18.3345   2
  11 -13   0 81.3275 16.2654   2
 -11 -13   0 75.2939 13.3726   1
  12 -13   0 71.4967 15.4244   2
 -12 -13   0 81.6305 14.1078   1
 -13 -13   0 93.5340 16.1197   1
  13 -13   0 60.7914 16.4592   2
  14 -13   0 15.8399 12.6762   2
 -14 -13   0 -1.3957 7.70266   1
 -15 -13   0 76.0585 15.9986   1
  15 -13   0 81.4177 18.2513   2
  16 -13   0 7.24882 10.7167   2
 -16 -13   0 6.46070 11.0486   1
 -17 -13   0 137.307 22.1740   1
   0 -14   0 219.389 21.3421   2
   1 -14   0 1.75494 6.38893   2
  -1 -14   0 -8.9955 5.69075   2
  -2 -14   0 78.0252 13.6224   2
   2 -14   0 84.8971 14.9394   2
  -3 -14   0 203.626 21.2954   2
   3 -14   0 160.271 19.2638   2
  -4 -14   0 124.007 16.9247   2
   4 -14   0 108.529 16.8367   2
   5 -14   0 82.3421 14.9451   2
  -5 -14   0 73.7347 13.7512   2
   6 -14   0 12.7631 9.31582   2
  -6 -14   0 20.4949 7.88546   2
  -7 -14   0 86.6369 13.4266   2
   7 -14   0 70.5885 14.6915   2
   8 -14   0 -13.067 6.78437   2
  -8 -14   0 7.02323 6.34813   2
  -9 -14   0 292.615 20.4464   2
   9 -14   0 315.905 29.3698   2
  10 -14   0 112.341 18.8335   2
  11 -14   0 38.8644 13.7909   2
  12 -14   0 102.416 18.7309   2
  13 -14   0 26.6366 13.1203   2
 -14 -14   0 72.3953 16.1959   1
  14 -14   0 56.6268 16.9584   2
 -15 -14   0 -3.0839 10.3611   1
  15 -14   0 10.0473 13.4665   2
  16 -14   0 64.9176 18.4159   2
 -16 -14   0 57.0301 15.4247   1
 -17 -14   0 -8.0900 11.6993   1
   0 -15   0 7.28368 8.38491   2
   1 -15   0 116.969 17.7341   2
  -1 -15   0 106.535 15.9369   2
  -2 -15   0 14.4637 9.64946   2
   2 -15   0 21.1817 9.16358   2
  -3 -15   0 37.0744 11.5078   2
   3 -15   0 51.4367 12.5772   2
   4 -15   0 195.078 23.3892   2
  -4 -15   0 244.672 23.9379   2
   5 -15   0 36.8997 11.7340   2
  -5 -15   0 38.8451 10.6328   2
  -6 -15   0 191.770 20.4747   2
   6 -15   0 224.774 24.7239   2
  -7 -15   0 17.3372 7.55588   2
   7 -15   0 14.9863 11.0612   2
   8 -15   0 193.710 24.1936   2
  -8 -15   0 199.270 20.7740   2
   9 -15   0 33.0004 13.4702   2
  10 -15   0 56.9939 15.6441   2
  11 -15   0 32.5929 13.5270   2
  12 -15   0 -1.5467 11.7970   2
  13 -15   0 145.708 22.6631   2
  14 -15   0 0.08168 12.0813   2
  15 -15   0 110.937 21.2386   2
  16 -15   0 4.92015 12.3430   2
   0 -16   0 304.696 28.4324   2
   1 -16   0 22.4150 10.3353   2
  -1 -16   0 1.66168 7.69563   2
   2 -16   0 71.0144 14.9891   2
  -2 -16   0 40.1430 11.4513   2
   3 -16   0 2.45958 8.51015   2
  -3 -16   0 3.34834 7.91629   2
   4 -16   0 69.3746 15.5402   2
  -4 -16   0 63.1864 14.3249   2
  -5 -16   0 106.822 15.8939   2
   5 -16   0 98.7648 17.8215   2
   6 -16   0 30.4170 11.2262   2
  -6 -16   0 24.0572 8.80596   2
   7 -16   0 163.868 22.6339   2
  -7 -16   0 215.517 22.1916   2
  -8 -16   0 19.3760 8.25728   2
   8 -16   0 7.10547 10.0967   2
   9 -16   0 76.9666 17.1874   2
  10 -16   0 4.67275 10.8127   2
  11 -16   0 9.27588 12.4598   2
  12 -16   0 117.640 22.5581   2
  13 -16   0 -5.1709 12.4710   2
  14 -16   0 34.1371 14.9186   2
  15 -16   0 5.45101 13.8474   2
   0 -17   0 0.40539 9.15076   2
  -1 -17   0 -13.187 8.14486   2
   1 -17   0 5.70623 8.31633   2
   2 -17   0 44.3063 14.4268   2
  -2 -17   0 67.0079 15.1058   2
   3 -17   0 -0.4756 8.24047   2
  -3 -17   0 -6.0177 6.16138   2
   4 -17   0 -2.1765 9.01933   2
  -4 -17   0 -1.3456 6.19073   2
  -5 -17   0 0.67201 6.56888   2
   5 -17   0 9.97148 10.0720   2
   6 -17   0 125.697 20.6600   2
  -6 -17   0 122.905 18.2314   2
  -7 -17   0 4.94398 7.08478   2
   7 -17   0 -7.9833 8.66914   2
   8 -17   0 -0.1639 10.8648   2
  -8 -17   0 41.3311 11.3860   2
   9 -17   0 -3.0292 9.44242   2
  10 -17   0 11.2507 13.1128   2
  11 -17   0 2.90953 12.8062   2
  12 -17   0 -10.194 13.0319   2
  13 -17   0 29.8258 16.6089   2
  14 -17   0 23.6041 16.3905   2
   0 -18   0 3.89926 9.41529   2
  -1 -18   0 30.6919 11.7614   2
   1 -18   0 49.5563 13.9998   2
  -2 -18   0 2.75693 8.43690   2
   2 -18   0 2.83171 9.92235   2
   3 -18   0 1.13179 10.5379   2
  -3 -18   0 0.82829 6.64197   2
  -4 -18   0 -6.1167 6.47927   2
   4 -18   0 -4.7139 8.19653   2
  -5 -18   0 7.42667 7.36884   2
   5 -18   0 0.46957 9.22189   2
   6 -18   0 0.85421 9.97118   2
  -6 -18   0 -6.0889 6.43649   2
   7 -18   0 9.10661 10.5719   2
  -7 -18   0 7.42014 8.15351   2
   8 -18   0 6.12822 13.1666   2
   9 -18   0 18.4702 13.6108   2
  10 -18   0 33.7891 16.6650   2
  11 -18   0 9.40789 13.5651   2
  12 -18   0 10.4341 14.3922   2
   0 -19   0 -4.0408 9.71242   2
   1 -19   0 23.3128 13.0444   2
  -1 -19   0 6.34528 9.85618   2
   2 -19   0 17.7072 13.3649   2
  -2 -19   0 -5.4336 7.24001   2
  -3 -19   0 -2.1301 6.66574   2
   3 -19   0 32.7063 12.9316   2
  -4 -19   0 -3.9498 5.36374   2
   4 -19   0 -9.8441 10.2968   2
  -5 -19   0 -3.2719 6.77552   2
   5 -19   0 0.53438 11.0688   2
   6 -19   0 14.0345 12.5547   2
  -6 -19   0 12.0237 8.60096   2
  -7 -19   0 7.19862 8.47524   2
   7 -19   0 1.15090 11.7834   2
   8 -19   0 85.4811 20.2993   2
   9 -19   0 5.67145 12.8464   2
  10 -19   0 9.43405 15.3272   2
   0 -20   0 35.4948 15.0437   2
  -1 -20   0 2.00726 7.42067   2
   1 -20   0 25.5906 13.5330   2
   2 -20   0 87.1858 18.9922   2
  -2 -20   0 88.5407 18.1890   2
   3 -20   0 11.7709 13.1038   2
  -3 -20   0 -0.1088 8.45632   2
  -4 -20   0 14.9060 9.52892   2
   4 -20   0 2.25091 9.99087   2
   5 -20   0 26.4603 13.5232   2
  -5 -20   0 22.5991 11.3407   2
   6 -20   0 11.2665 12.9052   2
  -6 -20   0 -1.2963 8.38498   2
   7 -20   0 73.1101 20.9258   2
   8 -20   0 0.66317 14.3504   2
   0 -21   0 -7.8879 8.83631   2
   1 -21   0 100.013 21.3026   2
  -1 -21   0 72.9700 17.2605   2
   2 -21   0 1.23949 11.3771   2
  -2 -21   0 -1.7523 8.31625   2
  -3 -21   0 36.5479 13.3507   2
   3 -21   0 40.4750 16.4703   2
   4 -21   0 43.9215 16.4337   2
  -4 -21   0 48.5563 14.1866   2
  -5 -21   0 28.8321 11.7510   2
   5 -21   0 20.3072 16.3255   2
  -6 -21   0 107.392 18.6655   2
  -1 -22   0 -1.0473 11.1810   2
 -22   0   1 -2.0175 9.46961   1
 -21   0   1 -0.5412 8.13192   1
 -20   0   1 11.3167 10.7879   1
 -19   0   1 10.1516 9.54790   1
 -18   0   1 9.63808 9.78377   1
 -17   0   1 -0.5107 7.47391   1
 -16   0   1 -9.5219 5.79271   1
 -15   0   1 -10.765 5.40729   1
 -14   0   1 11.2440 7.10457   1
 -13   0   1 -0.2985 5.72318   1
  12   0  -1 -4.5684 3.24750   2
 -12   0   1 -2.5048 5.09525   1
  11   0  -1 0.88927 3.24832   2
 -11   0   1 -1.9661 4.58561   1
 -10   0   1 -4.0960 3.99604   1
  10   0  -1 1.52690 3.10842   2
  -9   0   1 0.29465 4.18713   1
   9   0  -1 -0.4179 2.64641   2
   8   0  -1 -0.1283 2.59353   2
  -8   0   1 2.26381 4.58963   1
   7   0  -1 -0.5801 2.18844   2
  -7   0   1 8.65402 4.03522   1
   6   0  -1 0.06649 2.02897   2
  -6   0   1 1.44382 3.27973   1
   5   0  -1 0.17109 1.91957   2
  -5   0   1 -0.8903 2.87299   1
   4   0  -1 -1.2840 1.66931   2
  -4   0   1 -3.1466 3.16249   1
   3   0  -1 -2.7022 1.33752   2
  -3   0   1 -4.8585 1.96617   1
  -2   0   1 0.22420 1.35910   1
   2   0  -1 -0.5655 0.71281   2
  -1   0   1 -0.2469 0.44275   1
   0   0   1 -0.0017 0.13612   2
   0   0   1 -0.0334 0.12579   1
   1   0   1 -0.0431 0.69807   2
  -1   0  -1 -0.2918 0.69701   1
  -2   0  -1 -2.8584 1.47728   1
   2   0   1 -4.5786 1.46184   2
   3   0   1 -2.5204 1.82736   2
  -3   0  -1 2.17941 2.50629   1
  -4   0  -1 0.39543 2.93830   1
   4   0   1 -0.2773 2.32703   2
   5   0   1 -0.1474 2.53221   2
  -5   0  -1 5.66693 3.36396   1
  -6   0  -1 6.45854 3.85074   1
   6   0   1 -1.9060 2.54042   2
   7   0   1 -3.8035 2.56888   2
  -7   0  -1 -0.1458 3.63061   1
  -8   0  -1 0.14836 4.62932   1
   8   0   1 4.25237 3.29740   2
   9   0   1 -4.3218 2.84762   2
  -9   0  -1 1.62019 4.26385   1
 -10   0  -1 -2.6682 4.63389   1
  10   0   1 1.00592 3.56312   2
 -11   0  -1 -0.3479 5.18541   1
  11   0   1 -2.0361 3.39430   2
 -12   0  -1 -6.3866 4.82801   1
 -13   0  -1 -1.4451 5.79073   1
 -14   0  -1 -3.0315 5.98010   1
 -15   0  -1 10.1134 8.41080   1
 -16   0  -1 -13.256 5.46845   1
 -17   0  -1 -7.5206 8.20050   1
 -18   0  -1 1.25751 9.16557   1
 -19   0  -1 -2.9380 9.10037   1
 -20   0  -1 -12.415 7.04060   1
 -21   0  -1 15.2287 10.0977   1
 -22   1   1 13.7679 9.75204   1
 -21  -1   1 -11.196 10.9632   1
 -21   1   1 11.9753 8.92892   1
 -20  -1   1 51.4884 15.9504   1
 -20   1   1 59.3983 13.9090   1
 -19  -1   1 7.88117 9.94746   1
 -19   1   1 -3.2054 8.58054   1
 -18  -1   1 61.2032 14.3122   1
 -18   1   1 51.8666 13.7462   1
 -17  -1   1 7.55041 8.66716   1
 -17   1   1 6.87307 8.12264   1
 -16  -1   1 30.5035 11.1004   1
 -16   1   1 23.6971 10.0593   1
 -15  -1   1 25.2237 9.74456   1
 -15   1   1 23.8387 8.97578   1
 -14  -1   1 63.0227 12.2972   1
 -14   1   1 44.5035 10.0478   1
 -13  -1   1 32.9036 9.83578   1
  13  -1  -1 42.9498 7.21954   2
 -13   1   1 30.2285 8.99139   1
  12  -1  -1 2.41039 4.03095   2
 -12  -1   1 11.6914 6.64298   1
 -12   1   1 5.77564 6.05126   1
 -11  -1   1 34.2217 8.29695   1
  11  -1  -1 35.3604 6.18775   2
 -11   1   1 28.2227 7.26828   1
 -10  -1   1 4.32910 5.12854   1
  10  -1  -1 7.00771 3.51025   2
 -10   1   1 1.36190 4.46206   1
   9  -1  -1 10.2787 3.71926   2
  -9  -1   1 3.20523 4.63189   1
  -9   1   1 5.78738 5.04160   1
  -8  -1   1 75.9150 9.54626   1
   8  -1  -1 84.3015 7.54576   2
  -8   1   1 82.3858 9.49161   1
   7  -1  -1 2.35712 2.80508   2
  -7  -1   1 -2.1661 3.60887   1
  -7   1   1 -4.2742 2.83302   1
  -6  -1   1 403.158 17.0771   1
   6  -1  -1 396.373 14.4533   2
  -6   1   1 407.815 16.6139   1
  -5  -1   1 5.80400 3.52118   1
   5  -1  -1 6.82096 2.66606   2
  -5   1   1 8.55614 3.40463   1
   4  -1  -1 8.31830 2.65133   2
  -4  -1   1 6.07709 3.43039   1
  -4   1   1 6.96772 3.22572   1
   3  -1  -1 81.5059 4.61082   2
  -3  -1   1 90.9127 5.94116   1
  -3   1   1 83.7485 5.45709   1
   2  -1  -1 61.0862 3.41411   2
  -2  -1   1 67.7334 4.11880   1
  -2   1   1 47.7566 3.14966   1
   0  -1  -1 0.37079 0.59976   1
   0  -1   1 1.09904 0.61566   1
   0  -1   1 -1.0347 0.40284   2
  -1   1  -1 -0.6372 0.74081   1
  -2  -1  -1 0.88699 2.11064   1
   2  -1   1 1.45811 2.13278   2
  -2   1  -1 1.20539 1.54771   1
  -3  -1  -1 1589.74 42.7918   1
   3  -1   1 1503.21 42.8860   2
  -3   1  -1 1569.01 42.0228   1
   4  -1   1 67.9457 6.14304   2
  -4  -1  -1 78.4543 7.18742   1
  -4   1  -1 69.6525 6.38236   1
   5  -1   1 262.012 11.2976   2
  -5  -1  -1 268.762 12.7313   1
  -5   1  -1 242.200 11.7040   1
   6  -1   1 6.07553 3.17802   2
  -6  -1  -1 3.18730 3.63514   1
  -6   1  -1 -3.3372 2.79602   1
  -7  -1  -1 108.441 10.7515   1
   7  -1   1 116.095 8.06069   2
  -7   1  -1 119.558 10.7864   1
   8  -1   1 105.705 8.19815   2
  -8  -1  -1 102.645 11.3025   1
  -8   1  -1 97.2598 10.3035   1
   9  -1   1 18.3256 4.80686   2
  -9  -1  -1 10.1836 5.35879   1
  -9   1  -1 7.67301 4.76399   1
 -10  -1  -1 36.9336 8.13606   1
  10  -1   1 40.9242 6.67264   2
 -10   1  -1 43.6157 8.63598   1
  11  -1   1 4.11634 4.24490   2
 -11  -1  -1 9.59428 5.96767   1
 -11   1  -1 2.33064 5.39385   1
  12  -1   1 2.09156 4.61273   2
 -12  -1  -1 5.82822 6.44015   1
 -12   1  -1 -3.8193 5.05184   1
 -13  -1  -1 276.900 19.7847   1
  13  -1   1 261.176 15.5254   2
 -13   1  -1 263.663 19.5914   1
 -14  -1  -1 11.4005 7.75215   1
 -14   1  -1 -3.7196 5.57311   1
 -15  -1  -1 19.5238 9.51193   1
 -15   1  -1 7.02529 7.50850   1
 -16  -1  -1 15.7915 9.95285   1
 -16   1  -1 2.71429 8.27122   1
 -17  -1  -1 28.0310 12.1626   1
 -17   1  -1 39.0931 11.9141   1
 -18  -1  -1 22.5888 11.9984   1
 -18   1  -1 15.4544 9.65572   1
 -19  -1  -1 13.0070 10.7183   1
 -19   1  -1 22.5852 11.7779   1
 -20  -1  -1 53.9136 15.8071   1
 -20   1  -1 90.3563 16.6015   1
 -21  -1  -1 -1.0057 11.4701   1
 -21   1  -1 -6.2548 6.95274   1
 -22   2   1 -6.3121 7.48559   1
 -21  -2   1 28.9074 14.9668   1
 -21   2   1 36.8598 12.1929   1
 -20  -2   1 4.80402 11.3958   1
 -20   2   1 10.2506 7.77372   1
 -19  -2   1 114.326 19.3742   1
 -19   2   1 99.2301 16.5557   1
 -18  -2   1 158.046 21.1677   1
 -18   2   1 142.413 19.2192   1
 -17  -2   1 8.49449 9.43570   1
 -17   2   1 -4.6010 6.58495   1
 -16  -2   1 30.1904 10.8102   1
 -16   2   1 33.9814 10.5701   1
 -15  -2   1 48.5538 12.4639   1
 -15   2   1 24.6993 9.64423   1
 -14  -2   1 5.04758 7.10035   1
 -14   2   1 9.32193 7.14832   1
 -13  -2   1 56.4236 11.4595   1
  13  -2  -1 74.7406 9.35618   2
 -13   2   1 66.4978 11.8973   1
 -12  -2   1 26.2576 7.88253   1
  12  -2  -1 28.1593 6.37839   2
 -12   2   1 34.4078 8.73684   1
  11  -2  -1 106.333 9.96943   2
 -11  -2   1 125.587 14.2884   1
 -11   2   1 95.9426 12.0490   1
 -10  -2   1 2.04189 4.70599   1
  10  -2  -1 0.25755 3.14540   2
 -10   2   1 -3.4332 3.64922   1
  -9  -2   1 116.566 12.0972   1
   9  -2  -1 105.460 9.27617   2
  -9   2   1 129.247 12.4609   1
   8  -2  -1 45.1888 6.11602   2
  -8  -2   1 24.7432 6.60166   1
  -8   2   1 34.3336 6.41414   1
  -7  -2   1 279.624 15.1259   1
   7  -2  -1 305.165 13.0444   2
  -7   2   1 299.166 14.4089   1
  -6  -2   1 3.47756 3.65941   1
   6  -2  -1 10.0529 3.46109   2
  -6   2   1 8.99291 4.12770   1
  -5  -2   1 445.294 17.7772   1
   5  -2  -1 468.834 16.1805   2
  -5   2   1 453.623 16.6966   1
   4  -2  -1 471.515 16.1107   2
  -4  -2   1 458.367 17.1134   1
  -4   2   1 495.304 16.3283   1
   3  -2  -1 107.205 6.09995   2
  -3  -2   1 99.6920 6.55152   1
  -3   2   1 112.578 5.83711   1
  -2  -2   1 24.0609 2.72916   2
  -2  -2   1 24.7957 3.47460   1
   2  -2  -1 28.5967 3.72664   2
  -2   2   1 26.7988 2.56916   1
   1  -2  -1 70.5357 4.33649   2
  -1  -2   1 67.6009 3.54141   1
  -1  -2   1 62.3601 3.74636   2
  -1   2   1 47.5654 2.20375   1
   0  -2  -1 995.544 25.1892   1
   0  -2   1 960.531 25.1739   1
   0  -2   1 994.689 27.6917   2
  -1  -2  -1 3.17620 1.66011   1
   1  -2   1 0.25129 1.87776   2
  -1   2  -1 0.44622 1.01243   1
  -2  -2  -1 151.452 6.95393   1
   2  -2   1 148.233 7.26687   2
  -2   2  -1 141.891 5.90523   1
   3  -2   1 293.706 11.6768   2
  -3  -2  -1 297.145 11.6598   1
  -3   2  -1 285.179 10.5405   1
  -4  -2  -1 3.86598 3.04989   1
   4  -2   1 2.53986 3.22755   2
  -4   2  -1 2.02538 2.55526   1
   5  -2   1 168.175 9.06781   2
  -5  -2  -1 160.729 9.88493   1
  -5   2  -1 156.379 8.86074   1
   6  -2   1 0.82081 3.17441   2
  -6  -2  -1 2.23404 3.56721   1
  -6   2  -1 2.69366 3.24504   1
   7  -2   1 227.867 11.8651   2
  -7  -2  -1 212.290 13.1965   1
  -7   2  -1 216.449 12.1489   1
  -8  -2  -1 56.3758 8.56442   1
   8  -2   1 51.3654 6.96611   2
  -8   2  -1 42.9555 7.65722   1
   9  -2   1 239.644 13.2545   2
  -9  -2  -1 270.108 16.3713   1
  -9   2  -1 244.382 14.8963   1
  10  -2   1 102.572 10.1716   2
 -10  -2  -1 125.994 13.8627   1
 -10   2  -1 139.197 13.6659   1
  11  -2   1 -1.1288 4.06702   2
 -11  -2  -1 -0.3950 4.97953   1
 -11   2  -1 -2.0993 4.10320   1
 -12  -2  -1 362.838 21.9625   1
  12  -2   1 361.800 18.1432   2
 -12   2  -1 324.799 20.3517   1
 -13  -2  -1 287.961 20.4747   1
  13  -2   1 282.348 16.6760   2
 -13   2  -1 251.247 18.3743   1
  14  -2   1 41.0376 8.45026   2
 -14  -2  -1 35.2664 10.7706   1
 -14   2  -1 59.2976 12.0433   1
 -15  -2  -1 20.7299 10.3460   1
 -15   2  -1 14.8097 7.83434   1
 -16  -2  -1 17.0082 10.0118   1
 -16   2  -1 9.12270 8.08115   1
 -17  -2  -1 -4.7525 7.43485   1
 -17   2  -1 -3.2957 7.99167   1
 -18  -2  -1 -3.2070 8.83183   1
 -18   2  -1 -3.2940 6.24334   1
 -19  -2  -1 11.5556 11.0806   1
 -19   2  -1 28.4200 10.4256   1
 -20  -2  -1 -4.7730 8.90309   1
 -20   2  -1 5.61790 8.91509   1
 -21  -2  -1 37.1849 16.3657   1
 -21   2  -1 41.0173 12.4811   1
 -21  -3   1 14.9401 11.6347   1
 -21   3   1 41.4381 12.4109   1
 -20  -3   1 32.3088 13.2334   1
 -20   3   1 31.4695 11.3170   1
 -19  -3   1 15.3859 11.2683   1
 -19   3   1 30.7242 10.7562   1
 -18  -3   1 -5.8061 8.97046   1
 -18   3   1 15.7883 7.79994   1
 -17  -3   1 96.1237 16.7412   1
 -17   3   1 115.410 16.2374   1
 -16  -3   1 11.9401 9.47501   1
 -16   3   1 9.83269 8.13979   1
 -15  -3   1 31.4207 10.5052   1
 -15   3   1 26.6812 8.70197   1
 -14  -3   1 111.607 15.8028   1
 -14   3   1 109.610 14.2545   1
  13  -3  -1 9.12274 5.00132   2
 -13  -3   1 12.4422 7.82525   1
 -13   3   1 13.1253 6.82057   1
 -12  -3   1 11.1442 7.07368   1
  12  -3  -1 18.5184 5.70372   2
 -12   3   1 16.6458 6.45518   1
 -11  -3   1 26.0364 7.81118   1
  11  -3  -1 27.7403 6.03167   2
 -11   3   1 29.3609 7.45124   1
  10  -3  -1 143.020 10.2005   2
 -10  -3   1 106.210 12.7823   1
 -10   3   1 125.185 12.6683   1
  -9  -3   1 92.0441 11.3653   1
   9  -3  -1 95.0667 9.53790   2
  -9   3   1 84.9837 9.57373   1
   8  -3  -1 549.085 20.7053   2
  -8  -3   1 524.296 23.4160   1
  -8   3   1 525.718 21.3251   1
   7  -3  -1 239.675 12.2281   2
  -7  -3   1 269.739 14.6480   1
  -7   3   1 240.882 12.5442   1
  -6  -3   1 245.667 13.2777   1
   6  -3  -1 246.437 11.8959   2
  -6   3   1 257.208 11.9428   1
   5  -3  -1 88.4267 6.94436   2
  -5  -3   1 89.6820 8.57986   1
  -5   3   1 89.5356 7.36028   1
   4  -3  -1 102.017 7.20181   2
  -4  -3   1 91.9296 7.11776   1
  -4   3   1 97.6910 6.35828   1
   3  -3  -1 1856.85 52.0977   2
  -3  -3   1 1829.05 50.3870   1
  -3   3   1 1870.79 48.3031   1
  -2  -3   1 179.154 7.60023   1
  -2  -3   1 167.306 7.68879   2
   2  -3  -1 171.211 8.71082   2
  -2   3   1 168.691 5.87460   1
   1  -3  -1 279.710 11.2993   2
  -1  -3   1 289.040 9.32937   1
  -1  -3   1 270.933 10.6915   2
  -1   3   1 268.834 7.38700   1
   0  -3  -1 49.1548 2.71612   1
   0  -3  -1 51.6421 5.25812   2
   0  -3   1 61.6716 5.66283   2
   0  -3   1 55.0683 2.77221   1
   1  -3   1 203.025 9.15431   2
  -1  -3  -1 195.519 7.38164   1
  -1   3  -1 190.555 6.10438   1
   2  -3   1 99.6037 6.81017   2
  -2  -3  -1 91.6673 5.88603   1
  -2   3  -1 102.968 4.73185   1
   3  -3   1 92.7773 6.91649   2
  -3  -3  -1 79.8931 6.08283   1
  -3   3  -1 93.4657 5.45602   1
   4  -3   1 52.3150 6.34190   2
  -4  -3  -1 35.8204 5.23356   1
  -4   3  -1 37.8136 4.68295   1
   5  -3   1 258.488 12.4386   2
  -5  -3  -1 251.064 12.5408   1
  -5   3  -1 253.443 11.3569   1
  -6  -3  -1 96.9675 9.74673   1
   6  -3   1 73.7484 7.81022   2
  -6   3  -1 81.2358 7.74082   1
   7  -3   1 5.63023 4.10393   2
  -7  -3  -1 6.16191 4.51651   1
  -7   3  -1 2.57420 3.47590   1
   8  -3   1 464.388 19.7874   2
  -8  -3  -1 476.117 21.7619   1
  -8   3  -1 485.936 20.4567   1
  -9  -3  -1 263.660 16.4974   1
   9  -3   1 269.901 14.4038   2
  -9   3  -1 242.144 14.7445   1
  10  -3   1 54.7208 8.05376   2
 -10  -3  -1 52.6134 9.43661   1
 -10   3  -1 66.4874 9.60713   1
 -11  -3  -1 138.066 15.0967   1
  11  -3   1 138.751 12.8229   2
 -11   3  -1 147.592 14.1248   1
 -12  -3  -1 -5.5770 4.87441   1
  12  -3   1 16.8283 5.92133   2
 -12   3  -1 10.4851 6.82606   1
  13  -3   1 89.9913 11.3845   2
 -13  -3  -1 108.379 15.2687   1
 -13   3  -1 104.976 13.8158   1
 -14  -3  -1 4.53664 7.35054   1
  14  -3   1 -2.8892 5.29367   2
 -14   3  -1 5.47809 7.10224   1
 -15  -3  -1 19.3479 10.0573   1
 -15   3  -1 27.9688 9.18140   1
 -16  -3  -1 -0.3053 8.07670   1
 -16   3  -1 9.82101 7.90329   1
 -17  -3  -1 64.4609 16.0147   1
 -17   3  -1 60.1651 13.0842   1
 -18  -3  -1 39.9016 14.4924   1
 -18   3  -1 61.6936 13.0902   1
 -19  -3  -1 4.38043 11.3532   1
 -19   3  -1 2.49769 6.68326   1
 -20  -3  -1 85.3753 18.8111   1
 -20   3  -1 111.825 17.8637   1
 -21  -3  -1 1.80880 10.8134   1
 -21   3  -1 5.00160 6.81824   1
 -21  -4   1 32.2916 14.8060   1
 -21   4   1 41.7088 13.2453   1
 -20  -4   1 40.7654 16.3483   1
 -20   4   1 24.4506 9.50326   1
 -19  -4   1 37.8508 13.6585   1
 -19   4   1 57.1775 11.5042   1
 -18  -4   1 84.4170 17.3293   1
 -18   4   1 83.6137 14.5444   1
 -17  -4   1 19.2725 10.2803   1
 -17   4   1 31.0174 9.27965   1
 -16  -4   1 9.47368 11.0068   1
 -16   4   1 18.5349 9.00558   1
 -15  -4   1 22.9531 10.1933   1
 -15   4   1 21.5432 8.58672   1
 -14  -4   1 16.1483 8.58647   1
  14  -4  -1 32.7504 8.11079   2
 -14   4   1 26.2496 8.54765   1
  13  -4  -1 42.3981 8.27651   2
 -13  -4   1 36.4031 10.4929   1
 -13   4   1 29.7727 7.93132   1
 -12  -4   1 22.1101 8.29675   1
  12  -4  -1 39.7926 7.80822   2
 -12   4   1 30.3547 7.48284   1
 -11  -4   1 206.541 18.7835   1
  11  -4  -1 197.645 13.2483   2
 -11   4   1 213.173 14.3350   1
 -10  -4   1 26.0617 7.87654   1
  10  -4  -1 23.7962 5.97586   2
 -10   4   1 35.1060 7.20997   1
  -9  -4   1 351.788 19.1957   1
   9  -4  -1 328.044 16.2225   2
  -9   4   1 313.009 16.3699   1
  -8  -4   1 54.3758 8.71201   1
   8  -4  -1 41.5589 6.80143   2
  -8   4   1 39.5870 6.64494   1
  -7  -4   1 43.5127 7.34004   1
   7  -4  -1 32.0128 6.38621   2
  -7   4   1 44.6547 6.37328   1
  -6  -4   1 483.246 20.1097   1
   6  -4  -1 483.006 19.2446   2
  -6   4   1 477.891 17.8509   1
  -5  -4   1 35.9940 5.95285   1
   5  -4  -1 44.2836 6.06884   2
  -5   4   1 49.2998 5.30593   1
  -4  -4   1 163.801 9.33585   1
   4  -4  -1 163.464 9.59067   2
  -4   4   1 165.152 7.64924   1
  -3  -4   1 155.536 8.27973   2
   3  -4  -1 173.890 9.68301   2
  -3  -4   1 157.407 8.54374   1
  -3   4   1 160.123 6.51180   1
  -2  -4   1 180.688 8.00114   1
   2  -4  -1 177.258 9.79953   2
  -2  -4   1 174.592 8.91845   2
  -2   4   1 170.810 5.47230   1
  -1  -4   1 74.0287 7.01359   2
   1  -4  -1 83.9492 7.59431   2
  -1  -4   1 72.8301 4.49051   1
   0  -4   1 1270.59 32.3981   1
   0  -4  -1 1230.00 32.3673   1
   0  -4  -1 1250.83 37.4369   2
   0  -4   1 1300.05 37.7349   2
  -1  -4  -1 167.926 6.88678   1
   1  -4   1 191.405 9.79928   2
  -1   4  -1 165.854 5.44499   1
   2  -4   1 57.3229 6.61403   2
  -2  -4  -1 72.3116 5.82460   1
  -2   4  -1 70.4376 3.71074   1
   3  -4   1 91.2137 8.40123   2
  -3  -4  -1 81.7774 7.03329   1
  -3   4  -1 91.3930 5.05755   1
   4  -4   1 -0.8222 3.35506   2
  -4  -4  -1 2.30869 3.32508   1
  -4   4  -1 0.03697 2.31818   1
  -5  -4  -1 349.535 15.7596   1
   5  -4   1 356.193 16.1485   2
  -5   4  -1 382.096 14.2023   1
  -6  -4  -1 49.3096 7.43286   1
   6  -4   1 57.8116 7.48616   2
  -6   4  -1 65.1451 6.76876   1
   7  -4   1 280.073 15.1080   2
  -7  -4  -1 339.486 16.8461   1
  -7   4  -1 300.052 14.3137   1
  -8  -4  -1 255.598 15.6646   1
   8  -4   1 286.048 15.1108   2
  -8   4  -1 242.513 13.6703   1
  -9  -4  -1 167.377 15.9355   1
   9  -4   1 150.179 11.5637   2
  -9   4  -1 155.630 13.3083   1
 -10  -4  -1 124.703 14.2198   1
  10  -4   1 154.935 11.6484   2
 -10   4  -1 146.934 13.2424   1
 -11  -4  -1 6.81953 6.30121   1
  11  -4   1 11.2932 5.75990   2
 -11   4  -1 4.78076 5.31382   1
 -12  -4  -1 12.1799 7.34104   1
  12  -4   1 18.2497 6.73682   2
 -12   4  -1 7.95520 5.94190   1
  13  -4   1 10.2703 6.71793   2
 -13  -4  -1 35.8836 10.1562   1
 -13   4  -1 19.8661 7.58741   1
  14  -4   1 60.9990 10.4103   2
 -14  -4  -1 81.1087 13.9581   1
 -14   4  -1 56.6978 11.3852   1
 -15  -4  -1 -3.2808 8.89892   1
 -15   4  -1 8.70533 8.17662   1
 -16  -4  -1 37.1723 13.3496   1
 -16   4  -1 45.1823 10.4618   1
 -17  -4  -1 18.7328 11.9302   1
 -17   4  -1 19.4805 8.08809   1
 -18  -4  -1 81.7315 17.8298   1
 -18   4  -1 84.8218 14.5320   1
 -19  -4  -1 62.7003 16.8379   1
 -19   4  -1 67.0775 13.7966   1
 -20  -4  -1 10.2585 12.8925   1
 -20   4  -1 -1.4721 6.20402   1
 -21  -4  -1 63.0739 18.1287   1
 -21   4  -1 86.5503 16.4517   1
 -21  -5   1 20.1898 13.6364   1
 -21   5   1 22.7912 10.2224   1
 -20  -5   1 28.0016 14.9651   1
 -20   5   1 20.6711 9.13003   1
 -19  -5   1 29.3092 14.0836   1
 -19   5   1 27.9466 9.76734   1
 -18  -5   1 0.84627 9.84064   1
 -18   5   1 -2.5747 5.69337   1
 -17  -5   1 70.1356 15.4008   1
 -17   5   1 67.6818 12.0652   1
 -16  -5   1 -2.9584 7.20878   1
 -16   5   1 5.63780 5.65017   1
 -15  -5   1 17.5709 9.04664   1
 -15   5   1 20.1354 7.39918   1
  14  -5  -1 11.2422 6.41675   2
 -14  -5   1 10.6352 8.94250   1
 -14   5   1 15.1948 6.94879   1
 -13  -5   1 66.8786 12.5522   1
  13  -5  -1 50.3429 9.44031   2
 -13   5   1 61.0265 10.6269   1
 -12  -5   1 -0.8109 5.91826   1
  12  -5  -1 10.6843 6.01661   2
 -12   5   1 15.8199 6.49299   1
  11  -5  -1 125.875 12.8126   2
 -11  -5   1 143.165 15.7270   1
 -11   5   1 114.253 12.1288   1
 -10  -5   1 668.930 29.4783   1
  10  -5  -1 656.427 26.8030   2
 -10   5   1 656.060 26.1449   1
  -9  -5   1 26.6220 7.55462   1
   9  -5  -1 29.9549 6.87175   2
  -9   5   1 21.8122 5.65683   1
   8  -5  -1 188.342 12.3912   2
  -8  -5   1 171.896 12.9576   1
  -8   5   1 169.016 10.7517   1
  -7  -5   1 494.076 21.5278   1
   7  -5  -1 494.461 20.9697   2
  -7   5   1 464.895 18.4164   1
  -6  -5   1 6.81866 4.11900   1
   6  -5  -1 4.32227 4.02146   2
  -6   5   1 7.13153 3.28808   1
   5  -5  -1 450.978 19.4088   2
  -5  -5   1 460.684 18.9201   1
  -5   5   1 490.277 16.1496   1
  -4  -5   1 30.2028 4.99131   2
  -4  -5   1 28.1158 4.80743   1
   4  -5  -1 22.1017 5.69602   2
  -4   5   1 34.1183 3.65475   1
  -3  -5   1 363.649 14.7533   2
   3  -5  -1 337.388 15.7404   2
  -3  -5   1 358.133 13.8905   1
  -3   5   1 369.382 10.9108   1
  -2  -5   1 0.60179 2.17798   1
  -2  -5   1 5.90749 3.38044   2
   2  -5  -1 6.33407 3.98417   2
   1  -5  -1 -0.1633 3.32889   2
  -1  -5   1 -2.6127 2.97777   2
  -1  -5   1 0.42339 1.70317   1
   0  -5   1 80.1282 7.96517   2
   0  -5  -1 92.7364 4.02774   1
   0  -5  -1 78.7637 8.00436   2
   0  -5   1 89.0995 3.90364   1
   1  -5   1 625.592 22.4507   2
  -1  -5  -1 597.397 18.0523   1
  -1  -5  -1 622.366 22.1688   2
  -1   5  -1 605.686 16.0839   1
  -2  -5  -1 80.4552 5.63535   1
   2  -5   1 75.6993 8.22201   2
  -2   5  -1 84.5289 3.79499   1
  -3  -5  -1 248.538 11.1407   1
   3  -5   1 239.505 12.7509   2
  -3   5  -1 242.639 8.67849   1
  -4  -5  -1 427.817 17.4309   1
   4  -5   1 476.291 19.3378   2
  -4   5  -1 464.994 15.0057   1
  -5  -5  -1 134.471 9.40064   1
   5  -5   1 137.405 10.1527   2
  -5   5  -1 130.403 7.64778   1
   6  -5   1 237.480 13.4128   2
  -6  -5  -1 217.219 12.9231   1
  -6   5  -1 208.233 10.6339   1
   7  -5   1 106.299 11.2401   2
  -7  -5  -1 61.8996 9.17036   1
  -7   5  -1 82.4690 8.31771   1
   8  -5   1 294.778 16.0775   2
  -8  -5  -1 285.957 16.5178   1
  -8   5  -1 265.775 14.0453   1
   9  -5   1 202.731 13.9223   2
  -9  -5  -1 220.528 15.0310   1
  -9   5  -1 186.272 12.3638   1
  10  -5   1 3.72751 5.42576   2
 -10  -5  -1 5.76664 5.90768   1
 -10   5  -1 8.26136 5.13816   1
  11  -5   1 162.009 15.3806   2
 -11  -5  -1 146.593 16.1264   1
 -11   5  -1 164.604 14.8667   1
 -12  -5  -1 22.0747 8.91577   1
  12  -5   1 28.6451 7.81517   2
 -12   5  -1 20.3748 7.33758   1
 -13  -5  -1 62.7887 12.5359   1
  13  -5   1 76.5921 11.5046   2
 -13   5  -1 33.7191 8.35858   1
  14  -5   1 -5.1335 5.95229   2
 -14  -5  -1 5.19662 8.06441   1
 -14   5  -1 -0.9116 6.30104   1
 -15  -5  -1 1.85603 7.82631   1
  15  -5   1 7.55332 6.55817   2
 -15   5  -1 -0.3380 5.40407   1
 -16  -5  -1 7.39155 9.06511   1
 -16   5  -1 8.50107 6.59001   1
 -17  -5  -1 108.798 18.6148   1
 -17   5  -1 126.975 16.4286   1
 -18  -5  -1 64.5973 16.3627   1
 -18   5  -1 47.3545 11.9120   1
 -19  -5  -1 -2.5916 11.9445   1
 -19   5  -1 4.81636 7.42192   1
 -20  -5  -1 88.6095 20.6972   1
 -20   5  -1 40.3334 10.6670   1
 -21   5  -1 -0.1709 7.73004   1
 -20  -6   1 14.6158 12.5296   1
 -19  -6   1 14.0077 10.7544   1
 -18  -6   1 -1.9233 9.43085   1
 -18   6   1 11.3001 7.66262   1
 -17  -6   1 1.26736 10.1532   1
 -17   6   1 -5.7276 4.48066   1
 -16  -6   1 56.2694 14.5435   1
 -16   6   1 40.3296 9.21577   1
 -15  -6   1 38.3309 11.9570   1
 -15   6   1 31.1831 8.11041   1
  14  -6  -1 3.58350 6.00213   2
 -14  -6   1 -2.7155 6.72032   1
 -14   6   1 -0.8622 5.10044   1
  13  -6  -1 14.3047 7.27048   2
 -13  -6   1 28.9516 10.2404   1
 -13   6   1 19.6643 6.89800   1
  12  -6  -1 24.6273 7.34149   2
 -12  -6   1 17.2521 7.85876   1
 -12   6   1 12.6847 5.80636   1
 -11  -6   1 178.364 17.8256   1
  11  -6  -1 171.147 15.7455   2
 -11   6   1 162.987 14.1150   1
  10  -6  -1 8.28394 5.85232   2
 -10  -6   1 -6.1789 4.94391   1
 -10   6   1 4.72795 4.31801   1
   9  -6  -1 103.129 11.7175   2
  -9  -6   1 115.944 12.9302   1
  -9   6   1 77.8745 8.89872   1
   8  -6  -1 24.1616 6.41891   2
  -8  -6   1 28.2592 7.24804   1
  -8   6   1 29.9687 5.52990   1
   7  -6  -1 6.01438 5.20685   2
  -7  -6   1 2.35915 3.83824   1
  -7   6   1 1.39922 2.91408   1
   6  -6  -1 21.5095 6.23827   2
  -6  -6   1 20.6145 5.42731   1
  -6   6   1 24.9262 4.24467   1
  -5  -6   1 18.8313 4.39123   2
   5  -6  -1 8.56513 4.72635   2
  -5  -6   1 7.18553 3.90647   1
  -5   6   1 14.5131 3.16502   1
   4  -6  -1 270.467 15.1189   2
  -4  -6   1 303.981 13.6827   1
  -4  -6   1 302.406 14.0568   2
  -4   6   1 331.448 10.5337   1
  -3  -6   1 453.865 16.2420   1
  -3  -6   1 437.106 17.8007   2
   3  -6  -1 454.565 19.6672   2
  -3   6   1 430.445 12.0496   1
  -2  -6   1 120.397 10.3796   2
  -2  -6   1 105.325 6.64386   1
   2  -6  -1 117.141 10.8693   2
  -1  -6   1 28.4652 3.31152   1
   1  -6  -1 25.6406 5.65404   2
  -1  -6   1 25.0557 5.55901   2
   0  -6  -1 149.314 9.87473   2
   0  -6   1 127.760 9.52189   2
   0  -6   1 120.084 4.92201   1
   0  -6  -1 128.745 5.12375   1
  -1  -6  -1 4.83625 2.08588   1
  -1  -6  -1 4.59302 3.94444   2
   1  -6   1 3.20943 3.79697   2
  -1   6  -1 4.39540 1.15975   1
   2  -6   1 17.0488 5.24724   2
  -2  -6  -1 9.58494 4.25422   2
  -2  -6  -1 16.5923 3.30467   1
  -2   6  -1 12.4187 1.62756   1
  -3  -6  -1 203.411 10.2003   1
   3  -6   1 197.214 12.4231   2
  -3   6  -1 211.112 7.44204   1
  -4  -6  -1 19.4205 4.63433   1
   4  -6   1 14.6150 5.57994   2
  -4   6  -1 19.6757 3.16258   1
   5  -6   1 119.765 11.5749   2
  -5  -6  -1 101.689 9.74128   1
  -5   6  -1 89.9933 6.43891   1
  -6  -6  -1 4.67831 4.55637   1
   6  -6   1 6.07891 5.21202   2
  -6   6  -1 14.4478 3.85828   1
   7  -6   1 125.966 12.6377   2
  -7  -6  -1 114.524 11.7578   1
  -7   6  -1 117.717 8.57096   1
  -8  -6  -1 91.1904 11.3395   1
   8  -6   1 112.495 12.7478   2
  -8   6  -1 126.684 10.5351   1
  -9  -6  -1 1.34747 4.83897   1
   9  -6   1 -3.6919 4.18335   2
  -9   6  -1 -3.8600 3.19653   1
  10  -6   1 163.877 15.4896   2
 -10  -6  -1 157.232 16.5699   1
 -10   6  -1 160.154 11.9783   1
 -11  -6  -1 0.09633 5.82699   1
  11  -6   1 0.70215 6.03665   2
 -11   6  -1 0.70758 4.95343   1
 -12  -6  -1 5.56698 6.55430   1
  12  -6   1 6.89464 6.29806   2
 -12   6  -1 7.77263 6.03363   1
  13  -6   1 5.20377 6.76397   2
 -13  -6  -1 10.7688 8.31183   1
 -13   6  -1 2.96052 5.86436   1
 -14  -6  -1 58.0727 13.2534   1
  14  -6   1 53.2605 10.7544   2
 -14   6  -1 45.3777 9.34106   1
  15  -6   1 24.5532 9.23970   2
 -15  -6  -1 28.8015 11.4793   1
 -15   6  -1 32.5107 8.25259   1
 -16  -6  -1 10.5284 10.4778   1
 -16   6  -1 9.99938 6.72097   1
 -17  -6  -1 12.9209 10.7182   1
 -17   6  -1 14.4330 7.47982   1
 -18  -6  -1 36.2923 13.2025   1
 -18   6  -1 49.7022 11.2333   1
 -19  -6  -1 15.1183 12.5525   1
 -20  -6  -1 3.00681 11.4119   1
 -20  -7   1 27.7186 14.0378   1
 -19  -7   1 20.5086 12.7033   1
 -18  -7   1 58.4633 16.2980   1
 -17  -7   1 13.2873 10.3799   1
 -16  -7   1 10.2024 9.45393   1
 -16   7   1 5.13757 5.40637   1
 -15  -7   1 -2.2774 7.97876   1
  15  -7  -1 1.47749 7.13791   2
 -15   7   1 7.46405 5.29686   1
 -14  -7   1 -3.4741 7.37177   1
  14  -7  -1 9.54254 7.90428   2
 -14   7   1 0.76064 4.47108   1
 -13  -7   1 111.781 15.7332   1
  13  -7  -1 110.994 14.6271   2
 -13   7   1 141.622 14.0846   1
 -12  -7   1 7.53693 7.98509   1
  12  -7  -1 17.0150 7.78637   2
 -12   7   1 14.4060 6.00879   1
  11  -7  -1 4.54363 6.49657   2
 -11  -7   1 12.7489 7.31948   1
 -11   7   1 13.8485 5.28296   1
 -10  -7   1 53.9129 10.3562   1
  10  -7  -1 50.4243 9.66566   2
 -10   7   1 65.0496 8.40826   1
  -9  -7   1 15.2608 6.51269   1
   9  -7  -1 18.0665 7.44831   2
  -9   7   1 16.4298 4.92010   1
   8  -7  -1 4.29382 5.20476   2
  -8  -7   1 -0.2889 4.08658   1
  -8   7   1 1.33928 3.05812   1
   7  -7  -1 18.7569 6.58784   2
  -7  -7   1 22.0440 6.11057   1
  -7   7   1 20.7174 4.27212   1
  -6  -7   1 6.78336 4.12350   2
   6  -7  -1 13.2707 5.57239   2
  -6  -7   1 6.40962 4.09324   1
  -6   7   1 8.74904 3.08020   1
   5  -7  -1 13.8607 5.41653   2
  -5  -7   1 11.5701 4.63015   2
  -5  -7   1 9.61542 4.10409   1
  -5   7   1 17.6507 3.12625   1
  -4  -7   1 106.139 8.03409   1
   4  -7  -1 104.123 11.5564   2
  -4  -7   1 126.069 11.0877   2
  -4   7   1 111.152 4.91618   1
  -3  -7   1 139.250 10.4411   2
  -3  -7   1 140.086 8.94652   1
   3  -7  -1 162.635 12.1302   2
  -2  -7   1 97.4286 6.40166   1
  -2  -7   1 126.871 9.86655   2
   2  -7  -1 113.626 11.3970   2
  -1  -7   1 30.8293 3.61508   1
  -1  -7   1 36.9834 6.99183   2
   1  -7  -1 23.4373 6.03204   2
   0  -7   1 14.7158 2.07952   1
   0  -7   1 16.9136 5.40817   2
   0  -7  -1 14.2906 5.29666   2
   0  -7  -1 17.2923 2.25664   1
  -1  -7  -1 12.5875 4.89260   2
  -1  -7  -1 14.3371 2.94234   1
   1  -7   1 12.6767 5.08133   2
   2  -7   1 300.316 16.0610   2
  -2  -7  -1 314.642 12.1200   1
  -2  -7  -1 274.572 15.1768   2
  -3  -7  -1 77.6543 7.31814   1
   3  -7   1 78.1970 9.53998   2
  -3  -7  -1 80.3786 9.13425   2
  -3   7  -1 82.2886 3.95706   1
   4  -7   1 16.0415 5.82647   2
  -4  -7  -1 23.6051 5.03556   1
  -4   7  -1 24.3078 3.29995   1
   5  -7   1 14.6928 5.74697   2
  -5  -7  -1 24.1683 5.31165   1
  -5   7  -1 10.0678 3.20349   1
  -6  -7  -1 44.2469 7.72460   1
   6  -7   1 32.3378 7.80948   2
  -6   7  -1 52.2506 5.66511   1
   7  -7   1 9.23420 6.22715   2
  -7  -7  -1 18.1000 5.55676   1
  -7   7  -1 18.9833 4.37378   1
   8  -7   1 12.6751 6.11163   2
  -8  -7  -1 11.3056 5.22139   1
  -8   7  -1 10.8137 4.26583   1
   9  -7   1 1.82426 5.26373   2
  -9  -7  -1 -11.145 3.42467   1
  -9   7  -1 3.17828 3.91601   1
  10  -7   1 32.1322 9.01931   2
 -10  -7  -1 15.9198 7.22961   1
 -10   7  -1 31.4963 6.95024   1
  11  -7   1 19.7998 7.87526   2
 -11  -7  -1 23.5745 8.11330   1
 -11   7  -1 28.3816 6.87878   1
 -12  -7  -1 25.9766 8.89199   1
  12  -7   1 20.8687 8.56497   2
 -12   7  -1 31.3598 7.95046   1
  13  -7   1 10.6803 8.05216   2
 -13  -7  -1 27.6633 10.5714   1
 -13   7  -1 20.4166 6.28835   1
  14  -7   1 17.5592 8.94801   2
 -14  -7  -1 16.9732 10.1833   1
 -14   7  -1 25.4372 7.28302   1
  15  -7   1 11.9580 7.80726   2
 -15  -7  -1 21.2045 10.7153   1
 -15   7  -1 7.11549 5.56665   1
 -16  -7  -1 49.9665 14.6037   1
 -16   7  -1 65.1297 11.3685   1
 -17  -7  -1 16.0643 11.5357   1
 -18  -7  -1 -3.7728 9.91773   1
 -19  -7  -1 -8.4579 11.1259   1
 -20  -7  -1 15.8840 14.5318   1
 -20  -8   1 -10.492 10.1510   1
 -19  -8   1 12.3602 14.5224   1
 -18  -8   1 0.35732 11.5917   1
 -17  -8   1 21.5145 11.7684   1
 -16  -8   1 -0.5565 8.97100   1
  15  -8  -1 3.72506 7.80380   2
 -15  -8   1 1.26988 8.28055   1
  14  -8  -1 18.2197 9.26032   2
 -14  -8   1 27.2001 10.3453   1
 -13  -8   1 17.1332 9.49121   1
  13  -8  -1 35.5132 9.72966   2
  12  -8  -1 28.3670 9.52794   2
 -12  -8   1 31.9306 9.57479   1
 -12   8   1 36.8451 7.37593   1
 -11  -8   1 -8.7657 5.20040   1
  11  -8  -1 0.34452 6.78339   2
 -11   8   1 -1.8361 3.80111   1
  10  -8  -1 11.5035 7.59087   2
 -10  -8   1 7.57423 5.87042   1
 -10   8   1 28.5553 6.01389   1
  -9  -8   1 86.8766 12.0498   1
   9  -8  -1 118.517 14.1138   2
  -9  -8   1 87.1311 9.79384   2
  -9   8   1 111.147 10.0063   1
  -8  -8   1 155.496 11.1083   2
  -8  -8   1 139.873 13.6968   1
   8  -8  -1 129.646 14.2994   2
  -8   8   1 136.916 8.86877   1
  -7  -8   1 61.3326 8.72672   1
   7  -8  -1 58.5019 10.0353   2
  -7  -8   1 68.5993 8.89756   2
  -7   8   1 75.9763 6.86615   1
  -6  -8   1 63.8521 8.46411   2
  -6  -8   1 57.7831 7.88310   1
   6  -8  -1 51.6927 9.57083   2
  -6   8   1 74.0964 5.41125   1
   5  -8  -1 14.3337 5.99191   2
  -5  -8   1 3.46623 4.38526   2
  -5  -8   1 8.69748 4.21830   1
  -5   8   1 12.5095 2.38262   1
  -4  -8   1 67.3748 7.42241   1
   4  -8  -1 77.7834 10.8357   2
  -4  -8   1 75.7563 9.38911   2
  -3  -8   1 0.29127 2.87306   1
  -3  -8   1 2.19766 4.31403   2
   3  -8  -1 3.44570 4.87420   2
   2  -8  -1 104.018 11.6415   2
  -2  -8   1 86.9479 10.1209   2
  -2  -8   1 90.4262 6.47706   1
  -1  -8   1 1.97330 2.03117   1
  -1  -8   1 2.96638 4.49845   2
   1  -8  -1 7.65471 5.06456   2
   0  -8   1 51.6089 3.20702   1
   0  -8   1 49.7220 8.43791   2
   0  -8  -1 47.3563 8.08592   2
   0  -8  -1 59.6728 3.44160   1
  -1  -8  -1 5.52038 5.18067   2
   1  -8   1 13.9831 5.78581   2
  -1  -8  -1 11.9992 2.77090   1
   2  -8   1 22.2064 6.65421   2
  -2  -8  -1 19.8711 3.94181   1
  -2  -8  -1 22.1329 6.06549   2
  -3  -8  -1 -1.3451 4.38451   2
  -3  -8  -1 -3.5666 2.41981   1
   3  -8   1 0.30052 4.79740   2
   4  -8   1 73.0090 10.4683   2
  -4  -8  -1 90.4026 10.0227   2
  -4  -8  -1 77.1518 8.18166   1
  -4   8  -1 97.4866 4.76913   1
   5  -8   1 29.8081 7.48492   2
  -5  -8  -1 41.4024 7.04806   1
  -5   8  -1 38.1775 4.27641   1
  -6  -8  -1 17.4796 5.22644   1
   6  -8   1 15.4541 7.26938   2
  -6   8  -1 12.6986 3.49935   1
  -7  -8  -1 9.61139 5.58708   1
   7  -8   1 7.48909 6.38976   2
  -7   8  -1 6.11835 3.51362   1
  -8  -8  -1 4.87653 5.56081   1
   8  -8   1 12.9165 6.59338   2
  -8   8  -1 -0.8102 3.16832   1
   9  -8   1 0.51554 6.16892   2
  -9  -8  -1 13.1795 6.15021   1
  -9   8  -1 8.86699 4.70936   1
  10  -8   1 69.1515 12.1975   2
 -10  -8  -1 48.8923 10.1104   1
 -10   8  -1 61.5051 8.61771   1
 -11  -8  -1 4.50886 6.51314   1
  11  -8   1 13.0355 8.20487   2
 -11   8  -1 2.06265 4.59854   1
  12  -8   1 -0.4373 7.06461   2
 -12  -8  -1 1.90570 6.72978   1
 -12   8  -1 0.85018 4.16835   1
  13  -8   1 -0.4087 6.48357   2
 -13  -8  -1 0.76447 6.55142   1
  14  -8   1 4.25625 8.15556   2
 -14  -8  -1 16.6054 9.61586   1
  15  -8   1 6.46425 8.36979   2
 -15  -8  -1 13.2487 10.4442   1
 -16  -8  -1 5.05978 9.52032   1
 -17  -8  -1 -10.047 8.10536   1
 -18  -8  -1 -14.812 8.61693   1
 -19  -8  -1 36.0331 15.1238   1
 -20  -8  -1 -1.3047 13.1032   1
 -19  -9   1 30.7308 16.3954   1
 -18  -9   1 9.33869 11.8387   1
 -17  -9   1 50.8168 15.6187   1
 -16  -9   1 -7.5168 7.79757   1
  15  -9  -1 17.5717 10.1280   2
 -15  -9   1 -1.9967 7.16179   1
 -14  -9   1 19.6733 9.26779   1
  14  -9  -1 10.6261 9.39929   2
 -13  -9   1 -0.1327 7.86446   1
  13  -9  -1 1.67124 7.53068   2
 -12  -9   1 -3.9153 6.95944   1
  12  -9  -1 -2.4754 6.79108   2
 -11  -9   1 17.6343 8.06012   1
  11  -9  -1 72.7309 13.1431   2
  10  -9  -1 152.696 16.7802   2
 -10  -9   1 134.474 15.3268   1
 -10  -9   1 149.410 13.6428   2
   9  -9  -1 -3.4345 5.62539   2
  -9  -9   1 2.79083 4.23487   2
  -9  -9   1 5.42739 6.13996   1
  -8  -9   1 197.517 12.9123   2
   8  -9  -1 188.605 18.4057   2
  -8  -9   1 170.885 15.3124   1
  -7  -9   1 100.738 10.8124   2
   7  -9  -1 68.4849 11.0870   2
  -7  -9   1 70.4878 9.43302   1
  -6  -9   1 -0.0844 4.08398   2
  -6  -9   1 5.32430 4.18522   1
   6  -9  -1 7.33065 5.87900   2
  -6   9   1 1.00442 2.01431   1
  -5  -9   1 -4.5402 3.94263   2
   5  -9  -1 -1.5698 4.65978   2
  -5  -9   1 -1.6494 3.46750   1
  -4  -9   1 29.0137 6.89932   2
  -4  -9   1 16.4998 4.75071   1
   4  -9  -1 15.2943 6.78093   2
  -3  -9   1 27.0668 7.08517   2
   3  -9  -1 29.5617 7.55995   2
  -3  -9   1 36.7123 5.36596   1
   2  -9  -1 256.495 16.7070   2
  -2  -9   1 290.747 16.8520   2
  -2  -9   1 294.337 11.7706   1
  -1  -9   1 38.5443 4.00187   1
   1  -9  -1 37.3204 7.99536   2
  -1  -9   1 45.6280 8.68472   2
   0  -9   1 2.26942 1.32458   1
   0  -9  -1 -4.5352 4.01165   2
   0  -9   1 1.89830 4.91098   2
   0  -9  -1 2.12309 1.30482   1
  -1  -9  -1 88.9339 5.63034   1
   1  -9   1 91.1740 11.7983   2
  -1  -9  -1 61.4420 9.74004   2
   2  -9   1 254.510 16.3508   2
  -2  -9  -1 271.007 11.2498   1
  -2  -9  -1 229.430 14.9767   2
  -3  -9  -1 10.3664 4.96301   2
   3  -9   1 -1.5457 4.76108   2
  -3  -9  -1 4.63827 3.18903   1
  -4  -9  -1 24.9905 5.24920   1
   4  -9   1 31.0356 7.92043   2
  -4  -9  -1 39.3435 7.82601   2
  -5  -9  -1 4.52635 4.14587   1
   5  -9   1 -0.6417 5.02980   2
  -5  -9  -1 -2.3831 4.42344   2
  -5   9  -1 3.93309 2.02704   1
  -6  -9  -1 7.84984 4.38487   1
  -6  -9  -1 2.54888 4.43359   2
   6  -9   1 1.96763 5.23624   2
  -6   9  -1 -0.6073 2.31571   1
  -7  -9  -1 2.18598 4.70567   1
   7  -9   1 1.99005 5.96481   2
  -7   9  -1 -0.3201 2.68114   1
   8  -9   1 38.8822 10.1919   2
  -8  -9  -1 40.4059 8.23526   1
  -9  -9  -1 17.0500 7.28783   1
   9  -9   1 41.6234 10.4877   2
 -10  -9  -1 0.48735 5.60622   1
  10  -9   1 -2.2695 6.26383   2
 -11  -9  -1 73.5332 13.0770   1
  11  -9   1 68.4906 13.3915   2
 -12  -9  -1 30.0896 9.76432   1
  12  -9   1 17.2333 8.52327   2
 -13  -9  -1 -4.3870 6.24764   1
  13  -9   1 2.42426 8.71797   2
 -14  -9  -1 5.84512 8.27791   1
  14  -9   1 -6.4258 6.57884   2
  15  -9   1 -2.2948 8.27206   2
 -15  -9  -1 6.90879 8.73879   1
  16  -9   1 18.3099 10.5507   2
 -16  -9  -1 18.3046 11.5604   1
 -17  -9  -1 75.4351 16.2159   1
 -18  -9  -1 7.89148 10.1996   1
 -19  -9  -1 21.0088 13.7820   1
 -19 -10   1 6.04532 12.4738   1
 -18 -10   1 186.153 25.3064   1
 -17 -10   1 3.08657 9.34689   1
 -16 -10   1 51.1804 14.7385   1
  15 -10  -1 -8.0901 8.64275   2
 -15 -10   1 10.0823 9.15263   1
 -14 -10   1 6.62059 7.76844   1
  14 -10  -1 3.62595 8.72425   2
 -13 -10   1 10.4496 9.04039   1
  13 -10  -1 17.4196 10.1819   2
 -12 -10   1 11.5208 7.63994   1
  12 -10  -1 24.9397 10.4653   2
  11 -10  -1 69.9349 13.3382   2
 -11 -10   1 97.0617 13.7031   1
  10 -10  -1 161.259 18.0738   2
 -10 -10   1 185.925 17.8745   1
 -10 -10   1 166.560 15.5054   2
   9 -10  -1 142.480 16.7731   2
  -9 -10   1 163.173 14.7764   2
  -9 -10   1 128.681 14.0731   1
   8 -10  -1 1.89586 6.11109   2
  -8 -10   1 -1.9721 3.91954   1
  -8 -10   1 -8.4683 3.63575   2
  -7 -10   1 13.3931 5.86497   2
  -7 -10   1 -4.4041 3.48191   1
   7 -10  -1 16.7336 7.45007   2
  -6 -10   1 10.7477 5.67861   2
   6 -10  -1 8.62776 6.62917   2
  -6 -10   1 3.86550 4.18634   1
   5 -10  -1 9.81304 6.15305   2
  -5 -10   1 -1.1905 4.59291   2
  -5 -10   1 3.66823 3.87680   1
   4 -10  -1 216.220 16.9289   2
  -4 -10   1 242.162 12.5647   1
  -4 -10   1 212.434 15.0768   2
  -3 -10   1 68.6708 7.08802   1
  -3 -10   1 63.5967 10.1800   2
   3 -10  -1 46.7072 9.45589   2
   2 -10  -1 382.442 21.5626   2
  -2 -10   1 411.233 21.6115   2
  -2 -10   1 440.259 15.3947   1
  -1 -10   1 8.50765 2.40981   1
   1 -10  -1 2.52729 4.94290   2
  -1 -10   1 -0.8975 4.41954   2
   0 -10   1 44.9175 2.78415   1
   0 -10  -1 52.5237 2.66253   1
   0 -10  -1 30.7840 8.35592   2
   0 -10   1 38.5170 8.43590   2
   1 -10   1 190.554 14.6385   2
  -1 -10  -1 218.714 15.6175   2
  -1 -10  -1 200.467 8.52545   1
  -2 -10  -1 85.9467 11.1622   2
   2 -10   1 55.7716 10.0998   2
  -2 -10  -1 83.6213 7.10939   1
  -3 -10  -1 239.164 16.3844   2
   3 -10   1 254.475 17.4069   2
  -3 -10  -1 288.857 12.7577   1
  -4 -10  -1 49.0746 9.12878   2
   4 -10   1 50.1366 10.1163   2
  -4 -10  -1 56.3120 7.18057   1
   5 -10   1 83.7645 12.5285   2
  -5 -10  -1 83.6123 9.23808   1
  -5 -10  -1 89.0059 11.5012   2
  -6 -10  -1 22.8602 6.33152   1
   6 -10   1 15.5296 7.97164   2
  -6 -10  -1 20.4759 6.79628   2
  -7 -10  -1 29.1160 7.37020   1
   7 -10   1 18.6935 8.45187   2
  -7 -10  -1 31.5879 7.95508   2
   8 -10   1 2.00179 6.66030   2
  -8 -10  -1 6.23816 5.84367   2
  -8 -10  -1 -3.4068 4.66081   1
  -9 -10  -1 161.288 16.3439   1
   9 -10   1 136.102 17.2243   2
  -9 -10  -1 134.845 14.5466   2
 -10 -10  -1 421.442 23.7047   1
  10 -10   1 370.748 24.4579   2
  11 -10   1 7.02562 9.32962   2
 -11 -10  -1 11.6982 8.32554   1
  12 -10   1 115.354 17.7177   2
 -12 -10  -1 107.318 15.3074   1
  13 -10   1 25.6735 10.7876   2
 -13 -10  -1 34.9393 11.8253   1
 -14 -10  -1 -3.7219 7.57278   1
  14 -10   1 5.26166 8.90269   2
  15 -10   1 49.3005 13.6652   2
 -15 -10  -1 39.9872 12.2256   1
 -16 -10  -1 6.79962 9.36180   1
  16 -10   1 -5.8405 9.09816   2
 -17 -10  -1 0.54093 10.9360   1
 -18 -10  -1 53.0802 16.1409   1
 -19 -10  -1 10.6693 11.5570   1
 -19 -11   1 59.5601 18.8956   1
 -18 -11   1 4.66425 10.8004   1
 -17 -11   1 176.995 23.9670   1
 -16 -11   1 -5.5427 8.76949   1
  15 -11  -1 80.6039 16.9125   2
 -15 -11   1 63.8921 14.4803   1
  14 -11  -1 35.0930 13.1897   2
 -14 -11   1 20.8564 10.0094   1
  13 -11  -1 0.45751 8.72572   2
 -13 -11   1 6.60142 8.52685   1
  12 -11  -1 12.2657 10.8967   2
 -12 -11   1 42.7109 11.2956   1
 -11 -11   1 10.1465 7.73425   1
  11 -11  -1 3.77830 8.06769   2
 -10 -11   1 135.274 15.8870   1
  10 -11  -1 158.492 18.5076   2
  -9 -11   1 23.9953 7.62283   2
  -9 -11   1 14.7268 7.48222   1
   9 -11  -1 20.6343 9.57361   2
   8 -11  -1 69.4076 12.6733   2
  -8 -11   1 64.9372 10.5131   2
  -8 -11   1 35.5714 8.01659   1
  -7 -11   1 22.7543 6.95510   1
  -7 -11   1 15.8182 7.08597   2
   7 -11  -1 1.44392 7.39753   2
  -6 -11   1 82.2027 10.2132   1
   6 -11  -1 53.4400 11.3103   2
  -6 -11   1 85.3396 12.2365   2
   5 -11  -1 168.823 17.5606   2
  -5 -11   1 155.347 11.3197   1
  -5 -11   1 146.833 14.6825   2
   4 -11  -1 136.425 15.8108   2
  -4 -11   1 110.440 13.2531   2
  -4 -11   1 147.518 9.94049   1
  -3 -11   1 201.174 10.8531   1
  -3 -11   1 200.322 15.1893   2
   3 -11  -1 216.749 20.0210   2
  -2 -11   1 19.8769 3.90679   1
  -2 -11   1 21.5977 7.05295   2
   2 -11  -1 17.7980 8.11561   2
   1 -11  -1 170.036 17.1208   2
  -1 -11   1 197.613 17.7894   2
   0 -11   1 111.009 13.4986   2
   0 -11  -1 83.5558 12.1811   2
   1 -11   1 32.3000 8.34035   2
  -1 -11  -1 22.3159 7.61754   2
  -2 -11  -1 414.711 23.5552   2
   2 -11   1 491.259 25.3194   2
  -2 -11  -1 493.327 17.1334   1
   3 -11   1 35.0773 8.70506   2
  -3 -11  -1 31.0598 8.13674   2
  -3 -11  -1 39.5703 5.89510   1
   4 -11   1 115.717 15.2121   2
  -4 -11  -1 120.532 9.22706   1
  -4 -11  -1 118.243 14.2948   2
  -5 -11  -1 79.9530 11.8001   2
   5 -11   1 77.8438 12.6410   2
  -5 -11  -1 88.0859 9.91041   1
   6 -11   1 9.63808 7.47798   2
  -6 -11  -1 3.85698 5.46883   2
  -6 -11  -1 38.5040 7.75498   1
   7 -11   1 14.8126 8.02863   2
  -7 -11  -1 1.91482 5.34068   2
  -7 -11  -1 7.72530 5.57960   1
  -8 -11  -1 4.67409 5.71493   2
  -8 -11  -1 5.41916 6.02353   1
   8 -11   1 1.90559 7.84228   2
   9 -11   1 26.5336 10.6099   2
  -9 -11  -1 40.6286 8.65898   2
  -9 -11  -1 38.3317 9.56618   1
 -10 -11  -1 120.460 13.8733   2
  10 -11   1 84.0718 14.8633   2
 -10 -11  -1 97.1513 13.7502   1
 -11 -11  -1 88.5636 14.1313   1
  11 -11   1 77.1269 14.6093   2
 -12 -11  -1 4.26267 6.88179   1
  12 -11   1 -1.9780 8.27637   2
  13 -11   1 89.1704 15.8746   2
 -13 -11  -1 68.3901 13.4336   1
  14 -11   1 31.7067 12.8545   2
 -14 -11  -1 56.4168 14.1704   1
  15 -11   1 11.2652 12.2387   2
 -15 -11  -1 -3.2800 9.02869   1
  16 -11   1 15.4379 11.8795   2
 -16 -11  -1 35.3562 12.9783   1
 -17 -11  -1 17.9866 11.9185   1
 -18 -11  -1 79.9232 18.7075   1
 -18 -12   1 31.8366 15.2491   1
 -17 -12   1 -2.3484 11.5893   1
 -16 -12   1 30.8218 12.7235   1
  16 -12  -1 26.8911 14.9218   2
 -15 -12   1 49.6892 14.8691   1
  15 -12  -1 40.7586 13.2208   2
  14 -12  -1 8.84163 11.5711   2
 -14 -12   1 -6.6931 8.34004   1
  13 -12  -1 170.295 21.0112   2
 -13 -12   1 159.408 18.8757   1
 -12 -12   1 14.9150 8.38181   1
  12 -12  -1 -3.1084 9.32022   2
 -11 -12   1 72.3203 12.7238   1
  11 -12  -1 81.4592 15.1849   2
  10 -12  -1 29.7961 10.3553   2
 -10 -12   1 32.8769 9.71978   1
   9 -12  -1 19.8271 9.68470   2
  -9 -12   1 43.1659 9.48732   2
  -9 -12   1 55.7662 10.7059   1
  -8 -12   1 11.8622 6.80148   1
  -8 -12   1 2.64469 6.18380   2
   8 -12  -1 11.2667 8.42938   2
  -7 -12   1 67.3126 10.2946   1
   7 -12  -1 60.2053 12.6638   2
  -7 -12   1 51.6499 10.2789   2
  -6 -12   1 15.6778 5.96118   1
   6 -12  -1 21.4603 8.75387   2
  -6 -12   1 12.2827 6.87366   2
  -5 -12   1 41.3915 7.30746   1
   5 -12  -1 31.4715 9.83270   2
  -5 -12   1 53.5693 10.7202   2
  -4 -12   1 241.124 17.3500   2
   4 -12  -1 273.255 19.8060   2
   3 -12  -1 0.35563 5.66002   2
  -3 -12   1 2.85763 5.05480   2
  -2 -12   1 162.945 17.0646   2
   2 -12  -1 139.161 16.4705   2
   1 -12  -1 83.9129 13.2818   2
  -1 -12   1 62.1833 11.9318   2
   0 -12   1 101.974 13.7319   2
   0 -12  -1 86.3306 13.3166   2
   1 -12   1 48.1527 10.3678   2
  -1 -12  -1 45.0657 11.1553   2
  -2 -12  -1 1.10979 5.85945   2
   2 -12   1 -3.5183 5.14627   2
   3 -12   1 20.2856 8.29127   2
  -3 -12  -1 40.6137 9.53666   2
  -4 -12  -1 3.48111 5.78693   2
   4 -12   1 -2.2861 7.37565   2
   5 -12   1 44.3675 10.9760   2
  -5 -12  -1 64.3836 11.6538   2
  -5 -12  -1 80.0678 9.45440   1
  -6 -12  -1 7.44712 5.06010   1
  -6 -12  -1 -4.5412 4.62448   2
   6 -12   1 3.44592 7.31941   2
  -7 -12  -1 195.477 18.9842   2
  -7 -12  -1 197.244 14.2349   1
   7 -12   1 185.350 20.4218   2
   8 -12   1 -4.6164 7.99759   2
  -8 -12  -1 -0.1112 5.74662   1
  -8 -12  -1 -0.1602 5.62210   2
  -9 -12  -1 39.3188 8.91044   2
   9 -12   1 16.5832 10.7265   2
  -9 -12  -1 47.7160 9.89857   1
 -10 -12  -1 57.9846 10.6666   2
  10 -12   1 55.2988 13.1531   2
 -10 -12  -1 24.9545 8.56420   1
  11 -12   1 -5.6378 8.65581   2
 -11 -12  -1 10.4523 8.00126   1
 -12 -12  -1 71.6931 13.2009   1
  12 -12   1 58.1034 14.3475   2
  13 -12   1 -11.792 8.87333   2
 -13 -12  -1 0.74920 7.69363   1
  14 -12   1 54.3315 15.5261   2
 -14 -12  -1 87.4036 15.7709   1
  15 -12   1 12.7201 10.6522   2
 -15 -12  -1 35.6103 11.9021   1
  16 -12   1 9.05951 10.4575   2
 -16 -12  -1 0.95659 10.5396   1
 -17 -12  -1 43.7914 15.9184   1
 -18 -12  -1 -8.6387 11.7525   1
 -17 -13   1 8.38496 12.0711   1
 -16 -13   1 8.07211 11.6190   1
  16 -13  -1 -13.275 9.88776   2
  15 -13  -1 -1.1260 9.62590   2
 -15 -13   1 3.36924 10.4863   1
  14 -13  -1 31.1860 13.7887   2
 -14 -13   1 33.2693 13.0905   1
  13 -13  -1 51.9418 14.7620   2
 -13 -13   1 26.1661 11.2774   1
 -12 -13   1 103.956 15.7480   1
  12 -13  -1 102.117 18.2303   2
 -11 -13   1 1.68396 7.64117   1
  11 -13  -1 19.0173 10.8456   2
  10 -13  -1 52.7803 13.7063   2
 -10 -13   1 63.5929 12.3369   1
  -9 -13   1 42.3309 9.58978   2
  -9 -13   1 33.7503 9.39587   1
   9 -13  -1 35.4901 13.0629   2
  -8 -13   1 33.5738 8.86460   2
   8 -13  -1 43.8916 12.0198   2
  -8 -13   1 47.7728 9.43327   1
  -7 -13   1 -1.4597 6.36702   2
   7 -13  -1 19.2890 11.4305   2
   6 -13  -1 53.6461 13.2676   2
  -6 -13   1 27.2874 8.51878   2
  -5 -13   1 -2.0219 6.64135   2
   5 -13  -1 0.38492 6.65477   2
   4 -13  -1 9.67612 8.60985   2
  -4 -13   1 6.83825 6.34319   2
   3 -13  -1 183.544 19.9640   2
  -3 -13   1 208.043 20.3660   2
  -2 -13   1 85.8904 13.1964   2
   2 -13  -1 96.9281 14.4866   2
   1 -13  -1 11.1199 8.43096   2
  -1 -13   1 16.5492 7.77737   2
   0 -13   1 273.982 20.2855   2
   0 -13  -1 260.616 19.9169   2
  -1 -13  -1 214.743 20.8164   2
   1 -13   1 234.157 22.3089   2
  -2 -13  -1 17.2032 8.12241   2
   2 -13   1 22.6007 9.29655   2
   3 -13   1 100.347 14.5706   2
  -3 -13  -1 89.9449 13.7098   2
  -4 -13  -1 55.7219 11.0258   2
   4 -13   1 48.9574 11.5244   2
   5 -13   1 5.31726 7.79964   2
  -5 -13  -1 6.64552 8.03648   2
  -6 -13  -1 86.5697 13.8814   2
   6 -13   1 103.888 16.5588   2
  -7 -13  -1 37.3021 9.79644   2
   7 -13   1 55.7070 12.8848   2
  -8 -13  -1 38.4572 9.10719   1
   8 -13   1 16.7706 9.78397   2
  -8 -13  -1 31.1030 8.10808   2
  -9 -13  -1 81.1352 12.3889   1
  -9 -13  -1 92.5357 13.4320   2
   9 -13   1 83.0046 16.5626   2
  10 -13   1 -2.9635 8.28930   2
 -10 -13  -1 -3.2411 6.11859   1
 -11 -13  -1 14.7698 8.11771   1
  11 -13   1 26.3000 13.2568   2
 -12 -13  -1 14.6461 9.79132   1
  12 -13   1 -4.3383 10.4689   2
 -13 -13  -1 51.7942 13.1857   1
  13 -13   1 64.4102 16.0751   2
  14 -13   1 16.2984 11.6159   2
 -14 -13  -1 19.7794 11.2932   1
 -15 -13  -1 35.3487 13.2291   1
  15 -13   1 40.0410 15.0671   2
 -16 -13  -1 9.98539 10.7392   1
  16 -13   1 6.40545 12.8262   2
 -17 -13  -1 -0.7380 10.5046   1
 -17 -14   1 7.15303 12.0006   1
 -16 -14   1 -14.387 9.17345   1
  16 -14  -1 -12.334 11.4743   2
 -15 -14   1 -8.3504 9.30002   1
  15 -14  -1 1.94280 12.5940   2
  14 -14  -1 5.13680 12.4553   2
 -14 -14   1 17.0001 10.4778   1
  13 -14  -1 -21.643 9.62187   2
  12 -14  -1 64.6466 16.5457   2
  11 -14  -1 24.1268 11.8419   2
  10 -14  -1 5.51004 10.0111   2
   9 -14  -1 8.16323 10.8354   2
   8 -14  -1 23.0058 10.1435   2
  -8 -14   1 30.5009 9.15483   2
  -7 -14   1 3.79253 5.82474   2
   7 -14  -1 5.43379 8.83710   2
  -6 -14   1 13.6006 8.16943   2
   6 -14  -1 10.6759 9.41947   2
   5 -14  -1 18.8665 9.86055   2
  -5 -14   1 32.1304 8.96708   2
  -4 -14   1 0.47883 6.91874   2
   4 -14  -1 -0.6745 7.95881   2
   3 -14  -1 0.29859 7.26275   2
  -3 -14   1 -6.3456 5.63437   2
   2 -14  -1 41.6219 11.1226   2
  -2 -14   1 50.5189 11.3952   2
   1 -14  -1 189.951 20.8669   2
  -1 -14   1 208.587 20.6840   2
   0 -14   1 78.8808 13.9576   2
   0 -14  -1 88.9104 14.8801   2
   1 -14   1 -2.0149 6.62835   2
  -1 -14  -1 -1.9161 6.05686   2
  -2 -14  -1 38.6115 10.5747   2
   2 -14   1 45.8647 11.4477   2
  -3 -14  -1 25.9371 10.0377   2
   3 -14   1 39.7613 11.3327   2
  -4 -14  -1 9.17901 8.27592   2
   4 -14   1 15.4337 9.05033   2
   5 -14   1 185.476 21.7661   2
  -5 -14  -1 258.178 23.1096   2
  -6 -14  -1 38.9096 10.1051   2
   6 -14   1 50.3185 12.9140   2
   7 -14   1 89.9559 16.5984   2
  -7 -14  -1 81.5330 14.0541   2
  -8 -14  -1 14.9037 7.50674   2
   8 -14   1 10.2159 9.29974   2
  -9 -14  -1 11.8002 7.33885   2
   9 -14   1 4.34594 9.43500   2
  10 -14   1 21.6870 12.6112   2
  11 -14   1 -0.1990 10.2427   2
  12 -14   1 -12.432 8.58971   2
  13 -14   1 -5.1064 10.3134   2
  14 -14   1 70.6627 17.7428   2
 -14 -14  -1 79.8299 15.9763   1
  15 -14   1 -0.1137 10.5639   2
 -15 -14  -1 12.4117 10.4587   1
 -16 -14  -1 5.58135 11.8018   1
  16 -14   1 17.4025 13.8805   2
  16 -15  -1 5.29339 14.2517   2
  15 -15  -1 -7.2330 11.8964   2
  14 -15  -1 8.01769 12.4129   2
  13 -15  -1 8.03602 12.2071   2
  12 -15  -1 3.57560 11.5823   2
  11 -15  -1 -4.6597 8.78805   2
  10 -15  -1 24.4552 12.7473   2
   9 -15  -1 16.8064 11.1229   2
   8 -15  -1 3.52284 9.08611   2
  -8 -15   1 8.17134 6.60225   2
  -7 -15   1 9.44954 6.93191   2
   7 -15  -1 -2.1946 8.17683   2
   6 -15  -1 9.64116 8.94667   2
  -6 -15   1 4.57256 7.00867   2
  -5 -15   1 24.7173 9.47435   2
   5 -15  -1 2.08911 9.03997   2
  -4 -15   1 27.0131 9.86646   2
   4 -15  -1 1.25775 7.69281   2
  -3 -15   1 4.00056 8.21861   2
   3 -15  -1 18.6196 9.89423   2
  -2 -15   1 12.3090 8.76398   2
   2 -15  -1 26.3269 10.5946   2
  -1 -15   1 22.4303 9.35081   2
   1 -15  -1 9.12278 7.65458   2
   0 -15   1 6.07324 7.61992   2
   0 -15  -1 3.23773 8.37338   2
   1 -15   1 18.4752 9.74003   2
  -1 -15  -1 10.8102 9.02281   2
   2 -15   1 18.9165 9.34277   2
  -2 -15  -1 12.3711 8.09321   2
  -3 -15  -1 -2.4976 6.71149   2
   3 -15   1 -6.3524 6.79608   2
  -4 -15  -1 13.1610 8.31411   2
   4 -15   1 18.7396 10.2769   2
   5 -15   1 1.71971 7.85618   2
  -5 -15  -1 6.94240 8.50975   2
   6 -15   1 54.9211 14.6804   2
  -6 -15  -1 28.6041 9.55100   2
  -7 -15  -1 11.3695 7.30028   2
   7 -15   1 26.2733 12.2893   2
  -8 -15  -1 -0.2992 5.85059   2
   8 -15   1 -4.4061 8.71081   2
   9 -15   1 -5.0697 9.14004   2
  -9 -15  -1 -2.4420 5.44801   2
  10 -15   1 49.6559 14.4062   2
  11 -15   1 42.0016 15.6987   2
  12 -15   1 2.75722 12.2282   2
  13 -15   1 26.8567 14.6067   2
  14 -15   1 11.0749 13.6452   2
  15 -15   1 6.17951 13.5125   2
  16 -15   1 8.22021 14.2319   2
  15 -16  -1 1.25300 11.7500   2
  14 -16  -1 1.94177 14.0683   2
  13 -16  -1 -5.4614 10.8901   2
  12 -16  -1 -2.2128 13.4145   2
  11 -16  -1 0.61938 9.47729   2
  10 -16  -1 16.5206 11.5289   2
   9 -16  -1 64.4759 16.0496   2
  -8 -16   1 9.54091 7.17426   2
   8 -16  -1 6.84570 9.91014   2
   7 -16  -1 3.89224 9.04802   2
  -7 -16   1 12.5152 7.63819   2
  -6 -16   1 -3.8410 5.77111   2
   6 -16  -1 10.5120 10.1687   2
   5 -16  -1 -1.4953 8.50964   2
  -5 -16   1 6.36473 7.60439   2
   4 -16  -1 -10.473 7.41242   2
  -4 -16   1 12.8826 7.94017   2
  -3 -16   1 19.3392 10.0495   2
   3 -16  -1 15.7689 9.52782   2
   2 -16  -1 15.1657 9.51054   2
  -2 -16   1 -4.0798 8.40928   2
  -1 -16   1 -5.0620 8.08031   2
   1 -16  -1 -9.0755 6.67403   2
   0 -16   1 46.8373 12.5679   2
   0 -16  -1 65.1402 14.6282   2
   1 -16   1 40.1525 12.3288   2
  -1 -16  -1 20.4509 10.0552   2
  -2 -16  -1 6.79382 8.31928   2
   2 -16   1 9.59835 8.74842   2
  -3 -16  -1 41.8959 12.4413   2
   3 -16   1 23.8625 10.7557   2
   4 -16   1 -2.2003 7.74529   2
  -4 -16  -1 4.13339 8.80489   2
   5 -16   1 -8.1722 7.20327   2
  -5 -16  -1 2.28298 6.35948   2
  -6 -16  -1 -4.0810 6.22205   2
   6 -16   1 -0.4267 10.0697   2
  -7 -16  -1 7.02888 6.39655   2
   7 -16   1 6.21542 10.2182   2
  -8 -16  -1 -8.4400 4.81431   2
   8 -16   1 -0.5448 9.26347   2
   9 -16   1 69.9132 17.4287   2
  10 -16   1 9.24089 12.2778   2
  11 -16   1 2.64709 11.4742   2
  12 -16   1 -9.0383 12.1932   2
  13 -16   1 -0.3089 13.2232   2
  14 -16   1 5.32276 14.2749   2
  15 -16   1 -5.9290 11.9470   2
  14 -17  -1 -2.1178 14.3224   2
  13 -17  -1 27.4681 15.8213   2
  12 -17  -1 49.9199 17.6621   2
  11 -17  -1 14.5822 13.6165   2
  10 -17  -1 44.5809 16.9795   2
   9 -17  -1 -14.153 8.54528   2
   8 -17  -1 61.6846 16.2675   2
  -7 -17   1 24.8629 9.33834   2
   7 -17  -1 19.6897 13.8350   2
   6 -17  -1 13.8040 11.1514   2
  -6 -17   1 -2.7808 6.11054   2
  -5 -17   1 48.9242 11.9352   2
   5 -17  -1 30.7333 12.4988   2
  -4 -17   1 8.50937 8.11399   2
   4 -17  -1 -7.8300 9.12599   2
   3 -17  -1 0.13102 9.11610   2
  -3 -17   1 20.6021 9.18072   2
  -2 -17   1 18.2506 10.9348   2
   2 -17  -1 32.7003 11.7889   2
   1 -17  -1 7.67830 9.77688   2
  -1 -17   1 26.4649 11.7203   2
   0 -17   1 32.4643 13.0319   2
   0 -17  -1 37.2578 11.9872   2
   1 -17   1 44.6338 13.2428   2
  -1 -17  -1 51.3184 14.0872   2
  -2 -17  -1 35.2237 12.5110   2
   2 -17   1 12.9238 10.4150   2
  -3 -17  -1 52.2564 13.5134   2
   3 -17   1 56.8710 14.0061   2
  -4 -17  -1 12.2944 8.85149   2
   4 -17   1 -11.670 7.11670   2
  -5 -17  -1 6.36415 7.39843   2
   5 -17   1 -1.5749 7.80584   2
  -6 -17  -1 78.5286 14.8194   2
   6 -17   1 41.8180 13.8872   2
   7 -17   1 -4.2116 9.91336   2
  -7 -17  -1 1.82295 6.74810   2
   8 -17   1 58.3993 17.3036   2
  -8 -17  -1 30.2015 10.2713   2
   9 -17   1 92.0449 19.1888   2
  10 -17   1 7.47976 14.0192   2
  11 -17   1 39.4774 17.5720   2
  12 -17   1 12.8744 14.8838   2
  13 -17   1 6.41961 14.8402   2
  12 -18  -1 67.6393 20.4366   2
  11 -18  -1 24.8481 15.0062   2
  10 -18  -1 9.56005 12.9118   2
   9 -18  -1 54.0361 17.4041   2
   8 -18  -1 71.6323 18.5234   2
  -7 -18   1 48.1476 11.5324   2
   7 -18  -1 26.8200 13.6227   2
   6 -18  -1 12.4412 11.9089   2
  -6 -18   1 35.8348 11.0258   2
  -5 -18   1 6.66068 7.59492   2
   5 -18  -1 -0.8346 8.38594   2
  -4 -18   1 -1.0506 7.56621   2
   4 -18  -1 -3.5219 8.43810   2
  -3 -18   1 -3.9822 5.92366   2
   3 -18  -1 11.3755 10.3546   2
  -2 -18   1 23.9514 12.0680   2
   2 -18  -1 20.4177 12.1224   2
   1 -18  -1 10.6656 9.74003   2
  -1 -18   1 -2.6214 8.70876   2
   0 -18   1 104.127 18.1088   2
   0 -18  -1 103.608 18.5151   2
  -1 -18  -1 17.4170 10.9000   2
   1 -18   1 -3.0719 9.56943   2
  -2 -18  -1 59.1670 14.3639   2
   2 -18   1 23.3784 12.9628   2
  -3 -18  -1 4.25398 7.30374   2
   3 -18   1 3.26183 8.95998   2
  -4 -18  -1 -1.7479 7.55385   2
   4 -18   1 -7.9892 8.30505   2
   5 -18   1 59.8822 16.6738   2
  -5 -18  -1 71.5040 15.4412   2
   6 -18   1 -0.4275 10.4205   2
  -6 -18  -1 11.9488 8.29706   2
  -7 -18  -1 56.4559 13.8662   2
   7 -18   1 117.197 21.8419   2
   8 -18   1 0.08875 12.6989   2
   9 -18   1 19.1422 13.8715   2
  10 -18   1 8.84117 15.0548   2
  11 -18   1 8.46272 14.1235   2
  12 -18   1 59.0854 20.0905   2
  10 -19  -1 12.8691 13.8413   2
   9 -19  -1 3.35693 14.1158   2
   8 -19  -1 35.1364 16.2926   2
   7 -19  -1 -0.6395 10.6333   2
  -6 -19   1 14.3326 9.45261   2
   6 -19  -1 11.2751 11.9745   2
   5 -19  -1 5.52637 10.5664   2
  -5 -19   1 0.40448 6.29185   2
  -4 -19   1 20.1109 10.3866   2
   4 -19  -1 12.3820 12.2122   2
   3 -19  -1 52.4248 16.5537   2
  -3 -19   1 41.0186 12.8262   2
   2 -19  -1 3.06920 10.4760   2
  -2 -19   1 11.2990 8.86705   2
  -1 -19   1 41.6743 13.5670   2
   1 -19  -1 67.3520 16.4673   2
   0 -19   1 61.0176 15.5513   2
   0 -19  -1 59.2631 16.1460   2
  -1 -19  -1 95.6943 18.9581   2
   1 -19   1 61.3448 16.2845   2
  -2 -19  -1 54.2094 13.1791   2
   2 -19   1 33.8955 13.4730   2
   3 -19   1 7.86111 11.2483   2
  -3 -19  -1 10.6621 9.46685   2
  -4 -19  -1 34.2415 12.0598   2
   4 -19   1 24.6825 13.1187   2
   5 -19   1 3.92558 10.6432   2
  -5 -19  -1 -6.0148 6.84413   2
  -6 -19  -1 51.0063 13.6363   2
   6 -19   1 22.2120 13.7668   2
  -7 -19  -1 7.73863 8.08495   2
   7 -19   1 19.6787 14.5110   2
   8 -19   1 28.6473 15.6538   2
   9 -19   1 -3.0009 11.4525   2
  10 -19   1 -11.502 11.8345   2
   8 -20  -1 -1.3782 13.7285   2
   7 -20  -1 47.3248 16.8652   2
  -6 -20   1 -0.6798 8.75887   2
   6 -20  -1 15.4119 12.0309   2
  -5 -20   1 12.3738 9.82749   2
   5 -20  -1 19.3984 13.1892   2
  -4 -20   1 62.7901 14.7931   2
   4 -20  -1 57.9242 16.5982   2
  -3 -20   1 7.55070 8.89329   2
   3 -20  -1 8.85009 12.8167   2
   2 -20  -1 48.7371 16.4494   2
  -2 -20   1 46.2259 13.0167   2
   1 -20  -1 11.3375 12.9312   2
  -1 -20   1 22.2305 11.7797   2
   0 -20   1 18.2901 11.3232   2
   0 -20  -1 2.68219 11.4758   2
   1 -20   1 22.3907 13.4147   2
  -1 -20  -1 5.21195 8.56527   2
  -2 -20  -1 -3.8089 7.73197   2
   2 -20   1 4.92722 12.0343   2
   3 -20   1 49.8014 16.6751   2
  -3 -20  -1 43.1708 13.7449   2
   4 -20   1 -4.9290 9.56105   2
  -4 -20  -1 5.03645 8.31558   2
   5 -20   1 43.8344 16.0662   2
  -5 -20  -1 39.3528 12.3117   2
  -6 -20  -1 2.09964 7.94245   2
   6 -20   1 1.67494 11.7326   2
   7 -20   1 16.6734 15.8883   2
   8 -20   1 1.61826 13.4695   2
  -5 -21   1 5.35874 9.59363   2
   5 -21  -1 47.3381 17.2944   2
  -4 -21   1 -1.4185 7.58671   2
   4 -21  -1 19.3766 15.6299   2
   3 -21  -1 55.3555 17.0487   2
  -3 -21   1 33.0601 12.2198   2
   2 -21  -1 26.2391 14.9135   2
  -2 -21   1 11.6682 10.1720   2
  -1 -21   1 1.49302 9.46920   2
   1 -21  -1 -8.5396 11.2045   2
   0 -21  -1 10.8529 8.66755   2
   0 -21   1 11.7118 9.05837   2
  -1 -21  -1 0.06634 9.85335   2
   1 -21   1 13.7911 12.3321   2
  -2 -21  -1 36.5550 12.8276   2
   2 -21   1 55.2862 16.6121   2
   3 -21   1 -4.9190 10.7921   2
  -3 -21  -1 -4.5707 8.63006   2
  -4 -21  -1 44.9530 12.8575   2
   4 -21   1 29.5777 15.2070   2
  -5 -21  -1 -5.6877 8.56708   2
  -6 -21  -1 12.4987 10.4773   2
  -1 -22   1 13.3577 11.4910   2
 -22   0   2 67.9742 16.6402   1
 -21   0   2 13.3045 10.3131   1
 -20   0   2 231.245 27.0208   1
 -19   0   2 27.3886 11.4957   1
 -18   0   2 74.2156 16.4596   1
 -17   0   2 388.478 26.2509   1
 -16   0   2 59.0554 12.7404   1
 -15   0   2 357.072 23.5928   1
 -14   0   2 3.19204 6.50923   1
 -13   0   2 230.478 17.5975   1
  12   0  -2 23.6105 5.09644   2
 -12   0   2 21.6005 7.28841   1
 -11   0   2 30.2743 8.01692   1
  11   0  -2 36.9600 5.56777   2
  10   0  -2 59.4206 6.23327   2
 -10   0   2 64.3059 10.0144   1
   9   0  -2 448.183 16.1555   2
  -9   0   2 449.557 20.9277   1
   8   0  -2 1296.16 36.6519   2
  -8   0   2 1236.67 41.1038   1
  -7   0   2 543.927 21.4268   1
   7   0  -2 532.332 17.1968   2
   6   0  -2 987.513 28.2000   2
  -6   0   2 1008.57 32.0121   1
  -5   0   2 11.3309 4.29785   1
   5   0  -2 11.0640 2.25007   2
  -4   0   2 3.08656 3.28108   1
   4   0  -2 3.43358 1.63026   2
  -3   0   2 1560.13 41.7053   1
   3   0  -2 1500.97 39.5858   2
  -2   0   2 80.7209 4.49674   1
  -1   0   2 -0.0778 0.94355   1
   0   0   2 -1.0652 0.72815   2
   0   0   2 -1.2768 0.70365   1
  -1   0  -2 1169.19 32.0471   1
   1   0   2 1251.49 33.0539   2
   2   0   2 8.36919 2.77434   2
  -2   0  -2 8.06208 2.58607   1
  -3   0  -2 4271.02 107.738   1
   3   0   2 4149.88 110.276   2
  -4   0  -2 1685.60 46.5204   1
   4   0   2 1621.04 46.4587   2
   5   0   2 1098.33 33.1270   2
  -5   0  -2 1089.91 33.9139   1
  -6   0  -2 275.897 13.6579   1
   6   0   2 279.739 12.4780   2
   7   0   2 103.138 8.82474   2
  -7   0  -2 78.2348 8.90517   1
  -8   0  -2 533.707 22.8240   1
   8   0   2 544.710 20.7384   2
   9   0   2 109.851 9.92844   2
  -9   0  -2 102.162 11.5419   1
  10   0   2 205.486 12.5948   2
 -10   0  -2 222.017 15.2801   1
  11   0   2 163.222 11.7109   2
 -11   0  -2 128.757 14.2789   1
 -12   0  -2 272.169 18.8948   1
 -13   0  -2 468.806 25.6386   1
 -14   0  -2 390.530 25.0085   1
 -15   0  -2 107.005 16.2221   1
 -16   0  -2 54.3186 12.8923   1
 -17   0  -2 63.1037 15.1741   1
 -18   0  -2 101.186 17.6064   1
 -19   0  -2 182.253 23.3663   1
 -20   0  -2 49.0520 14.9812   1
 -21   0  -2 39.2130 13.0778   1
 -22  -1   2 -5.5635 7.48876   1
 -22   1   2 3.14687 10.0008   1
 -21  -1   2 201.481 26.4988   1
 -21   1   2 215.159 25.8298   1
 -20  -1   2 0.35815 11.2955   1
 -20   1   2 5.41112 7.17600   1
 -19  -1   2 140.216 21.5535   1
 -19   1   2 121.122 19.9642   1
 -18  -1   2 10.7566 9.06920   1
 -18   1   2 10.0183 9.03134   1
 -17  -1   2 56.6919 13.2174   1
 -17   1   2 34.6652 11.2131   1
 -16  -1   2 320.648 23.9916   1
 -16   1   2 372.838 25.1222   1
 -15  -1   2 -4.7721 6.88148   1
 -15   1   2 3.18433 6.60548   1
 -14  -1   2 272.081 20.6334   1
 -14   1   2 249.024 18.7429   1
 -13  -1   2 5.87679 5.90972   1
 -13   1   2 -0.4248 5.44837   1
 -12  -1   2 291.689 18.8930   1
  12  -1  -2 250.787 13.1297   2
 -12   1   2 266.832 18.1654   1
  11  -1  -2 3.50831 3.50956   2
 -11  -1   2 11.4180 6.88949   1
 -11   1   2 5.62011 5.15565   1
  10  -1  -2 176.503 9.83231   2
 -10  -1   2 190.177 14.0145   1
 -10   1   2 174.462 13.0555   1
  -9  -1   2 292.266 16.4423   1
   9  -1  -2 275.763 12.1707   2
  -9   1   2 260.726 15.2291   1
  -8  -1   2 352.625 17.5852   1
   8  -1  -2 358.861 13.7658   2
  -8   1   2 348.346 17.0050   1
  -7  -1   2 835.724 29.5591   1
   7  -1  -2 853.318 25.8955   2
  -7   1   2 839.198 29.0156   1
  -6  -1   2 70.8841 8.11737   1
   6  -1  -2 79.6056 5.46248   2
  -6   1   2 85.8858 8.16535   1
   5  -1  -2 934.673 26.2930   2
  -5  -1   2 894.980 28.7873   1
  -5   1   2 883.274 28.1102   1
  -4  -1   2 228.469 10.6766   1
   4  -1  -2 240.077 8.72748   2
  -4   1   2 241.875 10.2626   1
   3  -1  -2 301.158 9.93660   2
  -3  -1   2 284.761 11.3140   1
  -3   1   2 294.533 10.9090   1
  -2  -1   2 258.736 9.09771   1
  -2  -1   2 223.293 6.76227   2
   2  -1  -2 259.918 8.31458   2
  -2   1   2 235.960 8.32293   1
   0  -1  -2 1306.41 33.3540   1
   0  -1   2 1269.34 33.4063   1
  -1  -1  -2 55.3545 3.67649   1
   1  -1   2 54.9284 3.88486   2
  -1   1  -2 41.4237 2.96620   1
  -2  -1  -2 791.294 23.3212   1
   2  -1   2 797.984 24.0190   2
  -2   1  -2 818.372 23.0024   1
  -3  -1  -2 271.108 11.3382   1
   3  -1   2 273.129 11.3828   2
  -3   1  -2 303.256 11.3448   1
   4  -1   2 886.198 27.6347   2
  -4  -1  -2 860.119 27.6311   1
  -4   1  -2 920.317 27.4946   1
   5  -1   2 799.508 26.3762   2
  -5  -1  -2 854.449 27.3878   1
  -5   1  -2 794.008 26.4189   1
   6  -1   2 -1.5943 2.95090   2
  -6  -1  -2 0.93093 3.47551   1
  -6   1  -2 -0.3137 3.35914   1
  -7  -1  -2 147.672 10.7888   1
   7  -1   2 143.256 9.42288   2
  -7   1  -2 142.878 10.3372   1
   8  -1   2 128.446 9.45226   2
  -8  -1  -2 131.881 12.6847   1
  -8   1  -2 138.987 12.5101   1
  -9  -1  -2 262.481 15.8439   1
   9  -1   2 246.257 13.4596   2
  -9   1  -2 236.987 14.8685   1
  10  -1   2 79.0962 9.09114   2
 -10  -1  -2 86.3166 12.0583   1
 -10   1  -2 84.6335 11.5029   1
 -11  -1  -2 285.416 18.7406   1
  11  -1   2 266.459 15.2566   2
 -11   1  -2 268.252 17.3714   1
  12  -1   2 347.185 17.8204   2
 -12  -1  -2 295.538 20.1338   1
 -12   1  -2 339.792 20.6418   1
  13  -1   2 96.3664 11.2434   2
 -13  -1  -2 88.3185 13.6382   1
 -13   1  -2 90.3928 13.2354   1
  14  -1   2 206.633 15.3421   2
 -14  -1  -2 273.611 23.7979   1
 -14   1  -2 189.739 20.4986   1
 -15  -1  -2 3.29776 7.81766   1
 -15   1  -2 3.13768 7.45740   1
 -16  -1  -2 51.4791 13.1048   1
 -16   1  -2 38.1954 11.6096   1
 -17  -1  -2 -4.0902 7.68780   1
 -17   1  -2 4.42872 9.12596   1
 -18  -1  -2 111.650 18.4757   1
 -18   1  -2 137.724 20.1585   1
 -19  -1  -2 64.4141 15.4582   1
 -19   1  -2 55.8806 14.6761   1
 -20  -1  -2 60.6436 17.1096   1
 -20   1  -2 49.2206 13.2785   1
 -21  -1  -2 35.0354 14.3284   1
 -21   1  -2 40.6866 13.9374   1
 -22   2   2 3.91366 10.0547   1
 -21  -2   2 29.5813 14.7687   1
 -21   2   2 1.35615 8.14283   1
 -20  -2   2 17.5051 12.9541   1
 -20   2   2 9.17207 8.40365   1
 -19  -2   2 -9.8211 7.40873   1
 -19   2   2 -0.2911 7.44432   1
 -18  -2   2 71.3850 15.4674   1
 -18   2   2 37.1323 11.2871   1
 -17  -2   2 13.5796 9.64305   1
 -17   2   2 17.6239 9.14329   1
 -16  -2   2 25.0146 9.86715   1
 -16   2   2 6.36121 8.26204   1
 -15  -2   2 102.116 15.5887   1
 -15   2   2 78.2366 13.0033   1
 -14  -2   2 26.9430 9.16418   1
 -14   2   2 9.38978 6.76520   1
  13  -2  -2 347.705 16.8407   2
 -13  -2   2 353.040 22.2051   1
 -13   2   2 334.665 21.0258   1
  12  -2  -2 81.0442 8.85849   2
 -12  -2   2 72.0286 11.6336   1
 -12   2   2 66.4505 10.4384   1
 -11  -2   2 73.4218 11.0749   1
  11  -2  -2 90.3266 8.94041   2
 -11   2   2 71.0698 10.3011   1
 -10  -2   2 171.521 15.5358   1
  10  -2  -2 177.559 10.3119   2
 -10   2   2 163.193 12.3585   1
  -9  -2   2 31.4242 7.12510   1
   9  -2  -2 20.4046 4.56576   2
  -9   2   2 14.2778 5.57894   1
   8  -2  -2 725.193 24.0640   2
  -8  -2   2 694.893 27.4629   1
  -8   2   2 705.897 26.3261   1
  -7  -2   2 -2.6858 3.04262   1
   7  -2  -2 1.37173 2.74289   2
  -7   2   2 1.98603 3.23498   1
  -6  -2   2 404.351 17.3552   1
   6  -2  -2 409.228 14.9559   2
  -6   2   2 414.138 16.5178   1
   5  -2  -2 299.154 11.7155   2
  -5  -2   2 289.109 13.4322   1
  -5   2   2 308.007 12.7114   1
  -4  -2   2 98.4729 7.08271   1
   4  -2  -2 108.251 6.20571   2
  -4   2   2 110.415 6.69982   1
  -3  -2   2 92.0945 6.52674   1
   3  -2  -2 83.7557 5.56122   2
  -3  -2   2 84.5468 4.13161   2
  -3   2   2 84.7666 5.22152   1
  -2  -2   2 71.7970 4.82847   1
   2  -2  -2 70.9185 5.02887   2
  -2  -2   2 72.0825 3.96661   2
  -2   2   2 70.5893 3.90881   1
  -1  -2   2 9.86090 1.98696   1
  -1  -2   2 8.92777 2.16365   2
  -1   2   2 10.3992 1.63841   1
   0  -2   2 3.21708 1.46781   1
   0  -2  -2 3.22315 1.35730   1
   0  -2   2 2.19951 2.16938   2
   1  -2   2 244.918 9.91583   2
  -1  -2  -2 264.782 9.05411   1
  -1   2  -2 262.975 8.52088   1
   2  -2   2 148.955 7.86418   2
  -2  -2  -2 148.947 7.24648   1
  -2   2  -2 154.677 6.69231   1
   3  -2   2 1961.87 54.7906   2
  -3  -2  -2 1951.14 53.2900   1
  -3   2  -2 1971.56 52.2418   1
  -4  -2  -2 964.564 29.2152   1
   4  -2   2 911.694 29.1396   2
  -4   2  -2 895.904 27.6749   1
   5  -2   2 1098.40 35.0096   2
  -5  -2  -2 1182.65 35.7488   1
  -5   2  -2 1136.98 34.2898   1
   6  -2   2 163.458 9.90641   2
  -6  -2  -2 138.248 10.4150   1
  -6   2  -2 147.438 9.48978   1
  -7  -2  -2 0.45104 3.97726   1
   7  -2   2 -1.5827 3.16591   2
  -7   2  -2 1.47276 3.28274   1
   8  -2   2 36.1582 6.38556   2
  -8  -2  -2 24.5962 6.44731   1
  -8   2  -2 20.2737 5.59612   1
   9  -2   2 12.1773 4.67695   2
  -9  -2  -2 15.1449 5.76199   1
  -9   2  -2 13.3180 5.35461   1
 -10  -2  -2 352.433 19.8330   1
  10  -2   2 335.650 16.9200   2
 -10   2  -2 329.889 18.4230   1
 -11  -2  -2 188.858 17.6068   1
  11  -2   2 163.240 12.2211   2
 -11   2  -2 162.999 15.4911   1
 -12  -2  -2 62.0100 11.0313   1
  12  -2   2 65.7827 9.53289   2
 -12   2  -2 62.7482 10.6337   1
 -13  -2  -2 165.876 18.3848   1
  13  -2   2 185.341 13.7641   2
 -13   2  -2 173.673 17.4009   1
 -14  -2  -2 1.47870 8.09311   1
  14  -2   2 3.67420 5.44823   2
 -14   2  -2 1.59928 6.53092   1
 -15  -2  -2 91.2712 15.3784   1
 -15   2  -2 85.8862 14.5168   1
 -16  -2  -2 -7.2182 6.67962   1
 -16   2  -2 -4.1008 7.49409   1
 -17  -2  -2 116.380 18.7918   1
 -17   2  -2 100.679 16.7515   1
 -18  -2  -2 0.39080 9.54710   1
 -18   2  -2 9.29251 9.01104   1
 -19  -2  -2 95.3239 19.5518   1
 -19   2  -2 87.3672 15.7286   1
 -20  -2  -2 24.8406 12.7449   1
 -20   2  -2 18.7382 9.57583   1
 -21  -2  -2 30.4296 14.1793   1
 -21   2  -2 9.80139 10.0935   1
 -22   3   2 2.70241 7.59341   1
 -21  -3   2 7.31685 11.9414   1
 -21   3   2 29.0214 11.0364   1
 -20  -3   2 3.19210 10.4029   1
 -20   3   2 -8.0302 6.07123   1
 -19  -3   2 -9.4274 7.69647   1
 -19   3   2 5.30584 6.53060   1
 -18  -3   2 7.02837 9.60159   1
 -18   3   2 11.1752 7.76428   1
 -17  -3   2 17.8599 10.4693   1
 -17   3   2 3.59069 7.43495   1
 -16  -3   2 -8.7917 6.88936   1
 -16   3   2 5.42196 6.81580   1
 -15  -3   2 81.3263 14.3387   1
 -15   3   2 63.5388 11.9695   1
 -14  -3   2 30.9420 10.2114   1
 -14   3   2 20.4797 8.15793   1
 -13  -3   2 7.75622 7.11330   1
  13  -3  -2 -1.0108 4.40929   2
 -13   3   2 4.67002 5.73772   1
 -12  -3   2 87.5086 13.0979   1
  12  -3  -2 81.1469 9.55015   2
 -12   3   2 78.6275 11.4990   1
 -11  -3   2 15.6548 6.62933   1
  11  -3  -2 18.5928 5.57320   2
 -11   3   2 9.20467 5.22551   1
 -10  -3   2 296.993 17.8036   1
  10  -3  -2 271.076 13.9296   2
 -10   3   2 296.968 16.2122   1
   9  -3  -2 85.3068 8.46320   2
  -9  -3   2 108.173 11.8964   1
  -9   3   2 100.939 10.4779   1
  -8  -3   2 -5.5310 3.54584   1
   8  -3  -2 4.50207 3.47748   2
  -8   3   2 -7.4915 2.46538   1
  -7  -3   2 170.501 11.6522   1
   7  -3  -2 164.277 9.85941   2
  -7   3   2 180.022 10.4488   1
   6  -3  -2 2.07091 2.68942   2
  -6  -3   2 -4.2747 3.01117   1
  -6   3   2 -2.7982 2.63546   1
  -5  -3   2 96.9425 8.75885   1
   5  -3  -2 88.9717 6.66158   2
  -5   3   2 91.0683 6.54848   1
  -4  -3   2 145.832 6.70371   2
  -4  -3   2 125.955 8.42107   1
   4  -3  -2 136.368 8.00739   2
  -4   3   2 157.838 7.63866   1
   3  -3  -2 49.9923 5.70421   2
  -3  -3   2 57.0228 4.88749   2
  -3  -3   2 43.6759 5.22257   1
  -3   3   2 39.4381 3.86227   1
  -2  -3   2 231.920 9.08096   2
   2  -3  -2 210.026 9.76705   2
  -2  -3   2 221.344 9.08071   1
  -2   3   2 211.047 7.27515   1
  -1  -3   2 1307.50 34.4674   1
  -1  -3   2 1327.20 36.6778   2
   1  -3  -2 1251.96 37.2979   2
  -1   3   2 1289.58 33.2073   1
   0  -3   2 442.668 15.5489   2
   0  -3   2 458.699 13.2417   1
   0  -3  -2 460.814 13.2241   1
   1  -3   2 28.3466 4.54884   2
  -1  -3  -2 32.0225 3.53872   1
  -1   3  -2 31.2515 3.06406   1
  -2  -3  -2 74.6059 5.56771   1
   2  -3   2 78.3428 7.10574   2
  -2   3  -2 70.0040 4.57625   1
  -3  -3  -2 19.2828 4.23912   1
   3  -3   2 19.2458 4.42827   2
  -3   3  -2 8.27424 2.80723   1
  -4  -3  -2 60.9373 6.90745   1
   4  -3   2 60.6769 7.14814   2
  -4   3  -2 82.1515 6.69257   1
  -5  -3  -2 79.9935 8.47677   1
   5  -3   2 73.0970 7.71354   2
  -5   3  -2 65.7600 6.52523   1
  -6  -3  -2 21.6852 5.36017   1
   6  -3   2 23.9182 5.69923   2
  -6   3  -2 13.3511 4.37603   1
   7  -3   2 7.47327 4.51125   2
  -7  -3  -2 5.19194 4.24346   1
  -7   3  -2 0.09974 3.71364   1
  -8  -3  -2 90.2696 10.8011   1
   8  -3   2 113.021 10.8470   2
  -8   3  -2 109.457 10.7328   1
   9  -3   2 13.6260 5.20602   2
  -9  -3  -2 14.9358 5.90948   1
  -9   3  -2 19.0960 5.67526   1
 -10  -3  -2 -1.1610 5.46738   1
  10  -3   2 -1.5768 4.45610   2
 -10   3  -2 -4.3630 4.18310   1
 -11  -3  -2 45.1588 9.76876   1
  11  -3   2 37.9852 7.63392   2
 -11   3  -2 49.0428 9.01596   1
 -12  -3  -2 -0.2072 5.30494   1
  12  -3   2 3.64862 5.21527   2
 -12   3  -2 1.46301 5.25921   1
 -13  -3  -2 -2.1045 6.36322   1
  13  -3   2 9.63326 6.23907   2
 -13   3  -2 12.0985 6.81762   1
 -14  -3  -2 6.40719 8.12985   1
  14  -3   2 4.98564 5.96335   2
 -14   3  -2 2.52309 6.39714   1
 -15  -3  -2 -7.9973 6.77753   1
 -15   3  -2 0.95624 6.74295   1
 -16  -3  -2 16.7444 10.0401   1
 -16   3  -2 3.58966 8.47367   1
 -17  -3  -2 13.5801 11.3768   1
 -17   3  -2 6.25151 6.82941   1
 -18  -3  -2 13.4317 11.0016   1
 -18   3  -2 34.6099 10.4071   1
 -19  -3  -2 1.27891 9.44848   1
 -19   3  -2 0.44992 7.17349   1
 -20  -3  -2 -10.071 10.6859   1
 -20   3  -2 4.69191 7.18632   1
 -21  -3  -2 28.1605 14.9347   1
 -21   3  -2 43.3894 13.2243   1
 -21  -4   2 23.1203 13.3799   1
 -21   4   2 18.4606 9.71193   1
 -20  -4   2 18.7088 12.4014   1
 -20   4   2 30.1230 10.5540   1
 -19  -4   2 13.5217 10.7493   1
 -19   4   2 4.50545 6.54565   1
 -18  -4   2 35.6140 13.0666   1
 -18   4   2 9.53850 7.36047   1
 -17  -4   2 10.5543 9.26213   1
 -17   4   2 20.1550 7.99733   1
 -16  -4   2 5.74572 8.39514   1
 -16   4   2 8.09705 7.68038   1
 -15  -4   2 108.216 16.1593   1
 -15   4   2 94.0290 13.8023   1
 -14  -4   2 -4.4124 7.03868   1
 -14   4   2 7.30484 6.36394   1
  13  -4  -2 -2.6372 4.12978   2
 -13  -4   2 3.34549 6.77900   1
 -13   4   2 4.03706 5.27698   1
 -12  -4   2 5.64968 6.80038   1
  12  -4  -2 1.23277 4.75586   2
 -12   4   2 -5.6648 4.05630   1
 -11  -4   2 47.3607 9.79203   1
  11  -4  -2 52.2024 8.26038   2
 -11   4   2 32.8280 7.49727   1
  10  -4  -2 -4.2215 3.56683   2
 -10  -4   2 -0.7015 5.19789   1
 -10   4   2 0.79895 4.15981   1
  -9  -4   2 73.2138 10.1479   1
   9  -4  -2 94.9841 9.86808   2
  -9   4   2 91.6712 9.79232   1
  -8  -4   2 273.892 15.7626   1
   8  -4  -2 251.564 13.6028   2
  -8   4   2 291.176 14.1784   1
  -7  -4   2 2.09730 4.01187   1
   7  -4  -2 -0.2036 3.90401   2
  -7   4   2 7.14603 3.59291   1
  -6  -4   2 40.6426 6.67859   1
   6  -4  -2 54.0692 6.93026   2
  -6   4   2 59.3019 6.24614   1
  -5  -4   2 2.00926 3.64627   1
   5  -4  -2 18.9781 4.56409   2
  -5   4   2 5.73908 2.93936   1
  -4  -4   2 111.693 7.61869   1
   4  -4  -2 117.050 7.93463   2
  -4  -4   2 115.105 6.83256   2
  -4   4   2 108.486 6.31555   1
  -3  -4   2 29.3573 4.61461   1
   3  -4  -2 30.1654 5.45177   2
  -3  -4   2 38.1682 4.94516   2
  -3   4   2 27.3199 3.13630   1
  -2  -4   2 342.684 12.4296   1
  -2  -4   2 358.214 13.6622   2
   2  -4  -2 371.827 14.9773   2
  -2   4   2 332.864 10.1405   1
   1  -4  -2 184.283 5.98057   1
   1  -4  -2 190.759 9.95785   2
  -1  -4   2 188.735 7.44325   1
  -1  -4   2 184.554 9.48572   2
   0  -4   2 94.2676 7.26044   2
   0  -4  -2 90.7646 4.38752   1
   0  -4   2 94.0627 4.42348   1
  -1  -4  -2 6.42976 2.16619   1
   1  -4   2 3.03950 3.24205   2
  -1   4  -2 0.52348 1.67512   1
  -2  -4  -2 276.300 10.7535   1
   2  -4   2 254.680 12.2429   2
  -2   4  -2 259.759 9.12459   1
  -3  -4  -2 16.4740 3.92935   1
   3  -4   2 15.4392 4.42884   2
  -3   4  -2 10.1634 2.66202   1
  -4  -4  -2 292.935 13.1780   1
   4  -4   2 283.662 13.7644   2
  -4   4  -2 295.823 11.5308   1
  -5  -4  -2 27.8764 5.50402   1
   5  -4   2 35.8400 6.48050   2
  -5   4  -2 44.8698 5.53432   1
   6  -4   2 64.7937 8.69559   2
  -6  -4  -2 56.7302 8.12703   1
  -6   4  -2 49.1673 6.12948   1
  -7  -4  -2 35.5575 7.13313   1
   7  -4   2 39.5196 7.10115   2
  -7   4  -2 36.9502 6.23910   1
  -8  -4  -2 -3.6383 4.73263   1
   8  -4   2 10.2269 4.67117   2
  -8   4  -2 2.69496 3.61675   1
   9  -4   2 -2.4249 4.57724   2
  -9  -4  -2 0.49670 4.80934   1
  -9   4  -2 12.6181 5.23903   1
 -10  -4  -2 3.40868 5.51852   1
  10  -4   2 1.42567 4.33402   2
 -10   4  -2 6.43038 4.57665   1
 -11  -4  -2 13.4535 7.05346   1
  11  -4   2 22.5430 7.22349   2
 -11   4  -2 20.8274 7.15007   1
  12  -4   2 31.5558 8.13837   2
 -12  -4  -2 24.8469 8.92418   1
 -12   4  -2 31.0277 8.11346   1
 -13  -4  -2 74.8764 13.0559   1
  13  -4   2 55.2960 10.2913   2
 -13   4  -2 64.8142 11.4781   1
 -14  -4  -2 40.0059 11.3237   1
  14  -4   2 55.9583 10.7062   2
 -14   4  -2 37.7986 9.87029   1
 -15  -4  -2 2.86747 7.92231   1
  15  -4   2 27.0139 8.51696   2
 -15   4  -2 -0.2596 6.05986   1
 -16  -4  -2 -10.458 7.11902   1
 -16   4  -2 1.54379 5.67928   1
 -17  -4  -2 12.6064 9.93758   1
 -17   4  -2 -8.5824 6.11140   1
 -18  -4  -2 119.834 19.5832   1
 -18   4  -2 93.5996 15.0418   1
 -19  -4  -2 22.8832 12.5263   1
 -19   4  -2 9.33482 7.91175   1
 -20  -4  -2 4.65944 10.7356   1
 -20   4  -2 17.7158 9.97752   1
 -21   4  -2 5.92100 8.83413   1
 -21  -5   2 75.4085 19.4543   1
 -20  -5   2 -6.9849 9.52923   1
 -20   5   2 7.78108 8.48048   1
 -19  -5   2 3.29533 11.4393   1
 -19   5   2 5.16648 6.56074   1
 -18  -5   2 30.4482 13.5050   1
 -18   5   2 15.2915 7.69576   1
 -17  -5   2 16.1242 10.6663   1
 -17   5   2 14.6610 7.05367   1
 -16  -5   2 41.2047 12.5276   1
 -16   5   2 42.2403 9.32547   1
 -15  -5   2 2.89636 7.78757   1
 -15   5   2 7.86622 5.82166   1
  14  -5  -2 106.149 12.6644   2
 -14  -5   2 85.8555 14.5429   1
 -14   5   2 88.5689 12.4358   1
  13  -5  -2 31.3214 7.54575   2
 -13  -5   2 23.9502 9.78494   1
 -13   5   2 32.4849 8.27365   1
  12  -5  -2 166.105 13.0923   2
 -12  -5   2 146.178 16.8912   1
 -12   5   2 183.127 13.8241   1
 -11  -5   2 2.49787 5.81158   1
  11  -5  -2 -0.0063 4.57330   2
 -11   5   2 5.01821 4.66637   1
  10  -5  -2 285.522 15.7704   2
 -10  -5   2 265.876 17.9242   1
 -10   5   2 266.913 15.0943   1
  -9  -5   2 195.528 14.2989   1
   9  -5  -2 193.864 12.8351   2
  -9   5   2 197.761 12.0779   1
   8  -5  -2 7.65984 4.62649   2
  -8  -5   2 8.01766 4.88727   1
  -8   5   2 9.45873 3.85166   1
   7  -5  -2 44.8786 7.50008   2
  -7  -5   2 58.4082 8.42092   1
  -7   5   2 51.7683 6.47438   1
  -6  -5   2 30.7343 5.92934   1
   6  -5  -2 25.1007 5.75457   2
  -6  -5   2 24.4166 4.55897   2
  -6   5   2 41.7435 5.31812   1
   5  -5  -2 246.242 13.0432   2
  -5  -5   2 241.880 11.1041   2
  -5  -5   2 246.310 12.6452   1
  -5   5   2 234.191 10.1817   1
  -4  -5   2 114.416 8.36742   1
   4  -5  -2 126.146 9.27838   2
  -4  -5   2 125.403 8.01767   2
  -4   5   2 137.092 6.38225   1
   3  -5  -2 3.33070 3.80916   2
  -3  -5   2 2.00284 2.80732   1
  -3  -5   2 3.69283 3.27737   2
  -3   5   2 3.36760 1.69139   1
  -2  -5   2 474.698 17.7409   2
   2  -5  -2 456.072 18.5074   2
  -2  -5   2 445.269 15.3926   1
  -2   5   2 451.695 12.4187   1
   1  -5  -2 532.292 20.2338   2
  -1  -5   2 545.117 16.3387   1
  -1  -5   2 511.755 19.4704   2
   1  -5  -2 535.020 14.4053   1
   0  -5   2 1333.10 39.4598   2
   0  -5   2 1270.16 33.5014   1
   0  -5  -2 1234.05 39.1674   2
   0  -5  -2 1259.20 33.4780   1
  -1  -5  -2 7.39777 2.23091   1
   1  -5   2 5.75482 3.67951   2
  -1   5  -2 3.12626 1.70594   1
   2  -5   2 587.804 22.3136   2
  -2  -5  -2 589.600 19.1948   1
  -2   5  -2 604.365 17.1762   1
  -3  -5  -2 168.722 9.15948   1
   3  -5   2 162.772 10.9587   2
  -3   5  -2 163.026 7.21148   1
   4  -5   2 7.69161 4.48444   2
  -4  -5  -2 17.6397 4.43665   1
  -4   5  -2 10.5445 3.16866   1
  -5  -5  -2 264.176 13.6994   1
   5  -5   2 292.683 15.2440   2
  -5   5  -2 278.293 11.8540   1
  -6  -5  -2 39.0511 7.04438   1
   6  -5   2 49.3367 8.11601   2
  -6   5  -2 42.6574 5.68454   1
  -7  -5  -2 351.178 17.7284   1
   7  -5   2 333.694 17.2044   2
  -7   5  -2 331.241 14.9920   1
   8  -5   2 5.26053 4.78617   2
  -8  -5  -2 14.3992 5.80923   1
  -8   5  -2 18.7098 5.26035   1
   9  -5   2 341.243 18.4562   2
  -9  -5  -2 346.776 19.6604   1
  -9   5  -2 360.610 17.5484   1
  10  -5   2 8.53239 5.51442   2
 -10  -5  -2 23.5226 7.82605   1
 -10   5  -2 18.6462 6.11545   1
 -11  -5  -2 -1.9263 5.63589   1
  11  -5   2 0.53033 5.06851   2
 -11   5  -2 2.97215 5.31298   1
 -12  -5  -2 123.690 16.3324   1
  12  -5   2 152.737 15.2737   2
 -12   5  -2 156.611 15.4285   1
 -13  -5  -2 8.26461 8.74497   1
  13  -5   2 17.7437 7.58350   2
 -13   5  -2 7.63210 6.46758   1
  14  -5   2 56.2687 10.2533   2
 -14  -5  -2 53.6548 13.1334   1
 -14   5  -2 50.8465 11.0807   1
  15  -5   2 27.0269 8.99530   2
 -15  -5  -2 14.2334 9.57470   1
 -15   5  -2 32.1842 8.69746   1
 -16  -5  -2 17.1663 10.5188   1
 -16   5  -2 15.8198 7.66019   1
 -17  -5  -2 8.28285 9.74113   1
 -17   5  -2 2.40385 6.11689   1
 -18  -5  -2 114.654 20.1198   1
 -18   5  -2 135.192 17.8676   1
 -19  -5  -2 21.3940 13.1658   1
 -19   5  -2 31.8362 11.0737   1
 -20  -5  -2 36.9325 15.7802   1
 -20   5  -2 35.1610 10.7425   1
 -21  -6   2 -13.985 11.0303   1
 -20  -6   2 63.4349 18.0209   1
 -19  -6   2 6.30125 10.8142   1
 -18  -6   2 89.2559 17.8789   1
 -18   6   2 71.1704 13.2078   1
 -17  -6   2 70.5422 15.8557   1
 -17   6   2 117.170 15.5405   1
 -16  -6   2 166.853 21.2759   1
 -16   6   2 153.987 16.9408   1
 -15  -6   2 114.559 17.2094   1
 -15   6   2 150.210 15.8466   1
  14  -6  -2 93.5844 12.5126   2
 -14  -6   2 61.9790 12.8705   1
 -14   6   2 69.5154 10.9514   1
 -13  -6   2 206.746 20.7083   1
  13  -6  -2 218.346 16.0591   2
 -13   6   2 215.130 15.4616   1
  12  -6  -2 43.8209 9.17602   2
 -12  -6   2 43.5450 10.0972   1
 -12   6   2 38.7803 8.11075   1
  11  -6  -2 368.072 20.1704   2
 -11  -6   2 379.202 22.1400   1
 -11   6   2 395.758 19.0715   1
 -10  -6   2 193.516 17.3615   1
  10  -6  -2 197.099 13.9967   2
 -10   6   2 155.000 11.2394   1
  -9  -6   2 189.038 13.9321   1
   9  -6  -2 168.864 12.9403   2
  -9   6   2 166.450 10.7803   1
  -8  -6   2 815.520 30.7696   1
   8  -6  -2 766.972 29.9702   2
  -8   6   2 758.888 26.4773   1
  -7  -6   2 2.48189 2.99192   2
  -7  -6   2 -7.0492 2.98641   1
   7  -6  -2 -0.7266 4.35171   2
  -7   6   2 -0.4318 2.91537   1
  -6  -6   2 102.708 10.2890   1
  -6  -6   2 123.636 8.51227   2
   6  -6  -2 119.724 11.9135   2
  -6   6   2 131.244 7.79267   1
  -5  -6   2 -1.6875 3.15714   2
   5  -6  -2 -1.2939 3.72946   2
  -5  -6   2 1.11807 3.44127   1
  -5   6   2 2.43164 2.29753   1
   4  -6  -2 19.4453 5.44702   2
  -4  -6   2 27.8117 5.03969   1
  -4  -6   2 34.1609 5.84407   2
  -4   6   2 24.4155 3.00516   1
   3  -6  -2 33.7668 6.45900   2
  -3  -6   2 32.1781 5.88331   2
  -3  -6   2 29.6592 4.67092   1
  -3   6   2 27.6692 2.35445   1
  -2  -6   2 184.494 8.56147   1
   2  -6  -2 165.259 11.1687   2
  -2  -6   2 179.662 10.9202   2
  -1  -6   2 154.723 6.91721   1
   1  -6  -2 149.267 4.91540   1
  -1  -6   2 147.622 9.84253   2
   1  -6  -2 140.773 10.0993   2
   0  -6  -2 384.137 11.4938   1
   0  -6   2 373.006 11.4624   1
   0  -6  -2 363.061 16.5598   2
   0  -6   2 333.571 16.0557   2
   1  -6   2 556.962 22.0255   2
  -1  -6  -2 562.848 21.9702   2
  -1  -6  -2 562.092 17.4113   1
  -1   6  -2 563.848 15.8624   1
  -2  -6  -2 263.110 10.9237   1
   2  -6   2 278.858 14.6905   2
  -2   6  -2 264.480 8.87939   1
  -3  -6  -2 376.016 15.1670   1
   3  -6   2 384.732 18.0813   2
  -3   6  -2 402.708 12.6816   1
   4  -6   2 223.197 13.7050   2
  -4  -6  -2 219.269 11.6607   1
  -4   6  -2 216.849 9.11817   1
  -5  -6  -2 245.494 13.4291   1
   5  -6   2 246.723 14.7261   2
  -5   6  -2 238.419 10.6230   1
   6  -6   2 208.691 13.8279   2
  -6  -6  -2 205.354 13.3043   1
  -6   6  -2 233.017 10.9878   1
   7  -6   2 32.0277 7.89729   2
  -7  -6  -2 32.6365 7.36956   1
  -7   6  -2 45.4465 6.37819   1
   8  -6   2 138.365 13.7439   2
  -8  -6  -2 150.119 14.2002   1
  -8   6  -2 156.622 10.6309   1
  -9  -6  -2 2.53463 4.85395   1
   9  -6   2 1.23964 5.23274   2
  -9   6  -2 -1.7629 3.48561   1
  10  -6   2 146.536 15.2023   2
 -10  -6  -2 129.958 14.5099   1
 -10   6  -2 123.081 12.2200   1
 -11  -6  -2 252.215 18.7536   1
  11  -6   2 274.997 18.3270   2
 -11   6  -2 289.782 16.8395   1
  12  -6   2 19.0097 7.85401   2
 -12  -6  -2 1.15472 6.13072   1
 -12   6  -2 1.64481 5.45045   1
  13  -6   2 116.739 14.3392   2
 -13  -6  -2 95.1685 17.8345   1
 -13   6  -2 84.6791 12.2617   1
 -14  -6  -2 10.8825 9.38440   1
  14  -6   2 1.39217 6.45303   2
 -14   6  -2 0.57040 4.20644   1
  15  -6   2 25.5051 9.60934   2
 -15  -6  -2 46.9737 13.3502   1
 -15   6  -2 10.2397 6.61844   1
 -16  -6  -2 31.5610 12.9935   1
 -16   6  -2 16.0987 7.69407   1
 -17  -6  -2 68.8676 17.2227   1
 -17   6  -2 72.0999 12.7308   1
 -18  -6  -2 10.9126 12.2701   1
 -18   6  -2 7.36412 7.24322   1
 -19  -6  -2 105.995 21.2516   1
 -20  -6  -2 92.6809 21.0095   1
 -20  -7   2 -3.7445 10.8490   1
 -19  -7   2 86.4296 20.3357   1
 -18  -7   2 15.4231 12.4158   1
 -17  -7   2 62.5637 16.0004   1
 -16  -7   2 86.6691 16.8547   1
 -16   7   2 111.453 14.1731   1
 -15  -7   2 47.9717 12.6968   1
 -15   7   2 39.5458 8.72838   1
 -14  -7   2 62.9511 12.7491   1
  14  -7  -2 48.0029 10.7932   2
 -14   7   2 35.5762 8.28481   1
 -13  -7   2 77.6909 13.7647   1
  13  -7  -2 75.1069 12.3174   2
 -13   7   2 69.0282 10.5289   1
 -12  -7   2 287.414 20.9395   1
  12  -7  -2 292.855 19.1442   2
 -12   7   2 312.246 17.7295   1
 -11  -7   2 65.6596 11.4475   1
  11  -7  -2 44.3484 9.38163   2
 -11   7   2 50.3249 8.06328   1
 -10  -7   2 545.477 26.2804   1
  10  -7  -2 549.760 25.7367   2
 -10   7   2 565.936 22.7175   1
  -9  -7   2 251.625 13.0789   2
  -9  -7   2 236.121 15.8809   1
   9  -7  -2 232.595 16.0295   2
  -9   7   2 239.809 13.1237   1
  -8  -7   2 9.60863 5.09781   1
   8  -7  -2 4.54817 5.54280   2
  -8  -7   2 10.5226 4.30243   2
  -8   7   2 6.61709 3.74916   1
  -7  -7   2 515.620 20.2730   2
   7  -7  -2 534.559 23.8512   2
  -7  -7   2 517.250 22.4105   1
  -7   7   2 503.738 18.4146   1
   6  -7  -2 20.9283 6.12687   2
  -6  -7   2 45.1219 6.93530   2
  -6  -7   2 33.1199 6.44841   1
  -6   7   2 33.3868 4.32632   1
  -5  -7   2 288.042 14.4383   2
   5  -7  -2 283.006 16.5884   2
  -5  -7   2 297.215 14.7642   1
  -5   7   2 314.871 10.8564   1
   4  -7  -2 193.703 13.1391   2
  -4  -7   2 185.324 11.7444   2
  -4  -7   2 201.581 11.1869   1
  -4   7   2 196.999 6.89884   1
  -3  -7   2 333.739 16.3402   2
   3  -7  -2 357.506 18.1332   2
  -3  -7   2 355.490 14.4918   1
  -2  -7   2 192.079 8.82730   1
  -2  -7   2 148.247 10.6023   2
   2  -7  -2 166.342 11.7794   2
  -1  -7   2 509.937 16.0345   1
   1  -7  -2 517.979 13.5506   1
   1  -7  -2 501.122 21.9309   2
  -1  -7   2 512.467 21.3051   2
   0  -7   2 857.901 23.8803   1
   0  -7   2 898.586 31.3837   2
   0  -7  -2 848.881 31.0808   2
   0  -7  -2 890.073 24.0145   1
  -1  -7  -2 -0.5449 1.93621   1
   1  -7   2 3.07658 4.00271   2
  -1  -7  -2 2.05377 4.47290   2
  -1   7  -2 0.11498 1.41037   1
   2  -7   2 1071.10 37.3780   2
  -2  -7  -2 1067.24 36.5121   2
  -2  -7  -2 1101.20 31.6444   1
  -2   7  -2 1057.16 28.3232   1
   3  -7   2 427.837 19.8968   2
  -3  -7  -2 396.522 15.8516   1
  -3   7  -2 406.044 12.7798   1
   4  -7   2 607.118 25.4478   2
  -4  -7  -2 594.529 21.8047   1
  -4   7  -2 564.685 17.9327   1
  -5  -7  -2 226.221 13.0505   1
   5  -7   2 224.583 15.0226   2
  -5   7  -2 256.502 10.4454   1
  -6  -7  -2 53.1080 8.10094   1
   6  -7   2 57.1399 9.28442   2
  -6   7  -2 53.6882 6.12672   1
  -7  -7  -2 528.186 23.3217   1
   7  -7   2 529.723 24.6855   2
  -7   7  -2 535.244 19.7466   1
   8  -7   2 5.37659 5.54165   2
  -8  -7  -2 10.6719 6.11076   1
  -8   7  -2 8.82560 4.05541   1
   9  -7   2 478.222 24.1640   2
  -9  -7  -2 440.818 22.7662   1
  -9   7  -2 449.555 19.7240   1
 -10  -7  -2 7.29174 6.49908   1
  10  -7   2 15.1961 7.52137   2
 -10   7  -2 11.7868 4.85929   1
  11  -7   2 99.3635 13.4116   2
 -11  -7  -2 124.891 15.6665   1
 -11   7  -2 110.414 11.5785   1
 -12  -7  -2 199.102 20.7704   1
  12  -7   2 145.025 16.6526   2
 -12   7  -2 134.612 14.0504   1
 -13  -7  -2 40.4270 11.3271   1
  13  -7   2 46.4025 10.6384   2
 -13   7  -2 22.9724 6.64906   1
 -14  -7  -2 126.434 18.2308   1
  14  -7   2 140.734 17.5267   2
 -14   7  -2 129.526 14.3847   1
  15  -7   2 -1.3226 7.07144   2
 -15  -7  -2 1.24098 8.18801   1
 -15   7  -2 4.35895 5.51101   1
 -16  -7  -2 197.392 24.3437   1
 -16   7  -2 203.442 19.5422   1
 -17  -7  -2 12.1248 10.5853   1
 -18  -7  -2 322.381 31.8636   1
 -19  -7  -2 39.2146 15.1954   1
 -20  -7  -2 63.2286 18.4262   1
 -20  -8   2 81.2679 20.2098   1
 -19  -8   2 16.7493 14.0309   1
 -18  -8   2 164.747 24.4482   1
 -17  -8   2 182.236 24.9431   1
 -16  -8   2 55.7610 14.4405   1
 -15  -8   2 12.7635 9.79722   1
  14  -8  -2 -0.1676 6.67213   2
 -14  -8   2 0.95537 7.08546   1
  13  -8  -2 94.6726 14.2667   2
 -13  -8   2 77.7662 13.5363   1
  12  -8  -2 90.3367 13.6760   2
 -12  -8   2 93.5481 13.7894   1
 -12   8   2 102.171 11.6433   1
  11  -8  -2 395.860 23.0897   2
 -11  -8   2 407.749 23.2225   1
 -11   8   2 410.011 19.4819   1
  10  -8  -2 41.6945 9.72642   2
 -10  -8   2 31.1431 6.59441   2
 -10  -8   2 31.7096 8.29188   1
 -10   8   2 28.1353 6.12918   1
  -9  -8   2 99.0120 10.0586   2
  -9  -8   2 90.5030 11.7391   1
   9  -8  -2 83.4562 11.8748   2
  -9   8   2 121.710 10.2063   1
  -8  -8   2 382.511 19.8485   1
  -8  -8   2 369.122 17.4179   2
   8  -8  -2 338.763 20.2077   2
  -8   8   2 387.944 15.4552   1
  -7  -8   2 2.98308 4.13475   2
  -7  -8   2 1.30847 4.32391   1
   7  -8  -2 4.00595 5.70907   2
  -7   8   2 1.55810 2.67572   1
  -6  -8   2 699.631 26.6824   1
  -6  -8   2 663.117 26.0968   2
   6  -8  -2 694.963 29.0560   2
  -6   8   2 709.228 21.2190   1
   5  -8  -2 57.3277 9.28959   2
  -5  -8   2 80.4436 9.60867   2
  -5  -8   2 65.5393 8.15629   1
  -5   8   2 66.7487 4.16947   1
   4  -8  -2 660.327 27.8078   2
  -4  -8   2 654.139 23.4796   1
  -4  -8   2 686.456 26.1311   2
   3  -8  -2 28.7044 7.07120   2
  -3  -8   2 33.1989 5.10352   1
  -3  -8   2 31.4905 7.02825   2
   2  -8  -2 444.784 21.3650   2
  -2  -8   2 468.148 16.0693   1
  -2  -8   2 424.979 20.0920   2
   1  -8  -2 99.6087 11.3830   2
  -1  -8   2 107.143 5.74701   1
  -1  -8   2 83.9796 10.3212   2
   0  -8  -2 19.0541 6.04663   2
   0  -8   2 19.6300 2.57407   1
   0  -8  -2 16.3187 2.52540   1
   0  -8   2 9.74764 5.19680   2
  -1  -8  -2 757.784 22.5031   1
  -1  -8  -2 730.927 29.0760   2
   1  -8   2 729.097 29.3839   2
  -1   8  -2 771.927 20.2847   1
  -2  -8  -2 -3.1556 3.82217   2
   2  -8   2 11.1212 5.34488   2
  -2  -8  -2 5.81638 2.68969   1
  -2   8  -2 4.38027 1.54520   1
  -3  -8  -2 1252.71 37.6858   1
   3  -8   2 1237.79 43.8438   2
  -3   8  -2 1295.87 33.3467   1
  -4  -8  -2 14.1309 4.46577   1
   4  -8   2 -0.7537 5.07886   2
  -4   8  -2 18.5081 3.00895   1
  -5  -8  -2 157.086 11.0394   1
   5  -8   2 189.139 14.3168   2
  -5   8  -2 178.720 8.24310   1
  -6  -8  -2 -0.5598 3.91589   1
   6  -8   2 8.64291 5.92771   2
  -6   8  -2 3.74256 2.90329   1
   7  -8   2 17.0237 6.67017   2
  -7  -8  -2 6.70146 4.52253   1
  -7   8  -2 9.52549 3.82015   1
  -8  -8  -2 293.377 17.6799   1
   8  -8   2 356.765 20.9882   2
  -8   8  -2 298.754 14.3529   1
   9  -8   2 4.02032 6.25625   2
  -9  -8  -2 5.30412 5.42442   1
  -9   8  -2 8.32749 4.19637   1
 -10  -8  -2 602.579 28.7737   1
  10  -8   2 578.034 29.2380   2
 -10   8  -2 592.274 24.0265   1
 -11  -8  -2 133.314 16.4540   1
  11  -8   2 153.902 17.2087   2
 -11   8  -2 172.050 13.0310   1
  12  -8   2 166.600 18.5602   2
 -12  -8  -2 223.329 21.3597   1
 -12   8  -2 164.057 14.7789   1
 -13  -8  -2 87.0056 14.8029   1
  13  -8   2 91.1004 14.4304   2
  14  -8   2 22.3067 9.26272   2
 -14  -8  -2 21.5506 11.2965   1
  15  -8   2 232.109 22.8276   2
 -15  -8  -2 232.932 25.0225   1
 -16  -8  -2 -4.9774 7.81600   1
  16  -8   2 4.68487 8.83901   2
 -17  -8  -2 156.746 22.6710   1
 -18  -8  -2 6.42725 10.6916   1
 -19  -8  -2 32.9067 14.6266   1
 -20  -9   2 -8.9857 12.2910   1
 -19  -9   2 8.67401 13.3748   1
 -18  -9   2 64.3748 17.5670   1
 -17  -9   2 44.4412 14.0955   1
 -16  -9   2 31.5719 12.4126   1
 -15  -9   2 -5.3147 7.44002   1
  15  -9  -2 23.1383 9.98754   2
  14  -9  -2 93.0782 15.0603   2
 -14  -9   2 93.4584 16.0697   1
 -13  -9   2 56.9954 12.1428   1
  13  -9  -2 76.7972 13.8363   2
 -12  -9   2 143.108 17.4264   1
  12  -9  -2 132.544 17.2632   2
  11  -9  -2 79.2409 12.5348   2
 -11  -9   2 77.1891 12.3318   1
  10  -9  -2 144.891 16.6703   2
 -10  -9   2 134.730 15.5476   1
 -10  -9   2 162.657 14.0477   2
   9  -9  -2 12.8387 7.64086   2
  -9  -9   2 7.63969 5.72427   1
  -9  -9   2 4.19825 4.92979   2
  -8  -9   2 30.6661 6.98818   2
  -8  -9   2 68.4687 10.4340   1
   8  -9  -2 24.4619 7.80238   2
  -7  -9   2 22.6761 6.38519   1
   7  -9  -2 30.3943 8.29132   2
  -7  -9   2 31.4333 6.93630   2
  -6  -9   2 58.7500 9.22656   2
   6  -9  -2 55.8988 10.5559   2
  -6  -9   2 60.6637 8.78736   1
  -6   9   2 65.0798 4.94937   1
  -5  -9   2 279.422 15.7176   2
  -5  -9   2 270.208 14.2160   1
   5  -9  -2 258.461 17.0691   2
  -4  -9   2 32.6416 5.85629   1
   4  -9  -2 25.8834 7.56696   2
  -4  -9   2 40.7269 7.60471   2
  -3  -9   2 295.972 12.9119   1
  -3  -9   2 288.594 16.5087   2
   3  -9  -2 256.786 16.9455   2
  -2  -9   2 373.096 13.8348   1
   2  -9  -2 338.557 19.3897   2
  -2  -9   2 364.557 19.1115   2
  -1  -9   2 -5.0101 3.36165   2
   1  -9  -2 3.01302 5.09737   2
  -1  -9   2 0.05262 1.89470   1
   0  -9  -2 257.627 16.8375   2
   0  -9  -2 301.909 9.67229   1
   0  -9   2 288.248 9.61162   1
   0  -9   2 283.358 16.8113   2
   1  -9   2 76.8440 11.1619   2
  -1  -9  -2 80.3794 5.50386   1
  -1  -9  -2 53.9932 9.21529   2
  -1   9  -2 65.1827 3.15619   1
  -2  -9  -2 273.060 11.9016   1
   2  -9   2 267.535 16.6772   2
  -2  -9  -2 285.072 17.0263   2
  -3  -9  -2 12.1790 5.79750   2
   3  -9   2 4.53297 5.46274   2
  -3  -9  -2 0.01238 3.07603   1
  -3   9  -2 1.22327 1.24818   1
   4  -9   2 247.554 17.1799   2
  -4  -9  -2 239.758 12.7754   1
  -4  -9  -2 245.456 15.5009   2
  -4   9  -2 257.350 8.71459   1
  -5  -9  -2 74.1489 8.81360   1
   5  -9   2 71.8466 11.2118   2
  -5   9  -2 68.7763 5.10670   1
   6  -9   2 23.5965 8.09134   2
  -6  -9  -2 18.2791 6.08219   1
  -6   9  -2 24.1233 3.99474   1
  -7  -9  -2 138.698 13.1555   1
   7  -9   2 129.782 15.8060   2
  -7   9  -2 124.001 8.00733   1
   8  -9   2 3.61481 6.68029   2
  -8  -9  -2 10.4895 6.36462   1
  -9  -9  -2 395.789 22.0003   1
   9  -9   2 378.620 23.3095   2
 -10  -9  -2 100.187 13.6524   1
  10  -9   2 98.5000 15.1304   2
  11  -9   2 196.007 20.4112   2
 -11  -9  -2 190.204 19.7528   1
 -12  -9  -2 9.68626 8.19262   1
  12  -9   2 12.1338 8.52928   2
 -13  -9  -2 49.4676 12.3635   1
  13  -9   2 51.3832 12.1442   2
  14  -9   2 56.9647 13.3062   2
 -14  -9  -2 41.6980 13.0996   1
 -15  -9  -2 16.0963 9.83149   1
  15  -9   2 23.3892 9.85455   2
 -16  -9  -2 49.5936 14.5823   1
  16  -9   2 58.4237 13.7613   2
 -17  -9  -2 12.8044 10.6533   1
 -18  -9  -2 52.3617 17.3996   1
 -19  -9  -2 -5.1600 10.0066   1
 -19 -10   2 0.50946 12.6839   1
 -18 -10   2 37.8674 14.0157   1
 -17 -10   2 20.4650 12.5326   1
 -16 -10   2 12.5077 10.6346   1
 -15 -10   2 -2.4886 7.65879   1
  15 -10  -2 15.6966 11.1405   2
  14 -10  -2 5.96328 9.39416   2
 -14 -10   2 19.3488 9.53596   1
 -13 -10   2 23.7179 9.72922   1
  13 -10  -2 18.6104 8.86940   2
  12 -10  -2 15.8566 9.37390   2
 -12 -10   2 34.1048 10.8316   1
 -11 -10   2 59.6981 11.8969   1
  11 -10  -2 55.5444 12.4783   2
 -10 -10   2 11.1055 7.34935   1
  10 -10  -2 15.6140 8.69441   2
  -9 -10   2 3.10201 6.02718   1
   9 -10  -2 -3.3072 5.48187   2
  -9 -10   2 2.31243 4.85272   2
  -8 -10   2 -1.3519 4.74061   1
   8 -10  -2 -6.2792 5.21237   2
  -8 -10   2 0.17865 4.95007   2
   7 -10  -2 36.6929 9.41427   2
  -7 -10   2 43.3453 8.41397   1
  -7 -10   2 26.5074 7.31489   2
  -6 -10   2 176.552 15.4280   2
  -6 -10   2 174.454 12.2886   1
   6 -10  -2 175.237 17.5782   2
  -5 -10   2 64.3799 8.36159   1
  -5 -10   2 62.8408 9.97936   2
   5 -10  -2 37.4398 9.66850   2
  -4 -10   2 178.178 13.7987   2
  -4 -10   2 181.304 11.1430   1
   4 -10  -2 204.610 15.6010   2
  -3 -10   2 31.7627 8.15167   2
  -3 -10   2 34.5633 5.51064   1
   3 -10  -2 31.6728 8.96292   2
  -2 -10   2 40.7371 8.88516   2
   2 -10  -2 42.9399 9.20193   2
  -2 -10   2 49.5075 5.51321   1
   1 -10  -2 162.437 15.9604   2
  -1 -10   2 153.009 7.34819   1
  -1 -10   2 203.187 14.2860   2
   0 -10  -2 16.6264 6.60991   2
   0 -10   2 13.5393 6.27314   2
   0 -10  -2 31.8759 2.83896   1
   0 -10   2 23.7925 2.71657   1
  -1 -10  -2 12.7137 5.94883   2
   1 -10   2 11.9841 6.25917   2
  -1 -10  -2 14.2802 3.07948   1
   2 -10   2 10.9791 6.93254   2
  -2 -10  -2 6.21373 5.22677   2
  -2 -10  -2 10.7668 3.47440   1
   3 -10   2 11.2502 6.80358   2
  -3 -10  -2 11.9177 4.13353   1
  -3 -10  -2 16.3803 6.35857   2
   4 -10   2 18.8536 7.22639   2
  -4 -10  -2 8.17753 5.45267   2
  -4 -10  -2 3.60844 3.77103   1
   5 -10   2 -4.4347 5.15998   2
  -5 -10  -2 0.94580 4.31074   2
  -5 -10  -2 4.80833 4.08198   1
  -6 -10  -2 6.24781 4.72210   1
  -6 -10  -2 10.7457 5.46096   2
   6 -10   2 5.64082 6.59121   2
  -7 -10  -2 -3.8786 3.51142   1
   7 -10   2 -3.1024 5.58602   2
  -8 -10  -2 100.840 12.8834   1
   8 -10   2 98.1496 14.3684   2
  -9 -10  -2 -2.4826 4.86788   1
   9 -10   2 9.37940 8.08544   2
  10 -10   2 20.9513 9.69211   2
 -10 -10  -2 -3.8804 5.72467   1
  11 -10   2 0.87039 8.72556   2
 -11 -10  -2 8.33451 7.01233   1
 -12 -10  -2 6.29262 7.81108   1
  12 -10   2 6.84972 8.75413   2
  13 -10   2 6.56851 9.74878   2
 -13 -10  -2 -2.6791 7.51915   1
 -14 -10  -2 33.9857 12.0636   1
  14 -10   2 19.0937 11.1071   2
  15 -10   2 -0.3764 9.02623   2
 -15 -10  -2 9.81288 9.85109   1
  16 -10   2 8.12518 9.34062   2
 -16 -10  -2 1.94509 9.12048   1
 -17 -10  -2 6.83827 12.1763   1
 -18 -10  -2 2.24543 10.4586   1
 -19 -10  -2 2.12933 13.1823   1
 -19 -11   2 -1.1912 12.2011   1
 -18 -11   2 -9.8748 10.4644   1
 -17 -11   2 -4.7691 9.65151   1
 -16 -11   2 -2.3639 8.52436   1
 -15 -11   2 -3.7008 7.99134   1
  15 -11  -2 7.80274 9.84944   2
 -14 -11   2 4.15596 8.16890   1
  14 -11  -2 3.40813 9.60353   2
 -13 -11   2 26.0376 10.7779   1
  13 -11  -2 35.2441 12.0155   2
 -12 -11   2 6.84446 8.15046   1
  12 -11  -2 14.8284 9.79323   2
  11 -11  -2 -10.435 7.10773   2
 -11 -11   2 3.68186 6.91180   1
 -10 -11   2 87.3582 13.1987   1
  10 -11  -2 89.3979 14.8117   2
   9 -11  -2 -3.9118 5.94757   2
  -9 -11   2 -7.5086 4.09480   1
  -9 -11   2 4.98914 5.64655   2
  -8 -11   2 -1.4413 4.59421   1
  -8 -11   2 -7.4005 4.84603   2
   8 -11  -2 1.35914 6.77808   2
   7 -11  -2 11.9228 8.05261   2
  -7 -11   2 8.99448 6.01222   1
  -7 -11   2 8.39997 6.27205   2
  -6 -11   2 102.851 11.1864   1
  -6 -11   2 96.0474 12.4249   2
   6 -11  -2 88.7746 13.3370   2
  -5 -11   2 33.0239 8.55834   2
  -5 -11   2 32.9809 6.64387   1
   5 -11  -2 32.4167 9.90844   2
   4 -11  -2 36.7382 9.12372   2
  -4 -11   2 30.2958 8.22735   2
  -4 -11   2 31.1207 5.94177   1
  -3 -11   2 1.90466 6.08271   2
  -3 -11   2 7.47185 3.54420   1
   3 -11  -2 -0.8459 5.40680   2
   2 -11  -2 36.0050 9.09706   2
  -2 -11   2 39.0625 8.92223   2
  -2 -11   2 33.2117 4.66601   1
  -1 -11   2 35.0491 9.34586   2
   1 -11  -2 35.6772 9.13725   2
   0 -11  -2 2.75752 5.25173   2
   0 -11   2 9.26313 6.82857   2
  -1 -11  -2 -0.5387 4.91490   2
   1 -11   2 1.84210 5.32166   2
   2 -11   2 217.750 16.9090   2
  -2 -11  -2 295.950 19.0704   2
  -2 -11  -2 265.898 11.6222   1
  -3 -11  -2 1.25496 5.18071   2
  -3 -11  -2 1.61997 3.37698   1
   3 -11   2 -4.3757 4.52256   2
  -4 -11  -2 5.59062 6.42028   2
  -4 -11  -2 2.75815 3.78899   1
   4 -11   2 0.19153 5.47218   2
  -5 -11  -2 -0.3871 5.53310   2
   5 -11   2 -2.3867 5.57845   2
  -5 -11  -2 4.16694 4.75716   1
  -6 -11  -2 68.0260 10.8732   2
   6 -11   2 44.9663 10.8785   2
  -6 -11  -2 57.8397 9.02589   1
  -7 -11  -2 7.57184 5.57372   1
   7 -11   2 13.5736 8.67120   2
  -7 -11  -2 -1.5714 5.17722   2
   8 -11   2 -0.6075 8.06471   2
  -8 -11  -2 13.2759 7.06526   2
  -8 -11  -2 3.60422 5.85978   1
  -9 -11  -2 56.8666 10.5039   2
  -9 -11  -2 36.5987 9.22747   1
   9 -11   2 31.3116 10.6160   2
 -10 -11  -2 -4.0317 5.50848   1
  10 -11   2 1.05344 7.87210   2
 -11 -11  -2 56.2990 11.5541   1
  11 -11   2 49.6369 13.2412   2
 -12 -11  -2 26.1155 10.1569   1
  12 -11   2 22.8522 11.4673   2
 -13 -11  -2 20.0344 10.2429   1
  13 -11   2 19.2231 12.3007   2
 -14 -11  -2 1.39171 8.45710   1
  14 -11   2 -8.9223 8.88823   2
 -15 -11  -2 5.16935 9.19064   1
  15 -11   2 46.3222 13.9543   2
  16 -11   2 20.9563 12.0516   2
 -16 -11  -2 14.5402 11.2494   1
 -17 -11  -2 16.8104 12.4537   1
 -18 -11  -2 6.44921 10.8994   1
 -18 -12   2 72.2373 19.1231   1
 -17 -12   2 45.0993 15.5227   1
 -16 -12   2 -10.382 7.78488   1
  15 -12  -2 9.27310 9.85094   2
 -15 -12   2 9.28705 10.0513   1
  14 -12  -2 41.4650 14.6083   2
 -14 -12   2 28.2305 12.2838   1
  13 -12  -2 4.33047 10.5527   2
 -13 -12   2 9.15954 8.45993   1
  12 -12  -2 13.2036 9.09947   2
 -12 -12   2 10.0823 8.57141   1
  11 -12  -2 77.5330 15.2698   2
 -11 -12   2 59.5725 11.5259   1
 -10 -12   2 12.0375 7.57131   1
  10 -12  -2 27.2823 10.6897   2
   9 -12  -2 101.720 16.3133   2
  -9 -12   2 138.964 15.0736   2
  -9 -12   2 116.085 14.3311   1
  -8 -12   2 98.7765 12.7174   1
  -8 -12   2 111.986 13.7823   2
   8 -12  -2 88.1204 15.3324   2
   7 -12  -2 1.48125 6.84588   2
  -7 -12   2 2.74961 6.07871   2
  -7 -12   2 6.16812 5.28653   1
  -6 -12   2 100.716 11.0588   1
  -6 -12   2 82.7297 12.4781   2
   6 -12  -2 79.1632 13.4768   2
   5 -12  -2 29.4053 9.51394   2
  -5 -12   2 41.5270 7.13122   1
  -5 -12   2 30.9953 8.78250   2
   4 -12  -2 39.7969 9.82766   2
  -4 -12   2 44.8127 10.0091   2
  -3 -12   2 19.3017 8.11819   2
   3 -12  -2 25.9785 8.89860   2
  -2 -12   2 34.5230 9.55178   2
   2 -12  -2 39.9756 10.3056   2
  -1 -12   2 61.8590 11.3272   2
   1 -12  -2 46.4996 10.0788   2
   0 -12  -2 7.31358 6.54793   2
   0 -12   2 1.02748 5.82967   2
   1 -12   2 361.825 22.3564   2
  -1 -12  -2 370.748 22.1284   2
   2 -12   2 260.083 18.8516   2
  -2 -12  -2 250.265 18.8912   2
   3 -12   2 204.648 20.3888   2
  -3 -12  -2 148.058 16.5465   2
   4 -12   2 30.8264 9.71648   2
  -4 -12  -2 31.6348 8.94234   2
   5 -12   2 -0.2521 6.16944   2
  -5 -12  -2 -3.3799 4.71916   2
  -5 -12  -2 1.63136 4.21597   1
  -6 -12  -2 13.4048 7.20140   2
  -6 -12  -2 8.72354 5.35510   1
   6 -12   2 -1.9684 6.90236   2
   7 -12   2 2.50749 7.70040   2
  -7 -12  -2 5.10197 5.85053   2
  -7 -12  -2 -1.6775 5.08386   1
   8 -12   2 28.7857 10.5860   2
  -8 -12  -2 20.5695 7.34243   1
  -8 -12  -2 50.9592 10.6826   2
   9 -12   2 34.4796 12.5405   2
  -9 -12  -2 1.00305 6.18784   1
  -9 -12  -2 18.9988 7.33795   2
 -10 -12  -2 102.572 14.9569   1
  10 -12   2 110.571 17.7128   2
 -10 -12  -2 134.900 15.4670   2
  11 -12   2 -12.235 7.77261   2
 -11 -12  -2 6.63350 7.86265   1
  12 -12   2 24.7838 13.1074   2
 -12 -12  -2 30.7786 9.58805   1
 -13 -12  -2 74.3481 14.8737   1
  13 -12   2 92.3246 16.7469   2
  14 -12   2 9.64715 10.9655   2
 -14 -12  -2 23.2086 10.3653   1
 -15 -12  -2 71.7057 15.3057   1
  15 -12   2 71.2875 17.0362   2
  16 -12   2 2.17903 11.2841   2
 -16 -12  -2 23.7963 10.8712   1
 -17 -12  -2 54.6558 15.4781   1
 -18 -12  -2 7.54148 12.0191   1
 -18 -13   2 6.07120 10.6160   1
 -17 -13   2 32.1036 14.2016   1
 -16 -13   2 61.8521 16.6382   1
 -15 -13   2 -7.0202 8.01853   1
  15 -13  -2 8.24383 11.6216   2
  14 -13  -2 66.5033 16.2174   2
 -14 -13   2 37.8807 12.7686   1
  13 -13  -2 2.63471 10.4899   2
 -13 -13   2 3.77125 9.00464   1
 -12 -13   2 59.4017 12.3658   1
  12 -13  -2 45.9208 12.8524   2
  11 -13  -2 -8.8578 7.16135   2
 -11 -13   2 -1.5202 6.80699   1
 -10 -13   2 116.988 14.8240   1
  10 -13  -2 147.406 19.5721   2
  -9 -13   2 39.3882 9.50931   1
   9 -13  -2 37.3956 12.3125   2
  -8 -13   2 64.5050 11.3807   2
  -8 -13   2 93.9819 12.1802   1
   8 -13  -2 82.6336 14.7560   2
  -7 -13   2 195.335 18.7123   2
   7 -13  -2 176.168 20.7985   2
   6 -13  -2 -1.8790 6.67771   2
  -6 -13   2 7.14843 6.18197   2
  -5 -13   2 323.426 20.7386   2
   5 -13  -2 289.823 22.5039   2
  -4 -13   2 199.165 19.1059   2
   4 -13  -2 193.647 20.7556   2
   3 -13  -2 256.775 19.8634   2
  -3 -13   2 266.610 19.6638   2
   2 -13  -2 117.986 16.3558   2
  -2 -13   2 116.294 15.0142   2
  -1 -13   2 196.899 20.0972   2
   1 -13  -2 178.310 19.5486   2
   0 -13   2 138.278 16.6945   2
   0 -13  -2 120.821 16.4707   2
   1 -13   2 51.6803 11.4282   2
  -1 -13  -2 58.4098 12.0199   2
  -2 -13  -2 350.953 22.3270   2
   2 -13   2 323.269 22.2193   2
  -3 -13  -2 51.2363 11.3354   2
   3 -13   2 57.4899 12.1883   2
  -4 -13  -2 17.0954 8.13286   2
   4 -13   2 28.0802 9.88931   2
  -5 -13  -2 134.126 16.5975   2
   5 -13   2 110.376 16.3275   2
  -6 -13  -2 2.28683 6.46814   2
   6 -13   2 -8.8332 7.26556   2
  -7 -13  -2 82.3827 13.5391   2
   7 -13   2 74.9178 14.4381   2
   8 -13   2 -1.6618 7.75836   2
  -8 -13  -2 0.16786 5.51982   1
  -8 -13  -2 -2.0305 5.26010   2
  -9 -13  -2 242.343 21.7932   2
   9 -13   2 238.776 25.5698   2
  -9 -13  -2 205.559 18.4829   1
 -10 -13  -2 62.6958 11.7342   2
  10 -13   2 82.9944 16.6144   2
 -10 -13  -2 65.6902 11.9518   1
 -11 -13  -2 121.025 16.2386   1
  11 -13   2 144.878 20.5765   2
  12 -13   2 -13.261 9.39314   2
 -12 -13  -2 10.9094 8.97555   1
  13 -13   2 19.5596 11.6384   2
 -13 -13  -2 11.5764 9.92153   1
  14 -13   2 94.0253 18.5637   2
 -14 -13  -2 64.9393 14.6712   1
 -15 -13  -2 22.1792 12.1218   1
  15 -13   2 47.9818 16.6274   2
  16 -13   2 56.6557 17.7697   2
 -16 -13  -2 82.4007 17.0869   1
 -17 -13  -2 5.52034 11.7113   1
 -17 -14   2 23.8453 13.0953   1
 -16 -14   2 33.3579 14.1952   1
  15 -14  -2 117.153 20.9661   2
 -15 -14   2 175.299 22.2677   1
  14 -14  -2 1.80353 11.6117   2
 -14 -14   2 1.08859 10.0220   1
  13 -14  -2 115.098 20.7874   2
 -13 -14   2 183.804 21.0201   1
  12 -14  -2 8.15724 10.3230   2
  11 -14  -2 55.4559 14.9792   2
  10 -14  -2 8.75984 9.56948   2
   9 -14  -2 60.0807 13.5499   2
  -8 -14   2 173.981 18.6129   2
   8 -14  -2 193.068 22.5621   2
  -7 -14   2 -1.2354 5.04983   2
   7 -14  -2 -0.7330 7.33037   2
   6 -14  -2 206.572 22.7921   2
  -6 -14   2 223.884 21.2771   2
  -5 -14   2 13.2003 8.34356   2
   5 -14  -2 -3.8615 7.09907   2
   4 -14  -2 133.485 17.7694   2
  -4 -14   2 131.354 16.5864   2
   3 -14  -2 34.6139 10.6574   2
  -3 -14   2 43.8354 11.3088   2
   2 -14  -2 32.0335 10.8840   2
  -2 -14   2 4.98720 7.58756   2
   1 -14  -2 96.6504 15.3241   2
  -1 -14   2 104.871 15.1288   2
   0 -14   2 8.42641 7.60319   2
   0 -14  -2 1.19574 7.36589   2
   1 -14   2 231.418 22.8142   2
  -1 -14  -2 227.729 23.0205   2
   2 -14   2 1.67194 7.13052   2
  -2 -14  -2 -3.0320 6.91621   2
   3 -14   2 175.929 20.7505   2
  -3 -14  -2 208.692 20.8042   2
   4 -14   2 79.8245 14.6808   2
  -4 -14  -2 89.1735 14.4590   2
  -5 -14  -2 136.876 17.6240   2
   5 -14   2 118.426 18.1461   2
  -6 -14  -2 105.664 15.6639   2
   6 -14   2 100.813 16.5391   2
   7 -14   2 0.04086 8.33232   2
  -7 -14  -2 4.44953 6.96342   2
   8 -14   2 76.8238 16.3102   2
  -8 -14  -2 69.2305 11.9685   2
   9 -14   2 7.31808 10.1677   2
  -9 -14  -2 -6.3354 5.10779   2
  10 -14   2 269.180 28.2532   2
  11 -14   2 27.8736 12.0555   2
  12 -14   2 149.908 23.4806   2
  13 -14   2 172.243 24.3405   2
  14 -14   2 7.53049 13.0255   2
 -14 -14  -2 20.9569 12.9701   1
  15 -14   2 69.8306 17.9239   2
 -15 -14  -2 69.5218 16.1427   1
  16 -14   2 8.26772 13.7190   2
 -16 -14  -2 12.3679 12.3516   1
  16 -15  -2 26.8232 14.4858   2
  15 -15  -2 48.5301 16.1068   2
  14 -15  -2 30.7295 13.2849   2
  13 -15  -2 -7.1767 10.2464   2
  12 -15  -2 74.4980 17.1877   2
  11 -15  -2 10.0147 11.2870   2
  10 -15  -2 45.0693 13.9926   2
   9 -15  -2 82.7418 16.8818   2
   8 -15  -2 53.8015 14.3838   2
  -8 -15   2 55.9267 11.8030   2
   7 -15  -2 247.411 25.4497   2
  -7 -15   2 262.911 19.9150   2
   6 -15  -2 -3.0799 7.52295   2
  -6 -15   2 -1.6069 5.09928   2
  -5 -15   2 108.834 15.5849   2
   5 -15  -2 116.401 17.5670   2
  -4 -15   2 22.0192 10.0586   2
   4 -15  -2 41.3330 12.7299   2
  -3 -15   2 5.15795 7.77956   2
   3 -15  -2 2.62657 7.59434   2
   2 -15  -2 36.7348 11.2366   2
  -2 -15   2 40.7184 11.9686   2
   1 -15  -2 100.948 16.1088   2
  -1 -15   2 89.6778 15.5046   2
   0 -15   2 65.4118 13.3312   2
   0 -15  -2 80.7179 14.9299   2
   1 -15   2 69.7195 13.7408   2
  -1 -15  -2 71.6524 14.4579   2
   2 -15   2 37.6714 12.7657   2
  -2 -15  -2 64.6049 13.5805   2
  -3 -15  -2 42.3827 12.4553   2
   3 -15   2 29.0498 11.0508   2
  -4 -15  -2 183.592 21.2279   2
   4 -15   2 211.419 23.3104   2
  -5 -15  -2 87.0166 14.4887   2
   5 -15   2 100.512 16.6426   2
  -6 -15  -2 37.5712 11.0330   2
   6 -15   2 36.0109 14.1479   2
  -7 -15  -2 75.1376 13.7228   2
   7 -15   2 110.218 18.5322   2
  -8 -15  -2 -1.4681 5.91942   2
   8 -15   2 -1.5163 8.46754   2
  -9 -15  -2 49.0186 11.4737   2
   9 -15   2 51.8592 15.3289   2
  10 -15   2 -16.217 9.71792   2
  11 -15   2 36.0131 14.5872   2
  12 -15   2 64.3456 18.0919   2
  13 -15   2 42.5921 15.7569   2
  14 -15   2 27.3291 14.5193   2
  15 -15   2 27.6440 16.5526   2
  15 -16  -2 77.2590 20.7491   2
  14 -16  -2 6.77360 12.9146   2
  13 -16  -2 12.6871 13.3668   2
  12 -16  -2 18.6751 13.0372   2
  11 -16  -2 9.78378 11.0427   2
  10 -16  -2 4.73372 10.8966   2
   9 -16  -2 21.2318 12.0241   2
   8 -16  -2 81.4674 16.9784   2
   7 -16  -2 -4.5410 9.34415   2
  -7 -16   2 36.2274 9.68098   2
  -6 -16   2 92.0195 14.3977   2
   6 -16  -2 77.3633 16.4422   2
  -5 -16   2 -2.8073 4.91792   2
   5 -16  -2 7.16526 9.65489   2
  -4 -16   2 49.9529 12.0725   2
   4 -16  -2 21.6486 10.9854   2
  -3 -16   2 84.9479 15.2914   2
   3 -16  -2 86.9462 16.6323   2
  -2 -16   2 -10.377 6.05653   2
   2 -16  -2 20.5782 10.1144   2
  -1 -16   2 72.9361 14.5403   2
   1 -16  -2 67.0590 14.9119   2
   0 -16   2 144.861 19.0296   2
   0 -16  -2 123.482 18.7942   2
  -1 -16  -2 34.0368 11.6210   2
   1 -16   2 15.9785 10.9722   2
   2 -16   2 54.0580 13.6898   2
  -2 -16  -2 45.0530 12.2568   2
  -3 -16  -2 82.9365 15.7985   2
   3 -16   2 67.1390 14.3447   2
  -4 -16  -2 82.1294 15.2616   2
   4 -16   2 60.5552 14.5070   2
   5 -16   2 43.2301 12.7937   2
  -5 -16  -2 64.4904 13.5631   2
   6 -16   2 116.204 19.8560   2
  -6 -16  -2 111.579 16.6275   2
   7 -16   2 12.8363 10.6278   2
  -7 -16  -2 4.36658 6.62933   2
   8 -16   2 51.9711 15.0920   2
  -8 -16  -2 34.8633 10.7889   2
   9 -16   2 1.53500 10.2628   2
  -9 -16  -2 6.37388 7.22270   2
  10 -16   2 12.0002 13.9132   2
  11 -16   2 -4.4171 12.0847   2
  12 -16   2 32.7716 14.7732   2
  13 -16   2 47.3668 16.9252   2
  14 -16   2 50.2424 17.7807   2
  14 -17  -2 20.0162 14.8160   2
  13 -17  -2 -1.0045 13.8709   2
  12 -17  -2 4.56647 11.6459   2
  11 -17  -2 35.4795 14.4290   2
  10 -17  -2 -7.3716 10.0897   2
   9 -17  -2 6.99630 10.9408   2
   8 -17  -2 0.74552 10.3231   2
  -7 -17   2 3.73745 6.99536   2
   7 -17  -2 8.26870 11.6973   2
  -6 -17   2 59.2303 12.3281   2
   6 -17  -2 29.8588 12.7856   2
  -5 -17   2 23.8288 8.94130   2
   5 -17  -2 10.9649 12.3841   2
   4 -17  -2 12.9048 9.88764   2
  -4 -17   2 6.68536 6.82903   2
   3 -17  -2 -4.1038 8.03642   2
  -3 -17   2 -9.7607 6.65438   2
   2 -17  -2 77.0151 16.2745   2
  -2 -17   2 96.5502 16.7302   2
   1 -17  -2 98.9455 18.0908   2
  -1 -17   2 74.8477 15.9638   2
   0 -17   2 19.5022 10.7180   2
   0 -17  -2 0.76491 8.26241   2
  -1 -17  -2 90.1096 17.1907   2
   1 -17   2 71.0278 15.2795   2
   2 -17   2 -3.1423 8.26623   2
  -2 -17  -2 16.5247 10.2766   2
   3 -17   2 -1.8408 8.33372   2
  -3 -17  -2 5.82604 8.33797   2
   4 -17   2 -10.573 8.12536   2
  -4 -17  -2 1.57180 8.26457   2
  -5 -17  -2 26.3354 9.97692   2
   5 -17   2 23.3108 12.0262   2
  -6 -17  -2 13.8900 9.12249   2
   6 -17   2 17.3953 13.4470   2
   7 -17   2 20.0453 13.6785   2
  -7 -17  -2 18.2993 8.81730   2
  -8 -17  -2 -4.2932 6.41113   2
   8 -17   2 -7.9590 9.70513   2
   9 -17   2 4.63354 11.2456   2
  10 -17   2 -7.2667 11.4323   2
  11 -17   2 44.7822 17.0806   2
  12 -17   2 12.2314 13.6456   2
  13 -17   2 38.5008 16.6006   2
  13 -18  -2 11.8795 14.6684   2
  12 -18  -2 2.50244 13.1490   2
  11 -18  -2 22.3810 15.1839   2
  10 -18  -2 -4.8882 10.7891   2
   9 -18  -2 -1.3862 10.5109   2
   8 -18  -2 -7.9312 11.3852   2
  -7 -18   2 8.54483 9.19777   2
   7 -18  -2 1.58834 10.5358   2
  -6 -18   2 4.43850 7.23452   2
   6 -18  -2 7.49425 9.83196   2
   5 -18  -2 11.3308 11.0439   2
  -5 -18   2 8.24565 8.33379   2
  -4 -18   2 -1.3937 7.11794   2
   4 -18  -2 8.89323 10.2217   2
  -3 -18   2 9.27760 7.85330   2
   3 -18  -2 -5.1743 8.35943   2
  -2 -18   2 26.0579 10.5677   2
   2 -18  -2 28.1430 12.0401   2
   1 -18  -2 53.4545 14.4952   2
  -1 -18   2 69.7495 15.8972   2
   0 -18  -2 46.8227 14.2834   2
   0 -18   2 39.1152 13.6796   2
  -1 -18  -2 23.4839 11.8394   2
   1 -18   2 34.4711 12.1099   2
  -2 -18  -2 -3.8924 8.09075   2
   2 -18   2 6.68449 9.86733   2
  -3 -18  -2 -1.4872 8.74562   2
   3 -18   2 -0.2627 9.76516   2
   4 -18   2 7.76348 10.2055   2
  -4 -18  -2 16.4722 9.41487   2
   5 -18   2 8.95881 10.7619   2
  -5 -18  -2 14.4184 8.75437   2
  -6 -18  -2 -1.1833 6.64185   2
   6 -18   2 -8.7151 10.6981   2
  -7 -18  -2 -9.9274 5.99193   2
   7 -18   2 -2.5656 11.9161   2
   8 -18   2 -9.1087 11.7642   2
  -8 -18  -2 1.51637 7.73956   2
   9 -18   2 15.4209 13.6647   2
  10 -18   2 -11.657 11.3557   2
  11 -18   2 6.26080 14.4706   2
  11 -19  -2 -2.3227 12.3667   2
  10 -19  -2 47.7077 17.9629   2
   9 -19  -2 54.1163 18.5099   2
   8 -19  -2 13.5956 13.5862   2
   7 -19  -2 23.6390 14.0378   2
   6 -19  -2 -5.6805 9.77007   2
  -6 -19   2 10.4428 8.83328   2
  -5 -19   2 -10.406 6.54279   2
   5 -19  -2 -2.0264 10.4229   2
   4 -19  -2 -2.4887 10.9669   2
  -4 -19   2 -2.3507 7.02597   2
   3 -19  -2 16.5415 11.4766   2
  -3 -19   2 -4.9106 6.32993   2
   2 -19  -2 13.6904 11.4766   2
  -2 -19   2 -2.1060 6.81426   2
  -1 -19   2 45.7964 13.8428   2
   1 -19  -2 42.8959 15.1795   2
   0 -19   2 73.1388 17.1664   2
   0 -19  -2 74.0224 17.5339   2
  -1 -19  -2 24.0486 12.6812   2
   1 -19   2 -3.0954 10.6564   2
  -2 -19  -2 18.9224 10.4887   2
   2 -19   2 30.1333 14.0444   2
  -3 -19  -2 27.8075 11.2273   2
   3 -19   2 26.7438 13.9353   2
   4 -19   2 -1.0057 9.32258   2
  -4 -19  -2 3.88025 8.41411   2
   5 -19   2 89.6445 20.1171   2
  -5 -19  -2 97.3732 17.9716   2
   6 -19   2 17.7820 12.6128   2
  -6 -19  -2 0.03389 8.71140   2
  -7 -19  -2 -0.3423 8.44616   2
   7 -19   2 -6.7516 11.3739   2
   8 -19   2 9.91806 12.7224   2
   9 -19   2 11.2154 14.1588   2
  10 -19   2 7.97245 15.0373   2
   8 -20  -2 62.3964 18.2344   2
   7 -20  -2 -3.2020 12.3112   2
   6 -20  -2 21.4237 15.0014   2
  -6 -20   2 42.3522 12.4282   2
  -5 -20   2 20.5045 10.1771   2
   5 -20  -2 4.44347 11.9323   2
   4 -20  -2 -6.6735 10.6418   2
  -4 -20   2 5.27536 8.24321   2
  -3 -20   2 36.0936 13.3856   2
   3 -20  -2 11.5510 13.3494   2
   2 -20  -2 9.65180 12.2691   2
  -2 -20   2 14.2163 10.3863   2
   1 -20  -2 22.2433 14.0909   2
  -1 -20   2 31.9464 11.1876   2
   0 -20  -2 27.4831 14.1628   2
   0 -20   2 27.6802 11.5688   2
  -1 -20  -2 95.5570 18.9109   2
   1 -20   2 118.551 20.7403   2
  -2 -20  -2 2.04549 8.80987   2
   2 -20   2 -8.2994 10.6607   2
   3 -20   2 -0.4168 11.8206   2
  -3 -20  -2 18.2571 10.0660   2
   4 -20   2 33.2462 14.9229   2
  -4 -20  -2 27.8932 11.2928   2
   5 -20   2 -8.7133 10.5854   2
  -5 -20  -2 5.18816 8.72530   2
  -6 -20  -2 47.6243 14.3162   2
   6 -20   2 51.5400 17.3608   2
   7 -20   2 7.33219 13.8277   2
  -7 -20  -2 13.9525 10.3307   2
  -5 -21   2 26.7695 12.5715   2
   5 -21  -2 45.9219 17.1192   2
   4 -21  -2 26.2435 13.2259   2
  -4 -21   2 23.7824 11.7807   2
  -3 -21   2 43.0723 14.3622   2
   3 -21  -2 62.1076 19.2698   2
  -2 -21   2 43.5508 13.7404   2
   2 -21  -2 59.6294 18.6447   2
   1 -21  -2 22.0089 14.1771   2
  -1 -21   2 16.3444 11.2170   2
   0 -21   2 116.407 21.1212   2
   0 -21  -2 113.966 21.2252   2
   1 -21   2 -7.9061 9.41144   2
  -1 -21  -2 -5.2727 8.43676   2
   2 -21   2 76.0786 19.2171   2
  -2 -21  -2 43.3473 14.4925   2
   3 -21   2 20.8273 13.4235   2
  -3 -21  -2 22.2565 12.1941   2
  -4 -21  -2 15.1271 10.3949   2
   4 -21   2 -3.7407 12.2862   2
  -5 -21  -2 13.8835 9.93582   2
  -6 -21  -2 22.8640 12.0836   2
 -22   0   3 9.83024 10.7420   1
 -21   0   3 -5.2644 7.64635   1
 -20   0   3 7.75284 9.85903   1
 -19   0   3 2.20616 9.73909   1
 -18   0   3 -10.793 7.00029   1
 -17   0   3 9.93416 7.78741   1
 -16   0   3 -5.7727 6.26950   1
 -15   0   3 -7.2765 4.87874   1
 -14   0   3 1.61427 5.80994   1
 -13   0   3 2.15170 5.43859   1
 -12   0   3 0.48292 4.84928   1
  11   0  -3 -0.4894 2.57150   2
 -11   0   3 -1.0668 4.77983   1
  10   0  -3 -2.5377 2.21194   2
 -10   0   3 3.20578 4.54871   1
  -9   0   3 2.80408 4.34080   1
   9   0  -3 -1.4504 2.02228   2
  -8   0   3 1.99924 4.03483   1
   8   0  -3 0.58230 1.96539   2
   7   0  -3 2.60573 2.03304   2
  -7   0   3 0.71658 3.29235   1
  -6   0   3 1.12009 3.25012   1
   6   0  -3 1.93150 1.68533   2
  -5   0   3 -3.3312 2.73863   1
   5   0  -3 1.09528 1.38543   2
   4   0  -3 -1.6339 1.08019   2
  -4   0   3 -2.4815 2.53752   1
  -3   0   3 -0.6633 2.49998   1
   3   0  -3 -0.6304 1.17908   2
  -2   0   3 -2.7394 1.90823   1
  -1   0   3 -0.2855 1.40413   1
   0   0   3 -0.0036 1.30914   1
   0   0   3 0.68061 1.54431   2
  -1   0  -3 -0.8892 1.79246   1
   1   0   3 -2.7351 1.65998   2
   2   0   3 -0.3298 2.33772   2
  -2   0  -3 1.28706 2.29368   1
  -3   0  -3 -0.0767 2.59107   1
   3   0   3 -2.8172 2.57607   2
  -4   0  -3 -2.7827 2.70589   1
   4   0   3 -4.0722 2.39157   2
  -5   0  -3 -2.6211 2.73509   1
   5   0   3 -2.9645 2.31470   2
   6   0   3 -1.7943 2.88184   2
  -6   0  -3 0.48802 3.65122   1
   7   0   3 -0.6334 2.71567   2
  -7   0  -3 -1.8452 3.61218   1
   8   0   3 2.48479 3.83655   2
  -8   0  -3 0.20762 4.05198   1
   9   0   3 3.19956 3.86324   2
  -9   0  -3 2.07778 4.39438   1
  10   0   3 -2.4286 3.88104   2
 -10   0  -3 1.07326 4.83626   1
 -11   0  -3 2.36361 5.32268   1
  11   0   3 -6.0743 3.86709   2
 -12   0  -3 3.20620 5.97934   1
 -13   0  -3 -7.3195 6.33480   1
 -14   0  -3 2.42485 7.54140   1
 -15   0  -3 -11.426 6.13556   1
 -16   0  -3 3.91625 9.31908   1
 -17   0  -3 -2.8120 8.24591   1
 -18   0  -3 8.29548 9.39082   1
 -19   0  -3 4.04196 10.9903   1
 -20   0  -3 -2.8069 9.10949   1
 -21   0  -3 -7.6018 7.69926   1
 -22  -1   3 -3.1362 8.39573   1
 -22   1   3 12.6377 11.5295   1
 -21  -1   3 22.8161 13.3863   1
 -21   1   3 20.1420 11.1225   1
 -20  -1   3 -0.2275 11.1538   1
 -20   1   3 21.3134 9.93854   1
 -19  -1   3 9.76280 10.1978   1
 -19   1   3 12.5682 10.3893   1
 -18  -1   3 55.4877 14.3112   1
 -18   1   3 46.9792 13.3404   1
 -17  -1   3 7.22163 8.23731   1
 -17   1   3 0.34057 6.88373   1
 -16   1   3 416.347 26.0757   1
 -15  -1   3 105.245 15.2537   1
 -15   1   3 111.120 15.1301   1
 -14  -1   3 1.10908 6.69391   1
 -14   1   3 8.68908 7.24598   1
 -13  -1   3 20.2240 7.68144   1
 -13   1   3 9.66658 6.31761   1
 -12  -1   3 -1.0124 5.14844   1
  12  -1  -3 7.87393 4.01289   2
 -12   1   3 -1.5451 4.89806   1
 -11  -1   3 82.8984 11.5624   1
  11  -1  -3 88.6350 7.85664   2
 -11   1   3 73.6123 10.3584   1
  10  -1  -3 69.1521 6.60438   2
 -10  -1   3 46.3460 8.50376   1
 -10   1   3 49.3780 8.38098   1
  -9  -1   3 92.9838 10.8232   1
   9  -1  -3 103.279 6.72591   2
  -9   1   3 68.3175 9.27712   1
  -8  -1   3 1.95529 4.17621   1
   8  -1  -3 4.72109 2.81288   2
  -8   1   3 1.02651 4.25503   1
  -7  -1   3 227.134 12.9153   1
   7  -1  -3 241.835 9.86514   2
  -7   1   3 245.512 12.7614   1
  -6  -1   3 2.15218 3.42926   1
   6  -1  -3 7.84686 2.38079   2
  -6   1   3 7.28255 3.88631   1
   5  -1  -3 24.3629 3.06183   2
  -5  -1   3 26.0865 5.16563   1
  -5   1   3 28.7518 5.12852   1
   4  -1  -3 112.728 5.44071   2
  -4  -1   3 102.053 7.30855   1
  -4   1   3 107.754 6.91922   1
   3  -1  -3 726.500 21.0319   2
  -3  -1   3 747.759 22.6859   1
  -3   1   3 721.746 21.8938   1
  -2  -1   3 36.4153 3.86507   1
  -2  -1   3 37.6285 2.43353   2
  -1  -1   3 7.32887 1.72822   2
  -1  -1   3 4.13917 1.91079   1
  -1   1   3 7.58194 1.81480   1
   0  -1   3 57.4694 3.97846   2
   0  -1  -3 60.7742 3.78870   1
   0  -1   3 67.2845 4.05574   1
  -1  -1  -3 0.54880 1.92064   1
   1  -1   3 0.85230 2.24996   2
  -1   1  -3 0.51383 1.89111   1
   2  -1   3 885.393 26.7360   2
  -2  -1  -3 885.079 25.8480   1
  -2   1  -3 874.906 25.4558   1
  -3  -1  -3 96.2742 6.74217   1
   3  -1   3 103.135 6.96857   2
  -3   1  -3 106.164 6.57880   1
   4  -1   3 172.318 9.48223   2
  -4  -1  -3 162.776 9.52223   1
  -4   1  -3 162.948 8.99365   1
  -5  -1  -3 5.68747 3.36706   1
   5  -1   3 8.17479 3.44053   2
  -5   1  -3 7.16139 4.06855   1
  -6  -1  -3 22.3589 5.37401   1
   6  -1   3 14.0232 4.26695   2
  -6   1  -3 19.4388 4.85818   1
  -7  -1  -3 4.37028 4.38379   1
   7  -1   3 10.5151 4.25658   2
  -7   1  -3 12.2104 4.74163   1
  -8  -1  -3 429.390 20.3422   1
   8  -1   3 396.576 18.0388   2
  -8   1  -3 436.038 19.6859   1
   9  -1   3 57.5167 8.10212   2
  -9  -1  -3 63.2799 9.58052   1
  -9   1  -3 62.8289 9.12839   1
  10  -1   3 -0.2256 4.24597   2
 -10  -1  -3 2.84009 5.05610   1
 -10   1  -3 -4.9480 4.40167   1
 -11  -1  -3 43.2827 9.74938   1
  11  -1   3 49.8367 8.23122   2
 -11   1  -3 51.5756 9.95452   1
 -12  -1  -3 261.548 18.5860   1
  12  -1   3 231.873 14.9662   2
 -12   1  -3 207.276 18.7814   1
 -13  -1  -3 26.4364 9.54011   1
  13  -1   3 32.9908 8.21922   2
 -13   1  -3 33.0955 9.42251   1
  14  -1   3 10.4623 6.69202   2
 -14  -1  -3 13.7823 8.35325   1
 -14   1  -3 3.61285 7.67459   1
 -15  -1  -3 -8.0368 6.11358   1
 -15   1  -3 0.99973 7.72313   1
 -16  -1  -3 34.9627 12.6486   1
 -16   1  -3 17.3329 10.0955   1
 -17  -1  -3 -6.1056 7.92109   1
 -17   1  -3 -6.9704 8.30020   1
 -18  -1  -3 0.70413 8.37616   1
 -18   1  -3 0.02314 9.08390   1
 -19  -1  -3 8.03723 10.4322   1
 -19   1  -3 3.04457 7.63925   1
 -20  -1  -3 22.3431 14.0113   1
 -20   1  -3 22.4200 11.1867   1
 -21  -1  -3 6.02625 11.0542   1
 -21   1  -3 -5.8870 9.28497   1
 -22  -2   3 0.58920 11.2032   1
 -22   2   3 -8.5474 8.14662   1
 -21  -2   3 3.98593 11.4480   1
 -21   2   3 7.10891 8.68633   1
 -20  -2   3 122.761 21.2318   1
 -20   2   3 68.7220 15.4465   1
 -19  -2   3 -7.3504 7.82156   1
 -19   2   3 6.16657 6.32294   1
 -18  -2   3 99.5642 18.0683   1
 -18   2   3 81.7233 14.9716   1
 -17  -2   3 172.279 21.3026   1
 -17   2   3 147.205 19.1827   1
 -16  -2   3 8.23752 7.79451   1
 -16   2   3 -6.3192 5.43010   1
 -15  -2   3 273.286 20.6385   1
 -15   2   3 202.400 19.9592   1
 -14  -2   3 2.06088 6.30324   1
 -14   2   3 9.67573 6.78404   1
 -13  -2   3 21.5480 8.17240   1
 -13   2   3 12.3290 6.36725   1
  12  -2  -3 15.0939 4.86894   2
 -12  -2   3 25.9032 8.16049   1
 -12   2   3 22.4317 6.95703   1
  11  -2  -3 1.55777 3.13019   2
 -11  -2   3 1.14948 4.79743   1
 -11   2   3 -4.5516 4.16954   1
  10  -2  -3 -0.9258 3.00502   2
 -10  -2   3 0.44858 4.44599   1
 -10   2   3 -5.3624 3.57461   1
  -9  -2   3 117.524 12.4848   1
   9  -2  -3 85.2520 7.74781   2
  -9   2   3 70.9708 9.18503   1
   8  -2  -3 680.232 22.4310   2
  -8  -2   3 667.081 26.4201   1
  -8   2   3 655.790 24.8348   1
  -7  -2   3 -1.8026 3.50428   1
   7  -2  -3 5.54261 2.67787   2
  -7   2   3 0.75946 3.05555   1
  -6  -2   3 502.654 20.1723   1
   6  -2  -3 531.716 17.7783   2
  -6   2   3 536.356 19.7352   1
  -5  -2   3 48.4818 2.72392   2
   5  -2  -3 46.1616 4.84265   2
  -5  -2   3 46.2672 6.25420   1
  -5   2   3 35.3813 5.21657   1
  -4  -2   3 264.689 7.87727   2
   4  -2  -3 243.386 10.2671   2
  -4  -2   3 256.959 11.9679   1
  -4   2   3 254.116 10.7227   1
  -3  -2   3 135.224 5.22967   2
   3  -2  -3 147.389 7.18816   2
  -3  -2   3 136.515 7.63183   1
  -3   2   3 147.336 7.00666   1
  -2  -2   3 4.92698 2.35203   1
  -2  -2   3 2.30053 1.87449   2
  -2   2   3 2.56667 2.01709   1
  -1  -2   3 468.704 14.3985   1
  -1  -2   3 460.845 14.6252   2
  -1   2   3 461.842 13.8818   1
   0  -2   3 137.267 6.01593   1
   0  -2  -3 133.557 5.75321   1
   0  -2   3 132.817 6.70390   2
  -1  -2  -3 1888.99 49.5278   1
   1  -2   3 1858.10 51.7870   2
  -1   2  -3 1887.35 49.0971   1
  -2  -2  -3 238.782 9.94251   1
   2  -2   3 256.566 11.2353   2
  -2   2  -3 233.430 9.45977   1
   3  -2   3 113.480 7.66892   2
  -3  -2  -3 122.703 7.77457   1
  -3   2  -3 105.456 6.81030   1
  -4  -2  -3 805.998 26.5828   1
   4  -2   3 811.715 27.1083   2
  -4   2  -3 838.379 25.8825   1
   5  -2   3 8.71830 3.76672   2
  -5  -2  -3 8.58370 3.97881   1
  -5   2  -3 4.36013 3.36115   1
   6  -2   3 3.65195 3.89335   2
  -6  -2  -3 13.4620 4.90567   1
  -6   2  -3 8.50506 3.90174   1
  -7  -2  -3 474.336 20.8651   1
   7  -2   3 481.882 19.9069   2
  -7   2  -3 484.102 20.0229   1
  -8  -2  -3 131.655 12.6291   1
   8  -2   3 98.2408 9.62825   2
  -8   2  -3 100.771 10.3714   1
   9  -2   3 18.4573 5.46941   2
  -9  -2  -3 25.3974 7.18300   1
  -9   2  -3 19.8816 5.95838   1
 -10  -2  -3 248.075 16.6964   1
  10  -2   3 233.559 14.5770   2
 -10   2  -3 228.282 15.6633   1
  11  -2   3 269.180 15.9991   2
 -11  -2  -3 232.712 17.3009   1
 -11   2  -3 259.708 17.6063   1
  12  -2   3 -5.4461 4.41021   2
 -12  -2  -3 8.15062 6.89245   1
 -12   2  -3 -1.2043 5.03022   1
 -13  -2  -3 487.023 27.1061   1
  13  -2   3 435.741 22.2678   2
 -13   2  -3 424.315 24.4450   1
 -14  -2  -3 1.03570 6.68989   1
  14  -2   3 -2.6174 5.18230   2
 -14   2  -3 -7.4432 5.64230   1
 -15  -2  -3 14.8538 9.87877   1
 -15   2  -3 30.5039 10.2292   1
 -16  -2  -3 -9.0417 7.71234   1
 -16   2  -3 3.11438 7.35833   1
 -17  -2  -3 -5.8704 8.49425   1
 -17   2  -3 1.88981 7.58113   1
 -18  -2  -3 7.64798 11.5326   1
 -18   2  -3 0.25536 6.81823   1
 -19  -2  -3 67.5935 16.8666   1
 -19   2  -3 89.7286 16.8967   1
 -20  -2  -3 22.9693 14.7399   1
 -20   2  -3 44.4693 13.7696   1
 -21  -2  -3 2.24553 11.0442   1
 -21   2  -3 11.8824 9.37700   1
 -22   3   3 -0.5468 8.40891   1
 -21  -3   3 13.1853 13.7535   1
 -21   3   3 45.2522 13.3204   1
 -20  -3   3 0.54498 10.3569   1
 -20   3   3 -4.2303 8.04196   1
 -19  -3   3 68.6829 16.8216   1
 -19   3   3 81.2888 15.5598   1
 -18  -3   3 48.0640 13.7864   1
 -18   3   3 46.2393 11.4065   1
 -17  -3   3 85.6692 15.7011   1
 -17   3   3 93.3820 15.3775   1
 -16  -3   3 196.034 22.3862   1
 -16   3   3 191.357 20.2513   1
 -15  -3   3 4.32629 7.06561   1
 -15   3   3 8.04707 7.32989   1
 -14  -3   3 86.1020 13.8944   1
 -14   3   3 84.4551 12.2643   1
  13  -3  -3 20.3548 5.78268   2
 -13  -3   3 23.6170 8.35447   1
 -13   3   3 9.97220 5.60432   1
 -12  -3   3 22.5450 7.86525   1
  12  -3  -3 16.8103 5.09272   2
 -12   3   3 12.7005 5.71772   1
 -11  -3   3 15.7958 6.43499   1
  11  -3  -3 14.4158 4.78126   2
 -11   3   3 20.5720 6.16943   1
  10  -3  -3 236.502 12.4333   2
 -10  -3   3 239.902 15.9007   1
 -10   3   3 239.422 14.6538   1
   9  -3  -3 94.3247 8.61015   2
  -9  -3   3 112.317 12.0445   1
  -9   3   3 87.5285 9.82018   1
   8  -3  -3 172.300 9.92201   2
  -8  -3   3 177.972 12.5332   1
  -8   3   3 184.137 11.2566   1
   7  -3  -3 569.135 20.2074   2
  -7  -3   3 525.335 22.0445   1
  -7   3   3 560.625 21.0657   1
  -6  -3   3 76.7193 8.50007   1
   6  -3  -3 73.1584 6.99017   2
  -6   3   3 80.5064 7.88402   1
  -5  -3   3 466.761 18.9395   1
   5  -3  -3 499.898 17.8909   2
  -5  -3   3 524.230 15.3526   2
  -5   3   3 483.363 17.3941   1
   4  -3  -3 356.526 14.0596   2
  -4  -3   3 365.311 11.8919   2
  -4  -3   3 349.472 14.4699   1
  -4   3   3 341.621 12.7914   1
   3  -3  -3 207.136 9.70683   2
  -3  -3   3 194.042 9.39989   1
  -3  -3   3 204.713 8.14303   2
  -3   3   3 193.999 8.13192   1
  -2  -3   3 221.119 9.20548   1
   2  -3  -3 226.901 10.3572   2
  -2  -3   3 213.089 8.89526   2
  -2   3   3 226.318 8.08577   1
  -1  -3   3 2004.10 52.4565   1
  -1   3   3 2012.95 51.6126   1
   0  -3   3 6260.29 167.932   2
   0  -3   3 6703.95 161.422   1
   0  -3  -3 6461.38 161.153   1
   1  -3   3 -0.9728 2.81507   2
  -1  -3  -3 1.10345 2.14817   1
  -1   3  -3 -0.8701 1.83219   1
  -2  -3  -3 931.016 27.0943   1
   2  -3   3 893.231 28.6269   2
  -2   3  -3 901.785 25.9579   1
  -3  -3  -3 129.826 7.79514   1
   3  -3   3 123.864 8.46114   2
  -3   3  -3 126.430 7.07073   1
  -4  -3  -3 21.6653 4.74918   1
   4  -3   3 21.5617 4.87288   2
  -4   3  -3 21.0447 4.14298   1
   5  -3   3 532.405 20.4113   2
  -5  -3  -3 493.471 19.8436   1
  -5   3  -3 498.402 18.5622   1
   6  -3   3 23.8667 5.54096   2
  -6  -3  -3 46.2212 7.33138   1
  -6   3  -3 31.3448 5.34156   1
  -7  -3  -3 27.3347 6.68685   1
   7  -3   3 24.2009 5.83446   2
  -7   3  -3 24.6168 5.94121   1
   8  -3   3 11.4757 4.61577   2
  -8  -3  -3 1.82146 4.67752   1
  -8   3  -3 16.2969 5.52386   1
   9  -3   3 261.394 14.6988   2
  -9  -3  -3 246.318 16.0216   1
  -9   3  -3 231.632 14.6556   1
  10  -3   3 30.4094 7.04029   2
 -10  -3  -3 25.6767 7.83450   1
 -10   3  -3 25.8879 7.09738   1
 -11  -3  -3 230.791 17.5336   1
  11  -3   3 231.613 15.3169   2
 -11   3  -3 238.220 16.5485   1
  12  -3   3 710.005 29.5209   2
 -12  -3  -3 704.704 32.8844   1
 -12   3  -3 676.835 30.2868   1
  13  -3   3 -2.6772 5.68527   2
 -13  -3  -3 6.58972 7.17291   1
 -13   3  -3 -4.1579 6.36557   1
  14  -3   3 145.985 15.4119   2
 -14  -3  -3 166.865 19.6924   1
 -14   3  -3 167.311 17.7807   1
  15  -3   3 -1.7805 6.42658   2
 -15  -3  -3 6.88222 9.16955   1
 -15   3  -3 6.76784 7.33982   1
 -16  -3  -3 4.54818 8.69265   1
 -16   3  -3 3.48612 7.39566   1
 -17  -3  -3 13.1780 11.5262   1
 -17   3  -3 1.94454 6.37128   1
 -18  -3  -3 80.0234 17.4328   1
 -18   3  -3 63.2029 13.8721   1
 -19  -3  -3 69.9193 17.2753   1
 -19   3  -3 90.9167 15.6433   1
 -20  -3  -3 20.2265 12.7438   1
 -20   3  -3 38.2498 12.6711   1
 -21   3  -3 19.0077 10.2421   1
 -22   4   3 7.04625 9.21911   1
 -21  -4   3 18.5088 14.7774   1
 -21   4   3 1.29293 7.06551   1
 -20  -4   3 43.2832 14.9771   1
 -20   4   3 45.8164 12.7456   1
 -19  -4   3 -3.3791 8.87352   1
 -19   4   3 -7.3555 5.19049   1
 -18  -4   3 49.9735 13.9608   1
 -18   4   3 69.9718 13.4599   1
 -17  -4   3 42.2146 12.7177   1
 -17   4   3 71.5417 12.8976   1
 -16  -4   3 21.1297 9.71498   1
 -16   4   3 25.6504 9.47610   1
 -15  -4   3 97.9408 15.9712   1
 -15   4   3 134.830 16.2624   1
 -14  -4   3 10.8900 7.53544   1
 -14   4   3 13.2917 6.71907   1
 -13  -4   3 150.539 17.0170   1
  13  -4  -3 147.479 13.1580   2
 -13   4   3 153.670 15.5030   1
 -12  -4   3 62.8398 11.3778   1
  12  -4  -3 57.1518 8.52262   2
 -12   4   3 67.0619 10.1834   1
 -11  -4   3 371.717 21.2902   1
  11  -4  -3 330.651 16.7501   2
 -11   4   3 374.885 19.0083   1
 -10  -4   3 177.557 16.5719   1
  10  -4  -3 156.979 10.9025   2
 -10   4   3 175.619 12.2527   1
   9  -4  -3 234.495 12.8174   2
  -9  -4   3 222.522 14.8003   1
  -9   4   3 236.460 13.5899   1
   8  -4  -3 538.989 21.3417   2
  -8  -4   3 548.812 23.4217   1
  -8   4   3 549.183 21.3160   1
  -7  -4   3 45.2017 7.26294   1
   7  -4  -3 52.5279 6.84215   2
  -7   4   3 41.4342 5.98379   1
   6  -4  -3 177.154 9.97367   2
  -6  -4   3 168.191 7.83941   2
  -6  -4   3 156.195 10.9803   1
  -6   4   3 155.019 9.15679   1
  -5  -4   3 101.183 6.27860   2
  -5  -4   3 106.862 9.43114   1
   5  -4  -3 112.812 7.97596   2
  -5   4   3 93.7470 6.68567   1
   4  -4  -3 166.261 9.73079   2
  -4  -4   3 166.091 8.23387   2
  -4  -4   3 178.941 9.65460   1
  -4   4   3 156.472 7.70318   1
  -3  -4   3 736.125 23.1503   1
   3  -4  -3 701.542 24.3928   2
  -3  -4   3 736.099 22.7148   2
  -3   4   3 695.866 20.4314   1
   2  -4  -3 347.354 15.1065   2
  -2  -4   3 369.157 14.0656   2
  -2  -4   3 387.536 13.4691   1
  -2   4   3 383.657 11.6632   1
  -1  -4   3 542.264 16.8029   1
   1  -4  -3 548.455 15.6975   1
  -1  -4   3 544.228 18.8423   2
   0  -4   3 112.874 7.89204   2
   0  -4  -3 115.287 5.56519   1
   0  -4   3 117.558 5.69827   1
   1  -4   3 1304.09 39.0725   2
  -1  -4  -3 1292.40 35.6150   1
  -1   4  -3 1292.32 34.7940   1
  -2  -4  -3 145.693 7.80315   1
   2  -4   3 141.433 9.14459   2
  -2   4  -3 144.877 6.88753   1
   3  -4   3 726.100 25.6660   2
  -3  -4  -3 750.919 24.1047   1
  -3   4  -3 728.786 22.2133   1
  -4  -4  -3 14.2222 4.09448   1
   4  -4   3 16.2080 4.89798   2
  -4   4  -3 16.0755 3.54460   1
   5  -4   3 8.30096 4.82027   2
  -5  -4  -3 18.3113 4.83840   1
  -5   4  -3 7.69130 3.59937   1
   6  -4   3 27.8841 6.30197   2
  -6  -4  -3 19.9792 5.82453   1
  -6   4  -3 17.1643 4.37377   1
   7  -4   3 -0.5408 3.78745   2
  -7  -4  -3 0.34355 3.72737   1
  -7   4  -3 1.04369 3.82190   1
  -8  -4  -3 529.445 23.6001   1
   8  -4   3 503.405 22.2362   2
  -8   4  -3 500.476 21.1134   1
   9  -4   3 1.26807 4.87004   2
  -9  -4  -3 -0.3517 4.79986   1
  -9   4  -3 3.10568 3.95554   1
 -10  -4  -3 449.982 23.4495   1
  10  -4   3 388.543 20.5337   2
 -10   4  -3 441.105 21.0981   1
 -11  -4  -3 64.5390 11.2824   1
  11  -4   3 73.9170 10.5559   2
 -11   4  -3 49.8502 9.56664   1
 -12  -4  -3 101.960 14.4661   1
  12  -4   3 98.5853 12.3382   2
 -12   4  -3 104.628 13.5662   1
 -13  -4  -3 121.952 16.4429   1
  13  -4   3 103.090 12.8673   2
 -13   4  -3 82.5048 12.3853   1
 -14  -4  -3 4.21788 8.04377   1
  14  -4   3 1.84875 6.02527   2
 -14   4  -3 9.74952 6.74804   1
  15  -4   3 -0.7368 6.66344   2
 -15  -4  -3 3.28641 8.46791   1
 -15   4  -3 8.52453 8.20025   1
 -16  -4  -3 5.58596 9.13729   1
 -16   4  -3 7.92041 7.29907   1
 -17  -4  -3 78.9522 16.3265   1
 -17   4  -3 54.8775 12.3973   1
 -18  -4  -3 47.8715 14.4841   1
 -18   4  -3 25.7059 9.08413   1
 -19  -4  -3 77.0387 19.4854   1
 -19   4  -3 109.012 17.0833   1
 -20  -4  -3 32.7172 15.5759   1
 -20   4  -3 58.7308 13.8806   1
 -21   4  -3 9.02254 9.26051   1
 -21  -5   3 6.33239 12.0017   1
 -21   5   3 11.5186 8.66957   1
 -20  -5   3 34.3337 14.4999   1
 -20   5   3 -0.1796 7.62220   1
 -19  -5   3 31.5981 14.1651   1
 -19   5   3 40.8537 10.8600   1
 -18  -5   3 2.52587 9.86134   1
 -18   5   3 8.46025 7.83836   1
 -17  -5   3 30.8070 11.4781   1
 -17   5   3 25.2674 9.32735   1
 -16  -5   3 175.171 21.1519   1
 -16   5   3 182.451 18.6611   1
 -15  -5   3 33.7712 11.0372   1
 -15   5   3 32.6036 8.99569   1
 -14  -5   3 211.181 21.5525   1
 -14   5   3 170.893 16.8874   1
  13  -5  -3 148.323 14.2708   2
 -13  -5   3 169.695 18.6248   1
 -13   5   3 142.546 15.0548   1
  12  -5  -3 102.186 11.3572   2
 -12  -5   3 70.9419 12.2094   1
 -12   5   3 92.6398 11.7434   1
  11  -5  -3 196.514 13.6383   2
 -11  -5   3 181.223 17.1053   1
 -11   5   3 199.147 13.8067   1
  10  -5  -3 6.30662 5.01628   2
 -10  -5   3 9.20062 5.86290   1
 -10   5   3 9.64781 4.92616   1
   9  -5  -3 41.0943 7.28767   2
  -9  -5   3 47.8187 8.54243   1
  -9   5   3 48.1581 7.18796   1
  -8  -5   3 71.5286 9.56397   1
  -8  -5   3 81.4780 6.84693   2
   8  -5  -3 63.1466 8.19701   2
  -8   5   3 45.0671 6.67607   1
   7  -5  -3 105.246 10.0583   2
  -7  -5   3 106.612 7.00555   2
  -7  -5   3 93.3677 10.3534   1
  -7   5   3 93.2897 8.52081   1
   6  -5  -3 21.8194 5.19522   2
  -6  -5   3 26.6095 4.50201   2
  -6  -5   3 19.9443 5.36665   1
  -6   5   3 24.3155 4.58105   1
  -5  -5   3 112.048 7.40465   2
  -5  -5   3 126.713 10.6683   1
   5  -5  -3 108.682 10.0025   2
  -5   5   3 110.744 6.75056   1
  -4  -5   3 147.574 8.76786   2
   4  -5  -3 160.404 10.2288   2
  -4  -5   3 153.771 9.46779   1
  -4   5   3 151.440 7.06424   1
  -3  -5   3 127.529 8.12094   2
   3  -5  -3 113.842 8.81982   2
  -3  -5   3 121.337 7.73971   1
  -3   5   3 117.803 5.48131   1
   2  -5  -3 2.47904 3.77455   2
  -2  -5   3 -0.2081 2.91608   2
  -2  -5   3 -0.5779 2.13464   1
  -2   5   3 1.64596 1.55747   1
   1  -5  -3 52.7672 3.39660   1
  -1  -5   3 63.4245 6.89987   2
  -1  -5   3 58.9114 4.47461   1
   1  -5  -3 62.0137 7.51148   2
   0  -5   3 451.489 14.3215   1
   0  -5  -3 475.133 14.3791   1
   0  -5   3 456.406 18.2307   2
   1  -5   3 35.3905 5.92022   2
  -1  -5  -3 34.7986 3.97844   1
  -1   5  -3 32.5271 3.53876   1
  -2  -5  -3 927.004 27.7275   1
   2  -5   3 920.284 31.2077   2
  -2   5  -3 915.875 25.9590   1
  -3  -5  -3 622.565 21.5574   1
   3  -5   3 623.650 23.9736   2
  -3   5  -3 654.071 19.6803   1
  -4  -5  -3 425.420 17.5559   1
   4  -5   3 440.659 19.1841   2
  -4   5  -3 439.223 15.4665   1
  -5  -5  -3 101.825 9.84080   1
   5  -5   3 108.099 10.9021   2
  -5   5  -3 111.872 7.49834   1
  -6  -5  -3 1.96665 4.06414   1
   6  -5   3 1.03188 4.21469   2
  -6   5  -3 3.91201 3.38000   1
  -7  -5  -3 28.7789 6.66152   1
   7  -5   3 32.8911 7.59924   2
  -7   5  -3 25.3167 5.42072   1
  -8  -5  -3 155.134 14.1001   1
   8  -5   3 154.181 14.0995   2
  -8   5  -3 139.029 10.3935   1
   9  -5   3 183.290 16.1795   2
  -9  -5  -3 144.659 14.9451   1
  -9   5  -3 139.057 12.3104   1
 -10  -5  -3 -1.5968 5.23400   1
  10  -5   3 3.78942 6.11806   2
 -10   5  -3 13.6522 5.94848   1
 -11  -5  -3 81.1150 13.2826   1
  11  -5   3 82.7254 11.5161   2
 -11   5  -3 97.5572 12.0551   1
  12  -5   3 47.5080 9.77589   2
 -12  -5  -3 36.3487 10.0515   1
 -12   5  -3 35.5957 9.12794   1
 -13  -5  -3 52.3615 12.3489   1
  13  -5   3 28.1689 8.76318   2
 -13   5  -3 51.6228 10.0890   1
 -14  -5  -3 17.3400 9.41688   1
  14  -5   3 27.5417 8.81935   2
 -14   5  -3 18.5829 7.91481   1
 -15  -5  -3 -0.2437 8.09209   1
  15  -5   3 9.79203 7.28164   2
 -15   5  -3 0.80803 4.98619   1
 -16  -5  -3 88.3599 17.0355   1
 -16   5  -3 50.2014 10.5396   1
 -17  -5  -3 4.90685 10.1975   1
 -17   5  -3 -3.7490 5.14104   1
 -18  -5  -3 177.123 24.9762   1
 -18   5  -3 146.173 19.2994   1
 -19  -5  -3 49.8921 16.0250   1
 -19   5  -3 31.5241 10.8374   1
 -20  -5  -3 12.3838 12.8175   1
 -20   5  -3 5.70655 8.79421   1
 -21  -6   3 8.38338 14.4732   1
 -20  -6   3 4.10399 11.5100   1
 -19  -6   3 22.8861 13.0885   1
 -18  -6   3 18.5781 11.2271   1
 -18   6   3 8.28450 7.03969   1
 -17  -6   3 39.0028 13.0030   1
 -17   6   3 18.1385 7.92102   1
 -16  -6   3 61.5025 14.2997   1
 -16   6   3 44.4064 10.2421   1
 -15  -6   3 37.7745 11.3016   1
 -15   6   3 31.8782 8.54832   1
  14  -6  -3 7.91569 6.87164   2
 -14  -6   3 15.2235 8.66038   1
 -14   6   3 11.9446 6.54279   1
 -13  -6   3 12.8725 7.34070   1
  13  -6  -3 13.7241 7.30169   2
 -13   6   3 4.79726 5.06162   1
 -12  -6   3 38.3634 10.3841   1
  12  -6  -3 64.9619 10.4191   2
 -12   6   3 29.6934 7.61442   1
  11  -6  -3 94.1788 11.5903   2
 -11  -6   3 83.2479 12.1295   1
 -11   6   3 87.9834 10.5614   1
 -10  -6   3 89.1723 7.88758   2
  10  -6  -3 107.365 12.0048   2
 -10  -6   3 76.2120 11.5288   1
 -10   6   3 76.1863 9.43707   1
  -9  -6   3 2.91843 4.66833   1
  -9  -6   3 -3.7769 2.63739   2
   9  -6  -3 1.84347 4.60715   2
  -9   6   3 -1.3953 3.19544   1
  -8  -6   3 5.35236 4.64058   1
   8  -6  -3 4.91636 4.57004   2
  -8  -6   3 10.8056 3.76131   2
  -8   6   3 8.05847 3.91805   1
  -7  -6   3 14.0660 5.12507   1
  -7  -6   3 9.09178 3.86435   2
   7  -6  -3 15.5554 5.33439   2
  -7   6   3 3.77881 3.33197   1
   6  -6  -3 200.009 13.1248   2
  -6  -6   3 211.074 10.9779   2
  -6  -6   3 196.125 12.3769   1
  -6   6   3 204.826 9.82145   1
  -5  -6   3 135.129 8.66769   2
  -5  -6   3 133.615 9.76816   1
   5  -6  -3 145.994 12.8084   2
  -5   6   3 123.052 6.83587   1
  -4  -6   3 25.6227 4.75342   1
   4  -6  -3 27.1715 6.00643   2
  -4  -6   3 27.0770 5.50221   2
  -4   6   3 28.2266 3.32745   1
   3  -6  -3 194.942 12.1768   2
  -3  -6   3 202.969 10.1578   1
  -3  -6   3 198.571 11.2224   2
  -3   6   3 209.639 7.30899   1
  -2  -6   3 8.41874 2.78483   1
  -2  -6   3 13.8792 4.50200   2
   2  -6  -3 8.48830 1.58777   1
   2  -6  -3 5.94803 4.54332   2
   1  -6  -3 27.1637 6.06655   2
  -1  -6   3 34.3027 6.22983   2
  -1  -6   3 32.2514 3.78539   1
   1  -6  -3 28.9214 2.77753   1
   0  -6   3 315.057 14.9112   2
   0  -6   3 282.562 10.1746   1
   0  -6  -3 300.336 14.8520   2
   0  -6  -3 280.813 10.0511   1
  -1  -6  -3 485.391 15.8373   1
   1  -6   3 492.281 20.3173   2
  -1   6  -3 464.564 14.6577   1
   2  -6   3 66.3177 8.26358   2
  -2  -6  -3 71.1122 6.38407   1
  -2   6  -3 68.0742 4.74520   1
  -3  -6  -3 320.128 13.6744   1
   3  -6   3 321.326 16.6329   2
  -3   6  -3 296.824 11.1761   1
  -4  -6  -3 33.4916 5.90515   1
   4  -6   3 34.2345 7.33613   2
  -4   6  -3 33.9476 4.39582   1
   5  -6   3 261.240 15.1164   2
  -5  -6  -3 232.797 12.8911   1
  -5   6  -3 216.193 10.4873   1
  -6  -6  -3 1.98468 3.80650   1
   6  -6   3 2.01022 5.25310   2
  -6   6  -3 -3.0871 2.70322   1
   7  -6   3 83.2577 10.8524   2
  -7  -6  -3 86.6782 10.5586   1
  -7   6  -3 76.1269 8.06942   1
  -8  -6  -3 77.2619 10.6344   1
   8  -6   3 94.2911 12.2235   2
  -8   6  -3 91.5186 9.45696   1
   9  -6   3 43.4963 9.03275   2
  -9  -6  -3 42.0883 9.06417   1
  -9   6  -3 24.3953 6.08749   1
 -10  -6  -3 45.5831 9.80222   1
  10  -6   3 42.2540 9.42369   2
 -10   6  -3 29.3940 6.96943   1
 -11  -6  -3 3.67501 6.58705   1
  11  -6   3 -1.6671 5.79223   2
 -11   6  -3 -2.4852 4.84165   1
  12  -6   3 39.2701 9.86356   2
 -12  -6  -3 33.2876 10.0852   1
 -12   6  -3 28.0778 7.94752   1
 -13  -6  -3 19.6129 9.49654   1
  13  -6   3 26.1581 9.10826   2
 -13   6  -3 16.1122 7.20470   1
 -14  -6  -3 8.31341 8.65107   1
  14  -6   3 8.43154 7.56534   2
 -14   6  -3 6.05993 5.95711   1
 -15  -6  -3 18.6247 10.7590   1
  15  -6   3 36.0568 10.1450   2
 -15   6  -3 28.7361 8.45970   1
 -16  -6  -3 22.6361 12.2259   1
 -16   6  -3 6.18272 6.58209   1
 -17  -6  -3 140.343 21.4062   1
 -17   6  -3 119.442 16.1271   1
 -18  -6  -3 14.7853 11.5537   1
 -18   6  -3 11.9991 7.49803   1
 -19  -6  -3 24.4208 13.4021   1
 -20  -6  -3 -0.5114 13.7016   1
 -20  -7   3 41.6106 17.6319   1
 -19  -7   3 2.96178 11.8954   1
 -18  -7   3 4.70461 9.41869   1
 -17  -7   3 -4.3391 8.75105   1
 -16  -7   3 16.0696 11.0236   1
 -16   7   3 -1.0274 5.48891   1
 -15  -7   3 0.28306 7.70805   1
 -15   7   3 -4.6159 3.72437   1
 -14  -7   3 26.7075 9.86062   1
  14  -7  -3 25.4932 9.04913   2
 -14   7   3 9.59500 5.75432   1
  13  -7  -3 7.01476 7.31959   2
 -13  -7   3 4.96269 7.09184   1
 -13   7   3 21.8136 7.16916   1
 -12  -7   3 4.93151 6.61005   1
  12  -7  -3 5.04953 6.40989   2
 -12   7   3 0.42838 4.51502   1
 -11  -7   3 -4.8725 4.77785   1
  11  -7  -3 -5.9246 5.43646   2
 -11   7   3 -4.0296 3.46341   1
  10  -7  -3 3.03590 6.01003   2
 -10  -7   3 10.7177 6.16863   1
 -10  -7   3 10.3626 4.12524   2
 -10   7   3 9.92976 4.74154   1
   9  -7  -3 45.3436 8.67232   2
  -9  -7   3 40.0557 8.35291   1
  -9  -7   3 59.3386 7.11101   2
  -9   7   3 36.9024 6.27770   1
  -8  -7   3 -1.3816 3.83664   1
   8  -7  -3 14.7536 5.87057   2
  -8  -7   3 4.47307 3.68176   2
  -8   7   3 9.87943 3.80661   1
  -7  -7   3 38.5342 7.46795   1
   7  -7  -3 24.7238 6.72452   2
  -7  -7   3 44.4883 6.50402   2
  -7   7   3 37.5733 5.22724   1
   6  -7  -3 -0.8612 4.52328   2
  -6  -7   3 -0.5798 3.82702   1
  -6  -7   3 3.81536 3.63384   2
  -6   7   3 -0.9866 2.24235   1
   5  -7  -3 126.041 12.7041   2
  -5  -7   3 124.505 10.9373   1
  -5  -7   3 115.320 10.2597   2
  -5   7   3 112.142 6.14626   1
  -4  -7   3 4.15973 4.19589   2
   4  -7  -3 2.85633 4.98619   2
  -4  -7   3 -0.7273 2.99631   1
  -4   7   3 0.21562 1.74694   1
   3  -7  -3 108.214 11.2710   2
  -3  -7   3 106.876 7.83072   1
   3  -7  -3 107.269 4.20395   1
  -3  -7   3 128.924 11.2861   2
  -2  -7   3 42.0745 4.97227   1
   2  -7  -3 35.4938 2.33362   1
   2  -7  -3 29.4124 6.77625   2
  -2  -7   3 50.5809 7.41275   2
  -1  -7   3 351.689 12.6334   1
   1  -7  -3 364.807 11.0138   1
   1  -7  -3 360.637 17.8924   2
  -1  -7   3 379.544 17.6386   2
   0  -7   3 38.8014 3.77786   1
   0  -7  -3 47.1645 7.99291   2
   0  -7   3 40.4458 7.02002   2
   0  -7  -3 41.4988 3.76254   1
  -1  -7  -3 233.199 9.75105   1
   1  -7   3 257.060 14.4137   2
  -1   7  -3 235.328 8.73057   1
   2  -7   3 75.4136 9.70601   2
  -2  -7  -3 78.4781 6.73180   1
  -2   7  -3 67.3455 4.55811   1
  -3  -7  -3 10.9021 3.81914   1
   3  -7   3 16.5499 5.90991   2
  -3   7  -3 21.3815 3.30295   1
  -4  -7  -3 149.504 9.90055   1
   4  -7   3 156.029 14.7542   2
  -4   7  -3 136.556 7.33166   1
   5  -7   3 -7.2210 3.93319   2
  -5  -7  -3 1.70620 3.50590   1
  -5   7  -3 2.45325 2.76467   1
   6  -7   3 23.3168 7.03010   2
  -6  -7  -3 20.2697 5.91470   1
  -6   7  -3 5.95865 3.48355   1
   7  -7   3 9.66893 5.75382   2
  -7  -7  -3 12.3077 5.46299   1
  -7   7  -3 7.22513 3.69498   1
  -8  -7  -3 2.71822 4.77638   1
   8  -7   3 -1.3361 5.29793   2
  -8   7  -3 3.72730 3.63840   1
  -9  -7  -3 0.46628 5.40391   1
   9  -7   3 9.40188 6.23679   2
  -9   7  -3 3.00632 4.20578   1
 -10  -7  -3 2.51040 6.99661   1
  10  -7   3 1.91393 6.28967   2
 -10   7  -3 8.82431 4.97029   1
  11  -7   3 6.45008 6.48984   2
 -11  -7  -3 10.8607 6.96950   1
 -11   7  -3 -3.0021 4.87512   1
 -12  -7  -3 3.99762 7.55997   1
  12  -7   3 -1.8339 6.44647   2
 -12   7  -3 -6.3217 4.34814   1
  13  -7   3 19.3721 8.87561   2
 -13  -7  -3 17.4436 9.83176   1
 -13   7  -3 11.8963 5.77271   1
 -14  -7  -3 13.9483 10.3832   1
  14  -7   3 24.8624 9.45044   2
 -14   7  -3 37.7624 8.84055   1
  15  -7   3 12.1758 9.25008   2
 -15  -7  -3 -2.8939 8.82145   1
 -15   7  -3 14.9114 7.23808   1
  16  -7   3 124.724 17.3277   2
 -16  -7  -3 85.1115 18.0084   1
 -16   7  -3 121.332 15.9258   1
 -17  -7  -3 6.87617 11.6491   1
 -18  -7  -3 9.38978 11.4662   1
 -19  -7  -3 -5.1932 11.2234   1
 -20  -8   3 -4.0972 10.6264   1
 -19  -8   3 16.3901 12.8490   1
 -18  -8   3 73.8816 18.0629   1
 -17  -8   3 -0.1529 9.72235   1
 -16  -8   3 5.91894 10.7884   1
 -15  -8   3 18.3730 10.2697   1
  14  -8  -3 -2.1620 7.13474   2
 -14  -8   3 8.60921 9.04153   1
 -13  -8   3 5.52185 7.55635   1
  13  -8  -3 16.0351 8.61042   2
  12  -8  -3 -8.6203 5.87104   2
 -12  -8   3 -3.3446 6.58566   1
 -12   8   3 9.59003 5.07818   1
 -11  -8   3 -3.2170 6.04586   1
  11  -8  -3 4.01576 6.31867   2
 -11   8   3 -0.1592 4.05260   1
 -10  -8   3 16.7734 6.93302   1
  10  -8  -3 7.31776 6.69952   2
 -10   8   3 16.8185 5.34678   1
   9  -8  -3 27.7182 7.79205   2
  -9  -8   3 22.8151 7.18949   1
  -9  -8   3 33.2339 6.44464   2
  -9   8   3 27.2720 5.39543   1
  -8  -8   3 106.387 12.4199   1
  -8  -8   3 131.542 10.1757   2
   8  -8  -3 153.367 15.5087   2
  -8   8   3 127.508 8.51994   1
  -7  -8   3 109.029 10.3859   2
   7  -8  -3 95.6848 12.0443   2
  -7  -8   3 88.3049 10.8167   1
  -7   8   3 101.730 6.92415   1
  -6  -8   3 14.2411 5.19838   1
  -6  -8   3 7.20993 4.59490   2
   6  -8  -3 -1.9319 4.28809   2
  -6   8   3 7.26131 2.71659   1
  -5  -8   3 2.87266 4.26631   2
  -5  -8   3 -1.7541 3.20645   1
   5  -8  -3 2.44374 4.95868   2
  -5   8   3 0.70268 1.76942   1
   4  -8  -3 5.28680 5.10839   2
  -4  -8   3 12.7643 5.06798   2
  -4  -8   3 20.1143 4.76856   1
  -4   8   3 15.1220 1.93283   1
  -3  -8   3 6.81622 5.10112   2
  -3  -8   3 9.05042 3.58190   1
   3  -8  -3 13.0100 5.85050   2
  -2  -8   3 165.109 8.48530   1
   2  -8  -3 147.268 13.9296   2
  -2  -8   3 156.372 11.8233   2
  -1  -8   3 2.71012 2.34325   1
  -1  -8   3 5.20199 4.61785   2
   1  -8  -3 3.92573 1.44344   1
   1  -8  -3 -5.3816 4.00929   2
   0  -8   3 33.9385 7.27374   2
   0  -8   3 34.0249 3.72356   1
   0  -8  -3 23.2733 6.61285   2
   0  -8  -3 34.9438 3.58952   1
  -1  -8  -3 88.3667 10.7639   2
  -1  -8  -3 71.9872 5.48797   1
   1  -8   3 75.0474 10.1886   2
  -1   8  -3 67.2905 4.46987   1
   2  -8   3 21.2644 6.42331   2
  -2  -8  -3 29.0787 4.60255   1
  -2   8  -3 23.0554 2.91098   1
   3  -8   3 43.9066 8.93971   2
  -3  -8  -3 59.6591 6.71852   1
  -3   8  -3 53.1808 4.48051   1
   4  -8   3 59.2943 9.92105   2
  -4  -8  -3 48.6115 6.88589   1
  -4   8  -3 54.1520 4.94352   1
   5  -8   3 4.54845 5.27919   2
  -5  -8  -3 -2.0379 3.58514   1
  -5   8  -3 -0.3491 2.21811   1
  -6  -8  -3 11.5778 5.22057   1
   6  -8   3 4.99030 6.04306   2
  -6   8  -3 7.33366 3.23680   1
   7  -8   3 2.26772 6.07802   2
  -7  -8  -3 7.23360 5.21865   1
  -7   8  -3 -2.0498 3.09712   1
   8  -8   3 -0.5585 5.40925   2
  -8  -8  -3 -1.2444 5.56217   1
  -8   8  -3 0.10323 3.46481   1
  -9  -8  -3 67.5330 10.9050   1
   9  -8   3 62.0362 11.3163   2
  -9   8  -3 68.0280 8.74519   1
 -10  -8  -3 7.84551 6.49998   1
  10  -8   3 19.5799 8.04680   2
 -10   8  -3 0.22918 4.62182   1
 -11  -8  -3 0.96705 6.13420   1
  11  -8   3 4.55682 7.04265   2
 -11   8  -3 5.94188 5.17641   1
  12  -8   3 46.1631 11.9271   2
 -12  -8  -3 39.6502 11.1354   1
 -12   8  -3 43.6266 8.31112   1
 -13  -8  -3 22.6076 10.0089   1
  13  -8   3 14.2162 9.00637   2
  14  -8   3 5.17516 7.80557   2
 -14  -8  -3 -0.1825 7.62401   1
  15  -8   3 16.6837 9.14454   2
 -15  -8  -3 12.3143 10.1085   1
  16  -8   3 -16.004 7.43086   2
 -16  -8  -3 -0.5544 8.85387   1
 -17  -8  -3 10.0188 11.1311   1
 -18  -8  -3 -3.9552 10.0595   1
 -19  -8  -3 8.62578 12.7229   1
 -20  -9   3 16.2400 13.3694   1
 -19  -9   3 52.7402 16.0778   1
 -18  -9   3 12.5195 12.4932   1
 -17  -9   3 29.7970 13.0065   1
 -16  -9   3 41.6613 13.1978   1
 -15  -9   3 1.93910 7.66927   1
  14  -9  -3 11.6327 8.24584   2
 -14  -9   3 5.83855 8.21122   1
  13  -9  -3 13.6632 8.82763   2
 -13  -9   3 32.3599 10.7711   1
 -12  -9   3 9.45520 8.12189   1
  12  -9  -3 10.1815 8.04157   2
  11  -9  -3 1.51638 6.92991   2
 -11  -9   3 -3.7270 6.56903   1
  10  -9  -3 183.443 18.1209   2
 -10  -9   3 143.538 16.1149   1
  -9  -9   3 10.2429 6.26733   1
   9  -9  -3 9.62006 7.31425   2
  -9  -9   3 13.1299 5.96891   2
  -8  -9   3 85.8955 10.1211   2
  -8  -9   3 46.9552 8.72939   1
   8  -9  -3 66.4528 11.1268   2
  -7  -9   3 94.6513 11.1986   1
  -7  -9   3 97.0815 10.9051   2
   7  -9  -3 87.8857 12.0420   2
  -6  -9   3 44.2154 7.95805   2
  -6  -9   3 50.5584 7.90711   1
   6  -9  -3 62.3698 10.3910   2
  -6   9   3 55.8250 4.91616   1
  -5  -9   3 87.2234 10.3594   2
   5  -9  -3 95.8663 12.1073   2
  -5  -9   3 84.4136 9.11615   1
  -5   9   3 92.9631 4.12182   1
   4  -9  -3 92.9197 12.1266   2
  -4  -9   3 95.4486 10.9060   2
  -4  -9   3 96.6984 9.17348   1
  -3  -9   3 238.247 14.5925   2
   3  -9  -3 196.299 15.6159   2
  -3  -9   3 254.352 11.7119   1
   2  -9  -3 10.4044 5.71910   2
  -2  -9   3 5.67565 2.84222   1
  -2  -9   3 2.52818 4.88535   2
   1  -9  -3 123.524 4.52815   1
   1  -9  -3 119.577 13.7913   2
  -1  -9   3 119.742 6.56563   1
  -1  -9   3 93.4060 11.6331   2
   0  -9  -3 61.0989 4.37568   1
   0  -9   3 71.7652 10.4633   2
   0  -9  -3 77.9911 10.7114   2
   0  -9   3 60.4919 4.37216   1
  -1  -9  -3 33.0775 4.26774   1
  -1  -9  -3 26.4995 7.02156   2
   1  -9   3 36.9599 8.28425   2
  -1   9  -3 41.2967 3.53315   1
   2  -9   3 296.877 17.5374   2
  -2  -9  -3 259.371 11.7027   1
  -2  -9  -3 255.697 16.5087   2
  -2   9  -3 264.547 8.96438   1
  -3  -9  -3 70.3504 7.56413   1
   3  -9   3 75.0209 11.1075   2
  -3  -9  -3 80.1596 10.6577   2
  -3   9  -3 82.4665 4.64059   1
  -4  -9  -3 118.676 10.1670   1
   4  -9   3 113.889 13.6645   2
  -4   9  -3 114.388 6.08217   1
  -5  -9  -3 152.544 11.0837   1
   5  -9   3 127.837 14.5882   2
  -5   9  -3 136.836 7.34395   1
   6  -9   3 14.3781 7.06490   2
  -6  -9  -3 7.51621 5.30658   1
  -6   9  -3 7.73985 3.27955   1
   7  -9   3 -2.8574 5.51054   2
  -7  -9  -3 5.96964 5.05106   1
  -7   9  -3 -1.8234 2.73776   1
   8  -9   3 40.3863 10.3904   2
  -8  -9  -3 35.0023 8.38600   1
  -8   9  -3 22.8520 5.47966   1
  -9  -9  -3 173.003 17.1830   1
   9  -9   3 170.430 18.5922   2
  10  -9   3 4.57351 7.32197   2
 -10  -9  -3 27.9570 8.58826   1
 -11  -9  -3 64.7410 12.3260   1
  11  -9   3 66.0430 13.0798   2
 -12  -9  -3 10.9166 7.89577   1
  12  -9   3 17.0685 9.65784   2
 -13  -9  -3 -2.9879 7.91960   1
  13  -9   3 3.62115 8.22088   2
 -14  -9  -3 22.8919 10.5700   1
  14  -9   3 10.6314 9.81663   2
  15  -9   3 -6.5847 7.80815   2
 -15  -9  -3 -2.1680 8.87630   1
 -16  -9  -3 50.1424 14.5584   1
  16  -9   3 33.4430 12.0396   2
 -17  -9  -3 18.2622 12.9423   1
 -18  -9  -3 58.1369 16.3986   1
 -19  -9  -3 4.32323 11.8424   1
 -19 -10   3 -1.1914 12.1896   1
 -18 -10   3 129.500 21.5158   1
 -17 -10   3 133.377 20.8129   1
 -16 -10   3 19.9275 12.3664   1
  15 -10  -3 110.560 16.9027   2
 -15 -10   3 120.973 19.1317   1
 -14 -10   3 18.6743 9.76429   1
  14 -10  -3 25.6379 11.0911   2
 -13 -10   3 9.84600 9.09280   1
  13 -10  -3 12.2287 9.31973   2
 -12 -10   3 62.8183 13.2483   1
  12 -10  -3 46.4661 11.5009   2
 -11 -10   3 79.1512 12.8018   1
  11 -10  -3 110.331 15.0946   2
 -10 -10   3 3.40362 6.21261   1
  10 -10  -3 10.0360 8.38617   2
   9 -10  -3 226.985 17.7804   2
  -9 -10   3 251.294 15.5414   2
  -9 -10   3 216.285 16.0662   1
   8 -10  -3 94.4160 14.1671   2
  -8 -10   3 86.7483 11.0431   2
  -8 -10   3 95.2318 12.0190   1
   7 -10  -3 9.34313 6.64576   2
  -7 -10   3 10.1389 5.58202   2
  -7 -10   3 17.6301 6.22056   1
   6 -10  -3 184.620 17.9181   2
  -6 -10   3 214.816 13.3419   1
  -6 -10   3 187.103 13.8112   2
   5 -10  -3 225.786 17.1028   2
  -5 -10   3 240.597 15.7098   2
  -5 -10   3 256.373 13.8627   1
   4 -10  -3 54.2852 10.8250   2
  -4 -10   3 51.1406 9.41162   2
  -4 -10   3 58.9223 7.46828   1
   3 -10  -3 -10.680 3.66981   2
  -3 -10   3 0.32700 3.11889   1
  -3 -10   3 1.19218 4.45346   2
  -2 -10   3 146.588 8.27837   1
   2 -10  -3 163.762 16.2726   2
  -2 -10   3 149.251 15.0095   2
  -1 -10   3 72.8636 11.1336   2
   1 -10  -3 57.7487 10.2644   2
  -1 -10   3 63.4586 5.40159   1
   0 -10  -3 71.5216 11.2215   2
   0 -10  -3 67.0148 4.43629   1
   0 -10   3 58.7860 9.95699   2
   0 -10   3 63.5287 4.41282   1
  -1 -10  -3 162.238 8.22659   1
  -1 -10  -3 167.715 16.2339   2
   1 -10   3 140.859 15.0405   2
  -1  10  -3 173.026 6.41214   1
  -2 -10  -3 253.541 11.6435   1
  -2 -10  -3 249.895 16.5771   2
   2 -10   3 260.969 17.7800   2
   3 -10   3 77.7734 11.8249   2
  -3 -10  -3 68.7236 10.6576   2
  -3 -10  -3 78.9853 7.92902   1
   4 -10   3 42.1174 9.94067   2
  -4 -10  -3 34.4748 6.43288   1
  -4 -10  -3 38.9550 8.79555   2
   5 -10   3 -1.9162 5.72188   2
  -5 -10  -3 -1.7387 3.65831   1
   6 -10   3 27.9965 8.93990   2
  -6 -10  -3 19.6360 6.11315   1
   7 -10   3 15.0642 8.53909   2
  -7 -10  -3 10.4846 5.80378   1
   8 -10   3 88.6171 14.2075   2
  -8 -10  -3 88.4460 12.1363   1
  -9 -10  -3 1.13997 5.80350   1
   9 -10   3 -1.4288 6.23517   2
  10 -10   3 386.766 25.6155   2
 -10 -10  -3 357.448 22.9603   1
 -11 -10  -3 22.7469 9.76851   1
  11 -10   3 42.1837 12.6744   2
 -12 -10  -3 31.5160 10.5218   1
  12 -10   3 55.6443 12.8331   2
  13 -10   3 63.6286 13.7019   2
 -13 -10  -3 86.6145 15.1917   1
 -14 -10  -3 33.5158 12.4955   1
  14 -10   3 26.2190 11.7908   2
  15 -10   3 36.5863 12.7649   2
 -15 -10  -3 27.9678 11.1775   1
 -16 -10  -3 3.27288 10.9930   1
  16 -10   3 4.13336 9.51546   2
 -17 -10  -3 48.2517 15.0930   1
 -18 -10  -3 -2.1000 10.0106   1
 -19 -11   3 51.1469 16.5111   1
 -18 -11   3 96.7245 20.0055   1
 -17 -11   3 10.9758 11.9634   1
 -16 -11   3 115.691 19.0370   1
 -15 -11   3 7.68335 10.1913   1
  15 -11  -3 4.87390 9.92127   2
  14 -11  -3 -1.8916 7.87162   2
 -14 -11   3 3.83089 8.51878   1
 -13 -11   3 5.88187 7.96207   1
  13 -11  -3 10.1322 9.44185   2
  12 -11  -3 17.0715 9.90296   2
 -12 -11   3 19.4797 9.35246   1
 -11 -11   3 28.3101 8.92201   1
  11 -11  -3 19.0435 9.74443   2
 -10 -11   3 149.568 16.0974   1
  10 -11  -3 173.033 19.7132   2
  -9 -11   3 50.9037 9.66750   1
   9 -11  -3 51.2886 11.9170   2
  -9 -11   3 75.1943 11.2886   2
  -8 -11   3 18.6349 7.19032   2
   8 -11  -3 42.6855 11.1376   2
  -8 -11   3 32.6133 8.27400   1
  -7 -11   3 372.943 19.4468   1
   7 -11  -3 329.452 21.8694   2
  -7 -11   3 411.747 21.2664   2
   6 -11  -3 27.5163 8.83644   2
  -6 -11   3 29.7487 7.97182   2
  -6 -11   3 26.6211 6.66089   1
  -5 -11   3 372.526 20.7401   2
   5 -11  -3 360.085 22.0638   2
  -5 -11   3 394.450 18.1213   1
   4 -11  -3 73.1809 12.2200   2
  -4 -11   3 72.6248 10.9103   2
  -4 -11   3 107.534 9.61518   1
  -3 -11   3 83.0904 11.4012   2
   3 -11  -3 94.3663 13.3873   2
  -3 -11   3 122.274 8.48894   1
  -2 -11   3 81.0010 7.09176   1
   2 -11  -3 77.2508 12.0322   2
  -2 -11   3 76.9263 11.3149   2
   1 -11  -3 11.4397 6.68813   2
  -1 -11   3 7.23590 6.46908   2
   0 -11   3 77.6721 11.8158   2
   0 -11  -3 74.1994 12.2252   2
  -1 -11  -3 107.529 13.7034   2
   1 -11   3 131.460 15.1604   2
  -2 -11  -3 69.3366 11.2603   2
   2 -11   3 67.7122 11.4897   2
  -2 -11  -3 87.0052 7.74534   1
  -3 -11  -3 103.734 9.26943   1
   3 -11   3 93.1644 13.3654   2
  -3 -11  -3 117.595 14.4199   2
  -4 -11  -3 138.879 10.4988   1
  -4 -11  -3 127.046 14.9658   2
   4 -11   3 161.356 17.8003   2
  -5 -11  -3 13.3860 7.08037   2
  -5 -11  -3 15.4921 5.52124   1
   5 -11   3 13.9454 8.17767   2
   6 -11   3 64.7490 12.4535   2
  -6 -11  -3 70.6833 10.1295   1
  -6 -11  -3 58.9893 10.6397   2
   7 -11   3 39.8036 11.4807   2
  -7 -11  -3 52.1961 9.86695   2
  -7 -11  -3 21.4880 7.38925   1
  -8 -11  -3 5.24509 6.17768   1
   8 -11   3 7.16197 8.55002   2
  -9 -11  -3 434.106 24.0399   1
   9 -11   3 435.104 27.9608   2
  10 -11   3 92.1559 15.8528   2
 -10 -11  -3 84.9143 13.1638   1
  11 -11   3 55.8474 14.2186   2
 -11 -11  -3 22.9838 9.68394   1
  12 -11   3 110.389 17.6983   2
 -12 -11  -3 104.813 16.2704   1
  13 -11   3 -8.7316 8.17090   2
 -13 -11  -3 -0.7451 8.04298   1
  14 -11   3 60.3343 15.5190   2
 -14 -11  -3 81.9182 15.6855   1
 -15 -11  -3 14.3610 10.1818   1
  15 -11   3 21.3722 11.9174   2
  16 -11   3 58.8426 15.7198   2
 -16 -11  -3 17.3575 12.2233   1
 -17 -11  -3 -0.7740 9.83799   1
 -18 -11  -3 36.3180 14.4304   1
 -18 -12   3 25.5467 14.5610   1
 -17 -12   3 9.46744 12.2865   1
 -16 -12   3 16.9184 11.0084   1
  15 -12  -3 48.1010 13.8248   2
 -15 -12   3 56.5374 13.6007   1
 -14 -12   3 -0.7701 8.57224   1
  14 -12  -3 1.62956 8.73686   2
 -13 -12   3 6.28108 8.08631   1
  13 -12  -3 22.6437 11.9479   2
 -12 -12   3 10.6393 7.71711   1
  12 -12  -3 10.5472 10.1650   2
 -11 -12   3 46.6343 10.8116   1
  11 -12  -3 48.4149 13.1842   2
 -10 -12   3 143.578 16.3801   1
  10 -12  -3 104.926 15.6895   2
  -9 -12   3 38.9953 9.28594   1
   9 -12  -3 55.8483 13.1319   2
  -8 -12   3 221.981 19.1787   2
   8 -12  -3 172.659 19.2999   2
  -8 -12   3 183.582 16.5631   1
   7 -12  -3 33.1029 10.2201   2
  -7 -12   3 9.26264 6.77984   2
  -7 -12   3 18.8946 6.65610   1
  -6 -12   3 54.9754 10.6345   2
  -6 -12   3 75.1796 9.83119   1
   6 -12  -3 67.2367 12.6191   2
  -5 -12   3 45.7554 7.57776   1
  -5 -12   3 38.9352 9.81055   2
   5 -12  -3 47.2816 10.8018   2
  -4 -12   3 66.0360 11.2483   2
   4 -12  -3 63.6026 12.0393   2
   3 -12  -3 189.294 19.1916   2
  -3 -12   3 228.228 16.5635   2
   2 -12  -3 -1.3437 6.45972   2
  -2 -12   3 6.39601 6.16841   2
  -1 -12   3 284.529 19.3554   2
   1 -12  -3 277.786 19.7901   2
   0 -12   3 -0.4967 5.77693   2
   0 -12  -3 5.63654 6.19242   2
   1 -12   3 169.366 18.2064   2
  -1 -12  -3 150.944 16.8555   2
  -2 -12  -3 49.9156 10.7593   2
   2 -12   3 34.6604 9.60583   2
   3 -12   3 11.2086 7.53797   2
  -3 -12  -3 13.0698 7.04972   2
   4 -12   3 78.3159 13.0422   2
  -4 -12  -3 94.4577 13.7194   2
  -5 -12  -3 96.5549 10.8458   1
  -5 -12  -3 117.309 14.9220   2
   5 -12   3 74.1686 13.8965   2
  -6 -12  -3 23.2710 7.06212   1
  -6 -12  -3 38.7473 9.66325   2
   6 -12   3 51.2170 12.3973   2
  -7 -12  -3 16.6563 7.38489   2
  -7 -12  -3 20.8971 7.21399   1
   7 -12   3 20.3979 9.78747   2
   8 -12   3 231.281 24.6217   2
  -8 -12  -3 238.893 18.3712   2
  -8 -12  -3 219.814 16.6071   1
  -9 -12  -3 27.6768 7.97963   2
  -9 -12  -3 61.0166 11.3326   1
   9 -12   3 36.8101 12.3891   2
  10 -12   3 217.004 23.8121   2
 -10 -12  -3 215.007 20.5223   1
 -10 -12  -3 207.486 20.0988   2
 -11 -12  -3 43.5001 11.1457   1
  11 -12   3 35.0708 12.8999   2
  12 -12   3 28.1715 11.9337   2
 -12 -12  -3 31.5370 10.2434   1
 -13 -12  -3 69.1270 13.5228   1
  13 -12   3 50.4493 15.8010   2
 -14 -12  -3 0.01968 9.20832   1
  14 -12   3 -11.935 8.57460   2
  15 -12   3 22.0547 12.7161   2
 -15 -12  -3 37.5206 12.3030   1
 -16 -12  -3 27.7011 12.7775   1
  16 -12   3 5.30862 11.2004   2
 -17 -12  -3 25.2386 13.4610   1
 -18 -13   3 7.24195 11.8496   1
 -17 -13   3 -7.9371 10.2096   1
 -16 -13   3 26.7901 11.4473   1
 -15 -13   3 -6.1061 9.16354   1
  15 -13  -3 -9.3357 11.0570   2
  14 -13  -3 93.7946 18.5556   2
 -14 -13   3 98.6420 17.3252   1
 -13 -13   3 4.83741 9.04060   1
  13 -13  -3 -0.5844 9.66430   2
 -12 -13   3 88.1760 14.4610   1
  12 -13  -3 60.5200 14.9140   2
  11 -13  -3 30.4840 12.4892   2
 -11 -13   3 35.8825 10.2494   1
 -10 -13   3 8.46427 7.31890   1
  10 -13  -3 11.8032 9.04116   2
   9 -13  -3 89.5106 15.2398   2
  -9 -13   3 98.0501 13.4011   1
  -8 -13   3 -8.5818 3.93509   2
  -8 -13   3 2.52493 5.86324   1
   8 -13  -3 -2.8506 7.88874   2
   7 -13  -3 45.3100 11.3397   2
  -7 -13   3 40.3426 10.2700   2
  -6 -13   3 19.9288 8.20709   2
   6 -13  -3 12.3866 8.67089   2
  -5 -13   3 46.6226 10.2793   2
   5 -13  -3 16.2536 8.95801   2
  -4 -13   3 49.2601 10.5574   2
   4 -13  -3 28.6255 10.4500   2
   3 -13  -3 60.1591 12.6277   2
  -3 -13   3 81.4199 13.1602   2
  -2 -13   3 45.4398 10.5285   2
   2 -13  -3 65.0627 12.5549   2
  -1 -13   3 28.5795 9.88552   2
   1 -13  -3 24.1137 9.08915   2
   0 -13   3 339.996 22.5044   2
   0 -13  -3 326.315 22.3579   2
   1 -13   3 4.64573 7.11088   2
  -1 -13  -3 4.72397 7.36281   2
   2 -13   3 24.2340 8.93245   2
  -2 -13  -3 29.3223 10.0024   2
   3 -13   3 110.962 16.7015   2
  -3 -13  -3 106.487 15.6820   2
  -4 -13  -3 40.3593 10.2710   2
   4 -13   3 10.4996 7.79054   2
   5 -13   3 140.204 18.5528   2
  -5 -13  -3 187.886 19.1512   2
  -6 -13  -3 17.8959 7.96295   2
   6 -13   3 16.5366 9.98680   2
   7 -13   3 107.614 17.6080   2
  -7 -13  -3 138.744 17.6490   2
  -8 -13  -3 30.1087 9.18306   2
   8 -13   3 29.7967 12.2560   2
   9 -13   3 50.7621 14.8423   2
  -9 -13  -3 45.3389 10.3572   1
  -9 -13  -3 54.3119 11.1422   2
  10 -13   3 -2.6263 9.94079   2
 -10 -13  -3 2.33086 7.08125   1
 -10 -13  -3 -0.7363 5.66201   2
 -11 -13  -3 24.8626 9.72307   1
  11 -13   3 -0.0619 9.58702   2
 -12 -13  -3 13.3430 10.2081   1
  12 -13   3 24.7439 12.0647   2
 -13 -13  -3 5.44051 9.24307   1
  13 -13   3 1.36217 12.1042   2
 -14 -13  -3 52.6507 13.6396   1
  14 -13   3 17.5568 13.0284   2
 -15 -13  -3 4.12751 10.8774   1
  15 -13   3 17.1753 13.5629   2
 -16 -13  -3 80.6805 17.4770   1
  16 -13   3 67.0797 17.4625   2
  17 -13   3 9.81327 13.3183   2
 -17 -13  -3 6.62585 10.9266   1
 -17 -14   3 23.8057 13.0637   1
 -16 -14   3 -7.6852 9.50328   1
 -15 -14   3 -1.4083 9.46524   1
  15 -14  -3 -7.1261 11.0208   2
 -14 -14   3 -0.9059 9.31991   1
  14 -14  -3 -8.0199 9.93680   2
 -13 -14   3 5.90638 8.55164   1
  13 -14  -3 0.30264 10.8768   2
  12 -14  -3 39.2431 14.6320   2
  11 -14  -3 -7.7316 9.45514   2
  10 -14  -3 26.8918 11.6823   2
   9 -14  -3 59.4642 14.4292   2
  -8 -14   3 70.4942 11.7468   2
   8 -14  -3 58.4932 14.2184   2
   7 -14  -3 6.16563 8.08791   2
  -7 -14   3 -3.2702 4.47574   2
   6 -14  -3 9.62355 9.31161   2
  -6 -14   3 4.72419 7.02472   2
   5 -14  -3 12.1895 8.90647   2
  -5 -14   3 14.3878 8.24539   2
   4 -14  -3 5.72520 8.01404   2
  -4 -14   3 1.45877 6.08302   2
   3 -14  -3 16.8650 9.22058   2
  -3 -14   3 10.2321 7.27846   2
  -2 -14   3 2.06694 6.37257   2
   2 -14  -3 6.75152 7.76625   2
  -1 -14   3 26.9316 10.0061   2
   1 -14  -3 49.5902 12.4263   2
   0 -14   3 1.13996 7.53751   2
   0 -14  -3 0.99846 6.47473   2
  -1 -14  -3 3.75063 7.31985   2
   1 -14   3 5.07831 7.33057   2
  -2 -14  -3 6.50088 7.19855   2
   2 -14   3 0.35487 6.87153   2
   3 -14   3 3.77495 7.45015   2
  -3 -14  -3 -4.2452 6.63190   2
   4 -14   3 70.9515 14.4505   2
  -4 -14  -3 100.086 15.7370   2
  -5 -14  -3 15.3105 8.85632   2
   5 -14   3 3.26550 8.54664   2
  -6 -14  -3 90.2393 14.6940   2
   6 -14   3 89.2101 16.1066   2
  -7 -14  -3 35.7373 9.83796   2
   7 -14   3 28.9610 11.8254   2
  -8 -14  -3 19.0223 8.08996   2
   8 -14   3 18.9705 11.1417   2
   9 -14   3 13.5785 11.9356   2
  -9 -14  -3 7.83724 6.18924   2
  10 -14   3 35.9857 14.6292   2
 -10 -14  -3 36.5134 10.2680   2
  11 -14   3 12.7272 12.5262   2
  12 -14   3 8.71565 12.3144   2
  13 -14   3 -14.719 9.82254   2
  14 -14   3 81.0812 18.9324   2
 -15 -14  -3 34.6383 13.2506   1
  15 -14   3 2.94504 12.4420   2
 -16 -14  -3 3.23320 11.3168   1
  16 -14   3 -9.1656 10.3343   2
  15 -15  -3 -2.8315 12.6301   2
  14 -15  -3 -14.389 11.1868   2
  13 -15  -3 2.47404 11.4112   2
  12 -15  -3 5.95407 11.5161   2
  11 -15  -3 5.81248 11.7099   2
  10 -15  -3 34.9035 12.6380   2
   9 -15  -3 5.57989 10.0461   2
   8 -15  -3 56.0659 14.3179   2
   7 -15  -3 5.38267 10.0062   2
  -7 -15   3 -1.4315 5.02238   2
  -6 -15   3 7.21614 6.54557   2
   6 -15  -3 4.62364 9.31130   2
  -5 -15   3 1.56347 6.64048   2
   5 -15  -3 -1.8700 8.40541   2
  -4 -15   3 10.3247 8.26186   2
   4 -15  -3 4.44139 8.77845   2
  -3 -15   3 54.3670 12.6673   2
   3 -15  -3 38.6665 11.4759   2
   2 -15  -3 -1.3720 8.20174   2
  -2 -15   3 16.2128 9.34618   2
  -1 -15   3 29.2401 10.7551   2
   1 -15  -3 35.7489 11.1760   2
   0 -15   3 36.7661 11.1895   2
   0 -15  -3 23.0907 10.0014   2
  -1 -15  -3 3.84151 8.10950   2
   1 -15   3 9.10971 8.88997   2
   2 -15   3 26.2786 10.1524   2
  -2 -15  -3 11.8071 8.86953   2
  -3 -15  -3 11.2385 9.25517   2
   3 -15   3 -3.5799 7.33289   2
  -4 -15  -3 6.84461 8.32004   2
   4 -15   3 -3.9614 7.50890   2
   5 -15   3 11.2259 10.0292   2
  -5 -15  -3 13.1220 8.53394   2
  -6 -15  -3 13.2029 8.49764   2
   6 -15   3 5.86877 10.1965   2
   7 -15   3 -4.2199 9.26525   2
  -7 -15  -3 2.54126 6.66763   2
  -8 -15  -3 6.26647 5.50458   2
   8 -15   3 34.1446 14.2162   2
   9 -15   3 65.5461 16.1349   2
  -9 -15  -3 49.7999 11.7165   2
  10 -15   3 32.0875 14.0330   2
  11 -15   3 21.1316 12.6662   2
  12 -15   3 -15.749 11.3688   2
  13 -15   3 3.87285 12.3263   2
  14 -15   3 -1.0732 10.5161   2
  15 -15   3 16.7974 13.5345   2
  15 -16  -3 2.01349 11.8771   2
  14 -16  -3 -9.0316 10.7632   2
  13 -16  -3 16.1632 13.8082   2
  12 -16  -3 -2.3327 11.6816   2
  11 -16  -3 7.31833 10.9012   2
  10 -16  -3 12.3040 10.7082   2
   9 -16  -3 14.7064 12.0018   2
   8 -16  -3 62.8818 15.7858   2
  -7 -16   3 1.74887 5.78827   2
   7 -16  -3 -8.9931 8.31352   2
  -6 -16   3 2.57769 7.01939   2
   6 -16  -3 5.72825 10.2711   2
   5 -16  -3 1.24616 8.18041   2
  -5 -16   3 4.75851 6.96575   2
  -4 -16   3 17.7726 9.59479   2
   4 -16  -3 13.7610 10.0733   2
  -3 -16   3 10.5812 8.16614   2
   3 -16  -3 -14.133 6.25027   2
  -2 -16   3 20.3266 10.3520   2
   2 -16  -3 50.7770 13.5870   2
   1 -16  -3 1.24245 7.68024   2
  -1 -16   3 3.82377 8.55863   2
   0 -16   3 3.04621 7.48032   2
   0 -16  -3 -0.0429 8.23575   2
   1 -16   3 51.5815 12.9353   2
  -1 -16  -3 36.4806 12.3998   2
   2 -16   3 -1.9223 8.78061   2
  -2 -16  -3 26.5262 10.2410   2
   3 -16   3 9.61535 9.43364   2
  -3 -16  -3 -3.8571 6.72795   2
   4 -16   3 -0.7891 7.57275   2
  -4 -16  -3 25.6439 10.9831   2
   5 -16   3 -9.6060 8.08569   2
  -5 -16  -3 12.0282 8.36232   2
   6 -16   3 1.90316 9.28788   2
  -6 -16  -3 -5.3760 4.87136   2
  -7 -16  -3 -2.6491 6.29673   2
   7 -16   3 -2.5050 9.48133   2
  -8 -16  -3 -6.2918 5.90683   2
   8 -16   3 6.28240 11.1671   2
  -9 -16  -3 30.0638 10.9069   2
   9 -16   3 27.6949 14.2729   2
  10 -16   3 54.2485 17.1826   2
  11 -16   3 -17.537 11.1073   2
  12 -16   3 18.1118 13.7632   2
  13 -16   3 23.1198 13.7904   2
  14 -16   3 -7.3959 11.8656   2
  14 -17  -3 72.5577 20.9860   2
  13 -17  -3 -0.7384 13.5289   2
  12 -17  -3 38.1509 16.6020   2
  11 -17  -3 14.5241 12.5425   2
  10 -17  -3 12.2985 11.8123   2
   9 -17  -3 59.9006 16.2149   2
   8 -17  -3 12.7184 11.8242   2
  -7 -17   3 12.1605 7.29127   2
   7 -17  -3 24.0931 12.1573   2
   6 -17  -3 4.69373 11.1590   2
  -6 -17   3 2.75879 6.55706   2
  -5 -17   3 53.9997 12.9852   2
   5 -17  -3 61.4184 15.4538   2
  -4 -17   3 -1.5996 6.25508   2
   4 -17  -3 -1.5565 8.46647   2
   3 -17  -3 -4.3834 8.19914   2
  -3 -17   3 4.88204 7.25960   2
   2 -17  -3 9.84142 9.92997   2
  -2 -17   3 7.01190 8.31771   2
   1 -17  -3 6.76030 9.96300   2
  -1 -17   3 11.3504 9.51484   2
   0 -17  -3 6.72969 9.88212   2
   0 -17   3 34.6367 12.1018   2
  -1 -17  -3 -7.1991 8.76109   2
   1 -17   3 14.8046 10.4686   2
  -2 -17  -3 152.728 21.4034   2
   2 -17   3 115.325 18.6601   2
  -3 -17  -3 41.5277 13.6032   2
   3 -17   3 53.9331 14.9459   2
   4 -17   3 6.69589 9.36766   2
  -4 -17  -3 -4.6495 7.77741   2
  -5 -17  -3 91.9344 15.9934   2
   5 -17   3 82.6832 17.4592   2
   6 -17   3 0.26701 10.3223   2
  -6 -17  -3 -3.0568 5.79685   2
   7 -17   3 8.82961 11.4762   2
  -7 -17  -3 4.88398 7.87489   2
   8 -17   3 1.91315 11.3912   2
  -8 -17  -3 2.25435 6.83085   2
   9 -17   3 15.9114 14.1209   2
  10 -17   3 4.44867 13.2074   2
  11 -17   3 35.4718 17.1969   2
  12 -17   3 1.52928 12.8435   2
  13 -17   3 16.5937 15.7816   2
  13 -18  -3 151.923 25.7987   2
  12 -18  -3 19.2611 15.0934   2
  11 -18  -3 6.69305 12.2651   2
  10 -18  -3 55.6628 17.5979   2
   9 -18  -3 -2.2157 11.2410   2
   8 -18  -3 96.6330 19.5246   2
   7 -18  -3 16.6507 11.5864   2
   6 -18  -3 39.9442 14.4948   2
  -6 -18   3 22.9694 9.40474   2
   5 -18  -3 15.2742 12.3292   2
  -5 -18   3 -5.0705 6.17439   2
   4 -18  -3 35.5474 14.3018   2
  -4 -18   3 22.2373 10.1143   2
   3 -18  -3 35.9977 13.5232   2
  -3 -18   3 34.3835 11.1773   2
   2 -18  -3 -6.2741 8.40311   2
  -2 -18   3 3.94821 8.00127   2
   1 -18  -3 97.3082 19.3296   2
  -1 -18   3 115.397 18.9670   2
   0 -18  -3 18.9564 12.1055   2
   0 -18   3 44.1120 13.4256   2
  -1 -18  -3 54.7648 15.6230   2
   1 -18   3 74.1463 16.6016   2
   2 -18   3 1.81745 9.64403   2
  -2 -18  -3 0.34448 9.67236   2
  -3 -18  -3 107.588 18.1730   2
   3 -18   3 90.5820 17.9366   2
   4 -18   3 67.5804 17.4454   2
  -4 -18  -3 91.6791 16.6463   2
  -5 -18  -3 3.83902 8.53534   2
   5 -18   3 9.78253 11.8581   2
  -6 -18  -3 114.161 18.5508   2
   6 -18   3 134.967 22.3378   2
  -7 -18  -3 -2.3133 7.97590   2
   7 -18   3 8.94589 12.1019   2
   8 -18   3 -1.5851 12.0727   2
  -8 -18  -3 2.75522 8.23010   2
   9 -18   3 -10.067 11.1113   2
  10 -18   3 3.63810 13.0254   2
  11 -18   3 2.36630 15.4063   2
  11 -19  -3 11.2736 15.0582   2
  10 -19  -3 -14.341 12.6332   2
   9 -19  -3 27.3689 13.9655   2
   8 -19  -3 -6.5313 11.8843   2
   7 -19  -3 82.7739 20.4083   2
  -6 -19   3 -2.5257 6.82341   2
   6 -19  -3 0.55551 11.0880   2
  -5 -19   3 83.3058 15.2052   2
   5 -19  -3 63.6045 17.4136   2
  -4 -19   3 27.1851 11.7984   2
   4 -19  -3 29.9086 14.4769   2
   3 -19  -3 2.79842 10.4269   2
  -3 -19   3 0.14158 7.61958   2
   2 -19  -3 68.0576 17.1410   2
  -2 -19   3 46.0902 13.2773   2
   1 -19  -3 6.36077 10.3198   2
  -1 -19   3 22.1681 10.1585   2
   0 -19   3 27.5530 13.1677   2
   0 -19  -3 54.3796 15.8582   2
   1 -19   3 -6.8314 8.36764   2
  -1 -19  -3 8.47783 10.1909   2
   2 -19   3 10.9340 11.1324   2
  -2 -19  -3 13.0291 11.9402   2
   3 -19   3 7.20844 10.8670   2
  -3 -19  -3 7.35918 9.70350   2
   4 -19   3 -2.1762 11.1666   2
  -4 -19  -3 8.13409 8.56371   2
  -5 -19  -3 194.164 24.0445   2
   5 -19   3 138.027 23.3472   2
  -6 -19  -3 1.16508 7.98862   2
   6 -19   3 16.8395 13.4431   2
  -7 -19  -3 79.7005 15.4710   2
   7 -19   3 136.362 24.0271   2
   8 -19   3 -6.9045 13.2176   2
  -8 -19  -3 -0.0392 8.72139   2
   9 -19   3 -9.9802 14.0426   2
   8 -20  -3 8.99131 14.5768   2
   7 -20  -3 -13.202 11.7822   2
   6 -20  -3 28.0830 15.6721   2
  -5 -20   3 1.68757 7.43948   2
   5 -20  -3 -6.6839 10.9259   2
   4 -20  -3 20.4110 14.1921   2
  -4 -20   3 33.2184 12.9086   2
   3 -20  -3 24.2621 14.0956   2
  -3 -20   3 62.1276 14.5882   2
  -2 -20   3 6.44174 8.26575   2
   2 -20  -3 -8.4914 11.7701   2
  -1 -20   3 54.4778 15.1997   2
   1 -20  -3 86.7858 19.5484   2
   0 -20  -3 46.4187 16.0265   2
   0 -20   3 81.7544 17.6914   2
  -1 -20  -3 -2.6346 9.43895   2
   1 -20   3 -1.2887 9.27361   2
  -2 -20  -3 -2.3452 8.04300   2
   2 -20   3 -0.9278 10.2884   2
  -3 -20  -3 -4.2080 8.23425   2
   3 -20   3 -7.2393 10.3393   2
  -4 -20  -3 9.34027 10.5537   2
   4 -20   3 -2.6499 11.4598   2
  -5 -20  -3 14.7094 11.2893   2
   5 -20   3 15.3399 13.1713   2
  -6 -20  -3 34.7120 13.3533   2
   6 -20   3 33.8080 17.1591   2
   7 -20   3 1.96593 12.6267   2
  -7 -20  -3 -0.7817 8.67145   2
   5 -21  -3 10.7216 15.2040   2
  -5 -21   3 12.8443 10.4769   2
   4 -21  -3 6.73329 12.4285   2
  -4 -21   3 22.6056 11.2003   2
  -3 -21   3 2.21697 9.44166   2
   3 -21  -3 5.52398 13.1752   2
   2 -21  -3 7.26309 12.3229   2
  -2 -21   3 10.2760 9.34904   2
   1 -21  -3 14.8870 13.4735   2
  -1 -21   3 6.14701 8.56481   2
   0 -21  -3 -1.4367 11.6197   2
   0 -21   3 -2.0296 8.03001   2
  -1 -21  -3 25.5371 12.4192   2
   1 -21   3 13.6020 11.6288   2
  -2 -21  -3 15.9227 10.9692   2
   2 -21   3 1.01920 11.2318   2
   3 -21   3 -9.8743 11.3699   2
  -3 -21  -3 -0.0026 8.81795   2
  -4 -21  -3 12.6977 10.4380   2
   4 -21   3 7.04998 12.8193   2
  -5 -21  -3 -1.8130 8.04752   2
 -22   0   4 137.876 21.9591   1
 -21   0   4 61.6096 15.3577   1
 -20   0   4 6.71670 10.2045   1
 -19   0   4 10.7674 9.84970   1
 -18   0   4 -4.0377 7.89926   1
 -17   0   4 92.2930 15.6144   1
 -16   0   4 185.922 21.3350   1
 -15   0   4 2.41401 6.34856   1
 -14   0   4 246.468 21.9648   1
 -13   0   4 40.6753 9.15019   1
 -12   0   4 23.5877 7.73825   1
  11   0  -4 124.258 7.03572   2
 -11   0   4 105.941 12.7061   1
 -10   0   4 77.7685 10.5065   1
  10   0  -4 106.382 6.07929   2
  -9   0   4 435.737 20.5188   1
   9   0  -4 438.940 14.4733   2
   8   0  -4 1578.55 42.9383   2
  -8   0   4 1598.95 49.6127   1
  -7   0   4 535.839 21.7941   1
   7   0  -4 553.138 16.1664   2
  -6   0   4 -1.8983 3.06166   1
   6   0  -4 3.64563 1.48917   2
  -5   0   4 2751.35 75.8676   1
   5   0  -4 2859.71 72.4553   2
   4   0  -4 644.585 17.2114   2
  -4   0   4 573.952 20.3411   1
  -3   0   4 9999.99 249.350   1
  -2   0   4 834.284 24.3625   1
  -1   0   4 38.7794 3.87515   1
   0   0   4 49.9643 4.50856   1
   1   0   4 404.727 14.3238   2
  -1   0  -4 419.359 14.0155   1
   2   0   4 1086.90 32.4610   2
  -2   0  -4 1115.43 31.7951   1
   3   0   4 2228.10 62.2345   2
  -3   0  -4 2260.11 60.9384   1
   4   0   4 1553.90 46.0236   2
  -4   0  -4 1598.63 45.4633   1
   5   0   4 539.187 20.2736   2
  -5   0  -4 559.606 20.7007   1
  -6   0  -4 225.472 12.8535   1
   6   0   4 264.685 12.7986   2
  -7   0  -4 674.968 25.6899   1
   7   0   4 626.209 23.9679   2
   8   0   4 665.776 25.5299   2
  -8   0  -4 686.320 27.1169   1
   9   0   4 428.822 19.3446   2
  -9   0  -4 418.532 20.8864   1
 -10   0  -4 2.57686 5.00067   1
  10   0   4 -10.142 3.28939   2
 -11   0  -4 554.517 26.7396   1
 -12   0  -4 57.9429 10.7106   1
 -13   0  -4 105.541 15.7212   1
 -14   0  -4 47.3906 11.4205   1
 -15   0  -4 -2.3554 7.29471   1
 -16   0  -4 76.4438 15.2967   1
 -17   0  -4 33.7130 12.2134   1
 -18   0  -4 28.0643 13.0339   1
 -19   0  -4 19.8517 12.3234   1
 -20   0  -4 74.9246 16.7392   1
 -21   0  -4 6.41167 9.61245   1
 -22  -1   4 46.7576 13.9535   1
 -22   1   4 89.9228 17.0249   1
 -21  -1   4 8.46634 11.4007   1
 -21   1   4 17.1190 10.1246   1
 -20  -1   4 67.4823 17.7664   1
 -20   1   4 65.5429 14.4658   1
 -19  -1   4 15.1588 11.6493   1
 -19   1   4 10.0369 10.8077   1
 -18  -1   4 127.384 19.8603   1
 -18   1   4 132.183 20.0814   1
 -17  -1   4 80.2338 14.9759   1
 -17   1   4 85.2556 15.3190   1
 -16  -1   4 156.214 19.3787   1
 -16   1   4 140.368 17.9353   1
 -15  -1   4 147.431 18.4283   1
 -15   1   4 161.929 18.3525   1
 -14  -1   4 21.3107 9.30474   1
 -14   1   4 7.02058 6.76344   1
 -13  -1   4 336.429 21.3187   1
 -13   1   4 360.373 21.4918   1
 -12  -1   4 90.9491 12.3922   1
 -12   1   4 89.6307 12.2795   1
  11  -1  -4 32.1704 4.88815   2
 -11  -1   4 45.6897 8.99557   1
 -11   1   4 29.5337 7.82982   1
  10  -1  -4 62.2129 6.05067   2
 -10  -1   4 70.4913 10.2972   1
 -10   1   4 57.1704 9.04469   1
  -9  -1   4 724.672 28.7892   1
   9  -1  -4 730.865 22.9846   2
  -9   1   4 744.031 28.6134   1
   8  -1  -4 209.705 9.26895   2
  -8  -1   4 214.974 13.5815   1
  -8   1   4 245.824 13.7478   1
  -7  -1   4 1087.36 35.7011   1
   7  -1  -4 1046.72 30.4102   2
  -7   1   4 1069.84 34.9469   1
   6  -1  -4 672.816 20.0814   2
  -6  -1   4 679.051 24.3687   1
  -6   1   4 653.725 23.5741   1
   5  -1  -4 3.05767 2.01275   2
  -5  -1   4 7.27321 3.74257   1
  -5   1   4 5.37207 3.68715   1
  -4  -1   4 186.941 9.98208   1
   4  -1  -4 215.929 8.07141   2
  -4   1   4 203.145 9.82115   1
  -3  -1   4 2036.12 54.7507   1
  -3   1   4 2020.36 54.2212   1
  -2  -1   4 562.266 18.0520   1
  -2  -1   4 589.666 16.7125   2
  -2   1   4 572.702 17.7419   1
  -1  -1   4 22.8338 3.09481   2
  -1  -1   4 15.8506 3.02185   1
  -1   1   4 14.6107 3.07228   1
   0  -1  -4 279.011 9.97159   1
   0  -1   4 258.937 10.1747   2
   0  -1   4 262.094 9.92832   1
   1  -1   4 605.431 19.6669   2
  -1  -1  -4 600.174 18.8429   1
  -1   1  -4 613.548 18.8078   1
  -2  -1  -4 596.238 19.4993   1
   2  -1   4 613.698 20.3845   2
  -2   1  -4 599.472 19.4201   1
  -3  -1  -4 157.845 8.94469   1
   3  -1   4 151.053 9.07561   2
  -3   1  -4 139.477 8.15681   1
  -4  -1  -4 15.9798 4.35870   1
   4  -1   4 20.1063 4.57066   2
  -4   1  -4 21.5836 4.77217   1
  -5  -1  -4 1714.30 50.4568   1
   5  -1   4 1754.48 51.3270   2
  -5   1  -4 1724.10 50.0214   1
  -6  -1  -4 180.755 11.4014   1
   6  -1   4 170.711 10.9227   2
  -6   1  -4 157.720 10.5134   1
   7  -1   4 130.663 10.2204   2
  -7  -1  -4 142.898 13.0348   1
  -7   1  -4 146.026 10.7222   1
  -8  -1  -4 267.264 15.8947   1
   8  -1   4 295.946 15.1728   2
  -8   1  -4 268.666 15.4233   1
   9  -1   4 -3.7447 3.91001   2
  -9  -1  -4 1.37926 4.54653   1
  -9   1  -4 1.01058 4.35671   1
  10  -1   4 231.241 14.3960   2
 -10  -1  -4 202.765 15.2221   1
 -10   1  -4 218.219 15.1750   1
  11  -1   4 20.9666 6.57829   2
 -11  -1  -4 26.4170 7.91214   1
 -11   1  -4 27.5333 8.34307   1
 -12  -1  -4 207.075 19.9882   1
  12  -1   4 203.249 14.6906   2
 -12   1  -4 238.130 20.4143   1
  13  -1   4 26.5601 8.31945   2
 -13  -1  -4 59.9050 11.9998   1
 -13   1  -4 40.8301 10.1429   1
 -14  -1  -4 89.9491 15.7520   1
 -14   1  -4 82.7853 14.1398   1
 -15  -1  -4 65.1235 13.8846   1
 -15   1  -4 35.6826 10.8848   1
 -16  -1  -4 9.46179 9.51925   1
 -16   1  -4 -2.7110 9.05218   1
 -17  -1  -4 32.3236 12.7878   1
 -17   1  -4 33.4068 12.0048   1
 -18  -1  -4 -2.7412 9.95914   1
 -18   1  -4 18.7251 11.6590   1
 -19  -1  -4 42.2392 15.4968   1
 -19   1  -4 77.3449 16.1465   1
 -20  -1  -4 7.97064 11.5329   1
 -20   1  -4 6.56621 9.34323   1
 -21  -1  -4 90.9456 20.9148   1
 -21   1  -4 67.6091 17.0217   1
 -22  -2   4 20.6910 13.4139   1
 -22   2   4 4.67518 8.84403   1
 -21  -2   4 0.91430 11.9769   1
 -21   2   4 8.53555 9.52778   1
 -20  -2   4 6.17742 11.8665   1
 -20   2   4 -0.3354 7.99450   1
 -19  -2   4 18.1772 11.4462   1
 -19   2   4 32.3661 10.5099   1
 -18  -2   4 3.04962 9.69509   1
 -18   2   4 3.29309 8.56703   1
 -17  -2   4 84.3186 15.6151   1
 -17   2   4 82.5532 14.6810   1
 -16  -2   4 5.65357 7.50473   1
 -16   2   4 0.78253 7.03349   1
 -15  -2   4 28.9874 9.82673   1
 -15   2   4 33.7296 9.46775   1
 -14  -2   4 14.8669 7.98698   1
 -14   2   4 7.44872 6.42493   1
 -13  -2   4 16.1478 7.49622   1
 -13   2   4 15.9543 6.78200   1
  12  -2  -4 40.6587 6.07815   2
 -12  -2   4 21.7158 7.50231   1
 -12   2   4 40.7044 8.76159   1
  11  -2  -4 16.7206 4.41480   2
 -11  -2   4 18.7981 6.84206   1
 -11   2   4 18.2434 6.30935   1
  10  -2  -4 78.5178 7.33693   2
 -10  -2   4 60.8326 9.73941   1
 -10   2   4 70.7379 9.42065   1
   9  -2  -4 33.4007 4.87212   2
  -9  -2   4 30.6540 7.10813   1
  -9   2   4 34.5349 7.22345   1
   8  -2  -4 132.951 7.61299   2
  -8  -2   4 115.299 11.8624   1
  -8   2   4 96.7057 10.1935   1
  -7  -2   4 114.464 10.8525   1
   7  -2  -4 131.524 7.28385   2
  -7   2   4 125.300 10.8947   1
   6  -2  -4 2.08308 2.34586   2
  -6  -2   4 -1.5357 3.36116   1
  -6   2   4 4.21793 3.32523   1
   5  -2  -4 292.023 11.4010   2
  -5  -2   4 286.791 13.4243   1
  -5   2   4 258.474 12.0144   1
   4  -2  -4 110.608 6.24792   2
  -4  -2   4 101.098 7.39226   1
  -4  -2   4 88.6498 3.83886   2
  -4   2   4 103.137 6.60424   1
  -3  -2   4 2.69427 2.78202   1
  -3  -2   4 3.13583 1.92943   2
  -3   2   4 2.23950 2.57531   1
  -2  -2   4 0.80531 2.07711   2
  -2  -2   4 1.69680 2.36385   1
  -2   2   4 0.99461 2.18408   1
  -1  -2   4 8.93117 2.93962   2
  -1  -2   4 3.72022 2.25069   1
  -1   2   4 7.15054 2.44333   1
   0  -2   4 139.347 7.51670   2
   0  -2  -4 141.170 6.84560   1
   0  -2   4 157.329 7.11538   1
   1  -2   4 134.685 7.87331   2
  -1  -2  -4 136.452 6.97106   1
  -1   2  -4 130.589 6.69916   1
  -2  -2  -4 357.962 13.4711   1
   2  -2   4 349.573 14.3145   2
  -2   2  -4 354.611 12.8886   1
   3  -2   4 -0.8908 3.40825   2
  -3  -2  -4 4.41888 3.09043   1
  -3   2  -4 0.78400 2.69178   1
  -4  -2  -4 480.078 18.3685   1
   4  -2   4 483.408 18.7556   2
  -4   2  -4 475.169 17.5229   1
   5  -2   4 94.5657 9.05892   2
  -5  -2  -4 119.202 8.85884   1
  -5   2  -4 108.729 7.97113   1
   6  -2   4 133.179 11.3918   2
  -6  -2  -4 122.099 11.0447   1
  -6   2  -4 128.083 9.72868   1
   7  -2   4 139.236 10.4580   2
  -7  -2  -4 163.597 12.0377   1
  -7   2  -4 176.723 11.8049   1
   8  -2   4 52.5678 7.77736   2
  -8  -2  -4 36.2601 7.41936   1
  -8   2  -4 40.6306 7.22111   1
   9  -2   4 154.620 11.7962   2
  -9  -2  -4 140.622 13.9791   1
  -9   2  -4 135.262 13.0288   1
  10  -2   4 4.24448 4.95563   2
 -10  -2  -4 3.82494 5.26331   1
 -10   2  -4 -4.5053 3.92179   1
 -11  -2  -4 14.0236 7.03730   1
  11  -2   4 12.6109 5.98594   2
 -11   2  -4 11.5389 6.80191   1
  12  -2   4 7.85528 6.39168   2
 -12  -2  -4 6.75223 7.05675   1
 -12   2  -4 5.32967 5.55394   1
 -13  -2  -4 60.7638 12.1727   1
  13  -2   4 107.208 13.3124   2
 -13   2  -4 83.6004 13.5817   1
  14  -2   4 156.926 15.8968   2
 -14  -2  -4 138.248 18.0054   1
 -14   2  -4 135.118 17.0549   1
 -15  -2  -4 31.8855 10.6252   1
  15  -2   4 60.8991 11.2042   2
 -15   2  -4 51.0359 12.2030   1
 -16  -2  -4 82.6142 15.6519   1
 -16   2  -4 58.7203 13.0406   1
 -17  -2  -4 -1.4411 8.45258   1
 -17   2  -4 5.02749 8.55259   1
 -18  -2  -4 90.9188 17.9649   1
 -18   2  -4 75.2308 14.5584   1
 -19  -2  -4 11.9051 11.0943   1
 -19   2  -4 8.76401 8.70612   1
 -20  -2  -4 4.70739 12.8098   1
 -20   2  -4 13.1168 9.10646   1
 -21   2  -4 47.9369 13.1854   1
 -22   3   4 -7.7523 7.53058   1
 -21  -3   4 7.72096 12.0299   1
 -21   3   4 0.41508 8.05654   1
 -20  -3   4 -8.5138 9.59255   1
 -20   3   4 -14.390 5.48937   1
 -19  -3   4 0.56767 10.7124   1
 -19   3   4 0.23291 5.66518   1
 -18  -3   4 15.4768 10.1868   1
 -18   3   4 29.0404 9.93106   1
 -17  -3   4 13.4694 9.33729   1
 -17   3   4 -4.1432 7.40747   1
 -16  -3   4 80.3616 15.5330   1
 -16   3   4 46.3109 11.3611   1
 -15  -3   4 0.18321 7.16982   1
 -15   3   4 18.9800 7.76078   1
 -14  -3   4 4.44654 6.71481   1
 -14   3   4 4.46591 5.78203   1
 -13  -3   4 59.7386 11.2782   1
 -13   3   4 55.3275 9.89662   1
  12  -3  -4 4.83669 4.33140   2
 -12  -3   4 6.42920 6.04446   1
 -12   3   4 5.44100 5.12656   1
 -11  -3   4 117.042 13.7535   1
  11  -3  -4 136.618 9.54537   2
 -11   3   4 118.311 12.5350   1
  10  -3  -4 13.0167 4.38604   2
 -10  -3   4 21.6760 6.62598   1
 -10   3   4 13.8189 5.13718   1
   9  -3  -4 57.3086 6.82460   2
  -9  -3   4 53.6401 9.36147   1
  -9   3   4 55.9115 7.87521   1
   8  -3  -4 60.7486 6.81870   2
  -8  -3   4 60.8260 3.60589   2
  -8  -3   4 57.4426 9.09960   1
  -8   3   4 66.2099 8.43848   1
  -7  -3   4 10.9694 4.84507   1
   7  -3  -4 12.9055 3.86637   2
  -7  -3   4 16.6512 2.32857   2
  -7   3   4 15.2012 4.49994   1
  -6  -3   4 -2.0819 3.50333   1
  -6  -3   4 -0.8273 1.47401   2
   6  -3  -4 -1.2600 2.27761   2
  -6   3   4 4.32459 3.28063   1
  -5  -3   4 13.1567 2.24063   2
  -5  -3   4 7.91029 4.19831   1
   5  -3  -4 14.8639 3.62956   2
  -5   3   4 11.7389 3.52331   1
   4  -3  -4 16.6362 3.79737   2
  -4  -3   4 16.5384 2.60547   2
  -4  -3   4 13.3279 3.98413   1
  -4   3   4 13.0838 3.43553   1
   3  -3  -4 1554.90 45.9492   2
  -3  -3   4 1654.09 45.2340   1
  -3  -3   4 1588.11 43.7753   2
  -3   3   4 1642.78 43.3951   1
  -2  -3   4 2045.42 55.4317   1
  -2  -3   4 2085.59 56.1412   2
  -2   3   4 2089.48 54.1884   1
  -1  -3   4 8.05781 2.75340   1
  -1  -3   4 12.6286 3.32053   2
  -1   3   4 8.26503 2.51026   1
   0  -3  -4 -3.3111 1.74506   1
   0  -3   4 4.57808 3.20638   2
   0  -3   4 -1.8688 1.80268   1
   1  -3   4 429.641 16.4854   2
  -1  -3  -4 433.492 14.6837   1
  -1   3  -4 431.581 14.4292   1
  -2  -3  -4 234.764 10.5041   1
   2  -3   4 241.969 11.8888   2
  -2   3  -4 253.573 10.1834   1
  -3  -3  -4 1.65096 2.87818   1
   3  -3   4 2.98441 3.36072   2
  -3   3  -4 5.71526 3.19134   1
  -4  -3  -4 59.9403 7.20559   1
   4  -3   4 41.6070 6.39402   2
  -4   3  -4 42.2535 5.27960   1
  -5  -3  -4 40.7006 6.68784   1
   5  -3   4 61.1796 8.19636   2
  -5   3  -4 54.8901 6.60367   1
   6  -3   4 257.619 13.7522   2
  -6  -3  -4 228.892 13.5863   1
  -6   3  -4 245.715 12.9104   1
   7  -3   4 3.38373 4.15154   2
  -7  -3  -4 5.14948 4.71108   1
  -7   3  -4 7.46324 4.23211   1
  -8  -3  -4 26.6833 7.10178   1
   8  -3   4 36.3343 6.90688   2
  -8   3  -4 39.2062 7.42760   1
  -9  -3  -4 16.2545 6.27093   1
   9  -3   4 9.57175 5.04379   2
  -9   3  -4 15.5824 5.56764   1
  10  -3   4 4.77007 5.21333   2
 -10  -3  -4 8.38660 6.02444   1
 -10   3  -4 -0.3684 4.64985   1
 -11  -3  -4 22.5131 7.85633   1
  11  -3   4 16.0193 6.30985   2
 -11   3  -4 16.8354 6.09721   1
  12  -3   4 19.8912 7.26206   2
 -12  -3  -4 24.9514 8.82386   1
 -12   3  -4 6.62170 6.70022   1
 -13  -3  -4 35.2222 10.1262   1
  13  -3   4 22.1152 8.05041   2
 -13   3  -4 32.0689 8.97493   1
  14  -3   4 57.5020 10.7575   2
 -14  -3  -4 54.8252 12.5456   1
 -14   3  -4 47.0707 11.3721   1
  15  -3   4 107.521 14.2833   2
 -15  -3  -4 141.962 18.7913   1
 -15   3  -4 108.761 16.3341   1
 -16  -3  -4 28.9838 11.3342   1
 -16   3  -4 37.9437 11.5961   1
 -17  -3  -4 22.0051 11.9105   1
 -17   3  -4 22.7883 8.61387   1
 -18  -3  -4 -9.6149 8.19882   1
 -18   3  -4 -13.582 4.48525   1
 -19  -3  -4 -8.1125 10.8517   1
 -19   3  -4 -6.0312 6.27355   1
 -20  -3  -4 56.2405 16.8374   1
 -20   3  -4 74.4634 16.0104   1
 -21   3  -4 4.96065 8.29749   1
 -22   4   4 4.53751 8.39870   1
 -21  -4   4 10.0843 12.8031   1
 -21   4   4 2.33350 7.96589   1
 -20  -4   4 0.63724 9.75852   1
 -20   4   4 2.82892 5.90458   1
 -19  -4   4 -2.3674 9.68206   1
 -19   4   4 -8.7443 4.22727   1
 -18  -4   4 15.1352 10.1654   1
 -18   4   4 14.2384 6.89515   1
 -17  -4   4 15.2221 9.38886   1
 -17   4   4 -5.1410 5.01429   1
 -16  -4   4 14.3628 8.98369   1
 -16   4   4 -6.8794 5.04359   1
 -15  -4   4 -2.2327 7.11487   1
 -15   4   4 1.79675 5.37150   1
 -14  -4   4 31.7810 10.0363   1
 -14   4   4 39.5064 8.84851   1
  13  -4  -4 49.6152 7.96711   2
 -13  -4   4 51.5513 11.3930   1
 -13   4   4 54.3919 9.88047   1
  12  -4  -4 23.2689 6.16260   2
 -12  -4   4 13.3694 7.53708   1
 -12   4   4 18.4142 6.99215   1
  11  -4  -4 -0.3860 3.93103   2
 -11  -4   4 -6.4043 4.61901   1
 -11   4   4 -0.2457 3.75121   1
 -10  -4   4 0.33395 5.60413   1
  10  -4  -4 8.60833 4.55433   2
 -10   4   4 10.3923 5.38386   1
  -9  -4   4 0.70367 2.03210   2
  -9  -4   4 -2.8763 3.93870   1
   9  -4  -4 6.60984 3.96497   2
  -9   4   4 -2.2321 3.62099   1
   8  -4  -4 119.114 9.08979   2
  -8  -4   4 99.3143 11.5108   1
  -8  -4   4 125.100 6.15932   2
  -8   4   4 116.800 10.4721   1
  -7  -4   4 110.500 6.01205   2
   7  -4  -4 108.781 8.14174   2
  -7  -4   4 91.7377 10.3623   1
  -7   4   4 114.292 9.73077   1
  -6  -4   4 62.5841 4.79365   2
  -6  -4   4 62.7527 8.11399   1
   6  -4  -4 56.5229 6.82153   2
  -6   4   4 51.0178 6.12246   1
  -5  -4   4 234.011 12.2983   1
  -5  -4   4 230.661 9.16183   2
   5  -4  -4 208.582 11.2716   2
  -5   4   4 214.244 10.0877   1
  -4  -4   4 36.9479 5.39628   1
  -4  -4   4 34.9812 4.30811   2
   4  -4  -4 29.0506 4.91990   2
  -4   4   4 32.4535 4.17085   1
  -3  -4   4 27.0627 4.66968   1
   3  -4  -4 22.1682 4.48005   2
  -3  -4   4 16.2314 3.69272   2
  -3   4   4 25.2132 3.52443   1
  -2  -4   4 149.771 7.71398   1
  -2  -4   4 141.207 8.02369   2
  -2   4   4 155.726 6.84121   1
  -1  -4   4 232.628 10.6458   2
   1  -4  -4 230.501 8.59044   1
  -1  -4   4 217.931 9.27082   1
   0  -4  -4 19.4676 3.09742   1
   0  -4   4 11.1276 2.72744   1
   0  -4   4 12.2332 4.23986   2
   1  -4   4 16.7369 4.43830   2
  -1  -4  -4 19.0697 3.29190   1
  -1   4  -4 10.2351 2.97436   1
   2  -4   4 8.23147 4.00844   2
  -2  -4  -4 4.91512 2.91518   1
  -2   4  -4 5.57955 2.64888   1
  -3  -4  -4 7.13349 3.29745   1
   3  -4   4 6.50547 4.04712   2
  -3   4  -4 8.74086 3.13667   1
   4  -4   4 73.5453 8.73355   2
  -4  -4  -4 56.1816 7.05962   1
  -4   4  -4 86.0442 6.49355   1
   5  -4   4 15.7854 5.39056   2
  -5  -4  -4 18.0982 5.19146   1
  -5   4  -4 19.3576 4.40547   1
   6  -4   4 207.654 12.9079   2
  -6  -4  -4 175.581 12.1288   1
  -6   4  -4 191.174 11.1974   1
   7  -4   4 110.260 11.4448   2
  -7  -4  -4 143.625 12.9985   1
  -7   4  -4 133.358 9.97876   1
   8  -4   4 21.7184 6.67372   2
  -8  -4  -4 25.9556 7.01199   1
  -8   4  -4 20.5719 5.77550   1
   9  -4   4 1.99698 4.34879   2
  -9  -4  -4 0.50523 4.72127   1
  -9   4  -4 1.36450 4.30787   1
 -10  -4  -4 7.21552 5.81259   1
  10  -4   4 0.29778 5.21382   2
 -10   4  -4 1.70561 4.93051   1
 -11  -4  -4 107.130 14.3254   1
  11  -4   4 107.039 12.3372   2
 -11   4  -4 116.249 13.2113   1
  12  -4   4 45.1729 10.0100   2
 -12  -4  -4 23.5502 9.10126   1
 -12   4  -4 45.5287 9.56142   1
  13  -4   4 0.66580 6.24182   2
 -13  -4  -4 13.0674 8.53193   1
 -13   4  -4 9.44511 7.19997   1
 -14  -4  -4 7.32193 8.41609   1
  14  -4   4 24.7486 8.27213   2
 -14   4  -4 10.1119 7.33476   1
 -15  -4  -4 29.0885 11.6917   1
  15  -4   4 38.9030 10.1715   2
 -15   4  -4 20.4109 9.60822   1
 -16  -4  -4 24.9788 12.5991   1
 -16   4  -4 13.4935 7.13253   1
 -17  -4  -4 13.5786 10.0983   1
 -17   4  -4 14.4550 8.00248   1
 -18  -4  -4 7.59819 11.0825   1
 -18   4  -4 3.50923 6.15173   1
 -19  -4  -4 30.6046 13.2888   1
 -19   4  -4 28.5379 10.5134   1
 -20  -4  -4 83.0928 19.3396   1
 -20   4  -4 93.3720 16.6329   1
 -21  -5   4 -8.0024 9.95430   1
 -21   5   4 0.23130 7.38385   1
 -20  -5   4 -17.039 8.17247   1
 -20   5   4 -0.7627 6.75496   1
 -19  -5   4 -15.283 9.09336   1
 -19   5   4 10.2028 7.88811   1
 -18  -5   4 36.6125 13.4018   1
 -18   5   4 10.5993 7.70030   1
 -17  -5   4 -4.5522 7.29808   1
 -17   5   4 0.09481 5.55549   1
 -16  -5   4 14.0172 9.60727   1
 -16   5   4 22.7981 7.96809   1
 -15  -5   4 74.3080 14.6136   1
 -15   5   4 49.8069 11.2385   1
 -14  -5   4 5.63366 7.46334   1
 -14   5   4 -1.8641 4.67288   1
  13  -5  -4 40.8148 8.11843   2
 -13  -5   4 38.3434 11.1360   1
 -13   5   4 34.6976 8.57804   1
  12  -5  -4 4.88075 5.17452   2
 -12  -5   4 -3.5464 5.63729   1
 -12   5   4 -3.4112 3.96491   1
 -11  -5   4 -4.1161 5.06952   1
  11  -5  -4 -0.2280 4.22266   2
 -11   5   4 4.65318 4.63363   1
 -10  -5   4 59.7952 6.09369   2
  10  -5  -4 39.6312 7.40093   2
 -10  -5   4 45.8000 9.21653   1
 -10   5   4 58.0932 8.60944   1
  -9  -5   4 167.778 15.1879   1
   9  -5  -4 154.721 11.2468   2
  -9  -5   4 178.773 8.49421   2
  -9   5   4 173.541 11.3720   1
  -8  -5   4 200.119 9.31283   2
  -8  -5   4 202.702 14.2435   1
   8  -5  -4 213.385 12.5661   2
  -8   5   4 194.052 11.4566   1
  -7  -5   4 398.581 14.2005   2
  -7  -5   4 326.957 17.5965   1
   7  -5  -4 362.571 17.0524   2
  -7   5   4 390.864 15.9118   1
   6  -5  -4 86.4446 9.32416   2
  -6  -5   4 75.8020 8.85950   1
  -6  -5   4 78.1949 6.72431   2
  -6   5   4 87.1597 7.54184   1
   5  -5  -4 102.988 9.87780   2
  -5  -5   4 91.1187 8.96223   1
  -5  -5   4 95.5198 6.92521   2
  -5   5   4 108.529 6.78951   1
   4  -5  -4 7.33866 3.78394   2
  -4  -5   4 10.8109 3.58825   2
  -4  -5   4 14.9644 4.24631   1
  -4   5   4 12.1164 2.85776   1
  -3  -5   4 99.0213 7.14441   2
  -3  -5   4 108.231 7.33735   1
   3  -5  -4 107.092 9.88438   2
  -3   5   4 100.940 5.52190   1
   2  -5  -4 103.808 9.70035   2
  -2  -5   4 75.9674 7.38602   2
  -2  -5   4 95.8043 6.35443   1
  -2   5   4 101.711 5.27042   1
  -1  -5   4 224.857 11.5536   2
   1  -5  -4 246.436 8.95657   1
  -1  -5   4 250.614 9.92443   1
   0  -5  -4 267.618 10.0131   1
   0  -5   4 256.080 13.0229   2
   0  -5   4 263.588 10.1654   1
   1  -5   4 127.026 9.17436   2
  -1  -5  -4 105.753 6.26536   1
  -1   5  -4 112.492 6.22703   1
  -2  -5  -4 29.9999 4.24814   1
   2  -5   4 32.5126 6.32083   2
  -2   5  -4 31.1005 4.06574   1
  -3  -5  -4 39.5300 5.63276   1
   3  -5   4 42.4364 7.13216   2
  -3   5  -4 48.1411 5.11418   1
  -4  -5  -4 257.867 13.2863   1
   4  -5   4 260.127 14.8850   2
  -4   5  -4 275.179 11.6204   1
  -5  -5  -4 220.589 13.1855   1
   5  -5   4 243.540 14.2148   2
  -5   5  -4 232.846 11.4522   1
  -6  -5  -4 192.202 12.5000   1
   6  -5   4 154.014 12.1344   2
  -6   5  -4 190.766 10.7577   1
  -7  -5  -4 42.3160 7.65876   1
   7  -5   4 18.4245 5.98625   2
  -7   5  -4 20.1592 5.05456   1
   8  -5   4 6.66329 5.76630   2
  -8  -5  -4 10.9657 5.40367   1
  -8   5  -4 13.1875 4.76936   1
   9  -5   4 6.48365 6.17555   2
  -9  -5  -4 8.34882 5.42322   1
  -9   5  -4 13.7545 5.15338   1
 -10  -5  -4 248.548 17.6619   1
  10  -5   4 215.220 15.5447   2
 -10   5  -4 264.200 15.8479   1
 -11  -5  -4 16.7280 7.88240   1
  11  -5   4 26.9654 8.25056   2
 -11   5  -4 25.5929 6.92275   1
  12  -5   4 349.876 21.6757   2
 -12  -5  -4 388.655 24.2022   1
 -12   5  -4 403.444 22.0850   1
 -13  -5  -4 108.690 16.4710   1
  13  -5   4 87.9906 13.0360   2
 -13   5  -4 138.891 15.2692   1
  14  -5   4 23.7997 9.35406   2
 -14  -5  -4 11.6575 8.93796   1
 -14   5  -4 20.3080 8.17111   1
 -15  -5  -4 14.8133 9.54345   1
  15  -5   4 17.7823 8.61185   2
 -15   5  -4 12.9673 7.01797   1
  16  -5   4 34.6458 11.7379   2
 -16  -5  -4 35.2407 12.3154   1
 -16   5  -4 7.03067 7.10210   1
 -17  -5  -4 28.7832 13.8195   1
 -17   5  -4 27.6338 10.2419   1
 -18  -5  -4 23.8294 13.1427   1
 -18   5  -4 25.1936 10.0869   1
 -19  -5  -4 87.1118 20.4217   1
 -19   5  -4 91.5185 16.1196   1
 -20  -5  -4 38.1669 16.1086   1
 -20   5  -4 15.6337 9.28139   1
 -21  -6   4 33.8723 15.8404   1
 -20  -6   4 22.9236 13.6309   1
 -19  -6   4 18.7651 12.8909   1
 -18  -6   4 -11.737 9.53839   1
 -18   6   4 3.84010 6.57123   1
 -17  -6   4 142.293 21.2361   1
 -17   6   4 148.626 16.8801   1
 -16  -6   4 106.877 17.7577   1
 -16   6   4 104.551 13.7567   1
 -15  -6   4 205.911 22.7643   1
 -15   6   4 156.642 16.1596   1
 -14  -6   4 201.738 21.5077   1
 -14   6   4 204.731 18.0831   1
 -13  -6   4 6.25812 6.70403   1
  13  -6  -4 -4.4094 5.45565   2
 -13   6   4 9.79087 5.83138   1
 -12  -6   4 380.881 23.3894   1
  12  -6  -4 365.549 20.0364   2
 -12   6   4 385.868 19.9434   1
  11  -6  -4 18.0058 6.42518   2
 -11  -6   4 7.57749 6.47635   1
 -11   6   4 12.2026 5.49515   1
 -10  -6   4 154.578 15.6640   1
  10  -6  -4 178.540 13.0690   2
 -10   6   4 168.098 11.6468   1
  -9  -6   4 104.418 7.34076   2
  -9  -6   4 87.6121 11.9012   1
   9  -6  -4 105.097 11.1601   2
  -9   6   4 67.3359 8.24691   1
  -8  -6   4 197.744 10.0840   2
   8  -6  -4 194.796 13.1340   2
  -8  -6   4 197.865 13.9445   1
  -8   6   4 179.065 10.8721   1
   7  -6  -4 491.170 22.1533   2
  -7  -6   4 555.252 23.3510   1
  -7  -6   4 575.943 19.7981   2
  -7   6   4 521.852 19.3620   1
  -6  -6   4 25.4896 6.06862   1
   6  -6  -4 18.0250 5.60621   2
  -6  -6   4 19.7958 4.47159   2
  -6   6   4 9.72862 3.31130   1
   5  -6  -4 109.103 10.6234   2
  -5  -6   4 126.228 9.53279   1
  -5  -6   4 111.731 8.16875   2
  -5   6   4 98.6154 6.45594   1
  -4  -6   4 73.9534 7.57317   2
  -4  -6   4 54.3136 6.90517   1
   4  -6  -4 76.0431 9.14696   2
  -4   6   4 65.0705 5.15529   1
  -3  -6   4 304.377 12.9980   1
  -3  -6   4 309.613 14.0978   2
   3  -6  -4 282.158 14.9684   2
  -3   6   4 301.977 10.3502   1
   2  -6  -4 4.82786 1.78472   1
  -2  -6   4 3.08116 2.48129   1
  -2  -6   4 -1.8525 2.97724   2
   2  -6  -4 1.54539 3.84696   2
  -1  -6   4 398.186 13.9477   1
   1  -6  -4 401.799 12.8167   1
  -1  -6   4 388.213 16.9244   2
   0  -6   4 44.3496 7.00542   2
   0  -6  -4 50.7029 4.56068   1
   0  -6   4 41.9571 4.32472   1
  -1  -6  -4 447.461 15.3549   1
   1  -6   4 437.065 19.2916   2
  -1   6  -4 431.606 14.5415   1
  -2  -6  -4 1380.75 40.4213   1
   2  -6   4 1458.19 45.4411   2
  -2   6  -4 1402.83 38.7044   1
   3  -6   4 233.085 13.9568   2
  -3  -6  -4 243.645 11.9447   1
  -3   6  -4 240.713 10.2618   1
   4  -6   4 902.177 32.6922   2
  -4  -6  -4 872.739 29.6442   1
  -4   6  -4 869.626 26.9392   1
   5  -6   4 794.855 29.8795   2
  -5  -6  -4 736.468 27.2733   1
  -5   6  -4 723.257 24.2273   1
  -6  -6  -4 42.5817 7.35950   1
   6  -6   4 74.3494 10.1615   2
  -6   6  -4 46.9433 6.26503   1
  -7  -6  -4 43.1845 8.33681   1
   7  -6   4 57.5772 9.65535   2
  -7   6  -4 38.2396 6.35006   1
  -8  -6  -4 17.6493 6.48080   1
   8  -6   4 24.0413 7.29174   2
  -8   6  -4 29.1064 5.97265   1
   9  -6   4 3.09175 5.08186   2
  -9  -6  -4 7.76087 5.73746   1
  -9   6  -4 0.90271 4.27443   1
 -10  -6  -4 54.7743 10.6668   1
  10  -6   4 46.7329 9.62290   2
 -10   6  -4 44.3854 8.38411   1
  11  -6   4 54.6793 10.7891   2
 -11  -6  -4 60.8342 11.3666   1
 -11   6  -4 66.4795 10.2921   1
 -12  -6  -4 -5.1487 5.96272   1
  12  -6   4 3.18276 6.39383   2
 -12   6  -4 -8.6881 4.50681   1
 -13  -6  -4 78.3797 14.1046   1
  13  -6   4 49.3166 10.6352   2
 -13   6  -4 49.8967 10.6592   1
 -14  -6  -4 68.5924 14.0358   1
  14  -6   4 67.5582 12.8271   2
 -14   6  -4 56.0363 9.86997   1
  15  -6   4 13.2195 8.61456   2
 -15  -6  -4 21.7806 11.0912   1
 -15   6  -4 24.4824 8.19764   1
  16  -6   4 115.357 16.0102   2
 -16  -6  -4 91.0926 17.9623   1
 -16   6  -4 87.0950 14.1655   1
 -17  -6  -4 14.6124 11.8655   1
 -17   6  -4 28.9057 8.79780   1
 -18  -6  -4 65.6704 18.0594   1
 -18   6  -4 136.240 17.5711   1
 -19  -6  -4 -9.2101 10.0544   1
 -20  -7   4 34.2058 16.4894   1
 -19  -7   4 15.9113 13.1515   1
 -18  -7   4 173.386 23.5372   1
 -17  -7   4 -6.4792 10.1493   1
 -16  -7   4 168.145 21.7119   1
 -16   7   4 182.467 17.9323   1
 -15  -7   4 31.3414 11.1689   1
 -15   7   4 33.0694 7.93040   1
 -14  -7   4 1.02472 7.46353   1
  14  -7  -4 4.11153 6.32032   2
 -14   7   4 2.50028 4.29852   1
  13  -7  -4 284.191 18.9729   2
 -13  -7   4 292.502 21.6783   1
 -13   7   4 328.003 18.5834   1
  12  -7  -4 6.61735 7.13844   2
 -12  -7   4 3.99860 6.91333   1
 -12   7   4 3.69156 5.02374   1
  11  -7  -4 124.163 13.5238   2
 -11  -7   4 120.055 15.4995   1
 -11   7   4 134.589 12.3963   1
 -10  -7   4 79.9027 12.1783   1
  10  -7  -4 74.6689 10.9428   2
 -10   7   4 69.1803 8.47320   1
   9  -7  -4 206.932 14.8334   2
  -9  -7   4 242.630 11.8906   2
  -9  -7   4 210.610 15.4051   1
  -9   7   4 196.838 12.0046   1
  -8  -7   4 265.529 13.1826   2
  -8  -7   4 292.082 17.0800   1
   8  -7  -4 277.224 16.4062   2
  -8   7   4 248.105 12.6903   1
  -7  -7   4 66.7328 9.21313   1
   7  -7  -4 56.8866 9.26144   2
  -7  -7   4 48.8172 6.83143   2
  -7   7   4 41.3793 5.42206   1
  -6  -7   4 379.156 16.8101   2
  -6  -7   4 415.027 18.8825   1
   6  -7  -4 407.048 19.8684   2
  -6   7   4 392.150 14.4466   1
  -5  -7   4 10.3188 4.51043   2
   5  -7  -4 16.9954 6.21325   2
  -5  -7   4 15.7501 4.94680   1
  -5   7   4 13.0021 3.02513   1
   4  -7  -4 27.0844 6.57652   2
  -4  -7   4 27.9554 5.46187   1
  -4  -7   4 28.2501 5.86191   2
  -4   7   4 22.8866 3.27451   1
   3  -7  -4 0.50314 3.97497   2
  -3  -7   4 -1.5126 3.67332   2
   3  -7  -4 -0.1898 1.39480   1
  -3  -7   4 0.92713 2.88745   1
   2  -7  -4 100.561 4.88451   1
   2  -7  -4 109.164 11.4768   2
  -2  -7   4 118.552 11.0779   2
  -2  -7   4 106.708 7.02108   1
  -1  -7   4 57.6589 5.30833   1
   1  -7  -4 54.0324 4.06866   1
  -1  -7   4 59.8093 8.10948   2
   1  -7  -4 58.3612 8.95852   2
   0  -7   4 157.665 11.5792   2
   0  -7  -4 148.030 7.10999   1
   0  -7   4 152.555 7.39969   1
   1  -7   4 983.564 35.1382   2
  -1  -7  -4 1035.70 29.7538   1
  -1   7  -4 994.102 28.5219   1
  -2  -7  -4 121.371 7.90079   1
   2  -7   4 118.338 12.3120   2
  -2   7  -4 121.969 6.63138   1
   3  -7   4 623.636 26.0592   2
  -3  -7  -4 604.612 21.9359   1
  -3   7  -4 615.902 19.4858   1
   4  -7   4 235.057 15.2615   2
  -4  -7  -4 249.340 13.2372   1
  -4   7  -4 272.600 11.1364   1
   5  -7   4 245.029 15.9622   2
  -5  -7  -4 251.152 14.1050   1
  -5   7  -4 248.007 11.3375   1
  -6  -7  -4 250.807 14.6437   1
   6  -7   4 260.708 16.5977   2
  -6   7  -4 260.648 12.2932   1
   7  -7   4 -2.1656 4.79761   2
  -7  -7  -4 3.82193 4.65933   1
  -7   7  -4 1.25745 3.24550   1
  -8  -7  -4 135.639 13.9164   1
   8  -7   4 123.917 14.4064   2
  -8   7  -4 121.949 10.9083   1
  -9  -7  -4 115.917 13.8741   1
   9  -7   4 98.4776 13.3097   2
  -9   7  -4 109.710 10.8838   1
  10  -7   4 142.068 16.5980   2
 -10  -7  -4 181.627 18.4265   1
 -10   7  -4 168.555 12.5076   1
  11  -7   4 6.12348 7.57348   2
 -11  -7  -4 7.52684 7.30895   1
 -11   7  -4 14.5306 6.26049   1
  12  -7   4 153.598 17.0073   2
 -12  -7  -4 158.766 18.6444   1
 -12   7  -4 153.461 15.4825   1
  13  -7   4 29.7652 9.69718   2
 -13  -7  -4 7.47122 8.05713   1
 -13   7  -4 11.5428 5.51486   1
 -14  -7  -4 50.5485 12.8869   1
  14  -7   4 29.2977 9.80818   2
 -14   7  -4 41.4632 9.07041   1
  15  -7   4 246.227 23.1556   2
 -15  -7  -4 210.233 24.6314   1
 -15   7  -4 252.236 18.5917   1
 -16  -7  -4 15.2070 11.2202   1
  16  -7   4 4.98020 7.98713   2
 -16   7  -4 2.64348 6.40323   1
 -17  -7  -4 117.580 20.1684   1
 -18  -7  -4 17.8646 14.0333   1
 -19  -7  -4 67.0157 17.9005   1
 -20  -8   4 -3.7558 10.5107   1
 -19  -8   4 141.483 22.5040   1
 -18  -8   4 -2.1987 9.51428   1
 -17  -8   4 62.8510 16.1616   1
 -16  -8   4 78.3199 15.9407   1
 -15  -8   4 39.4643 12.7779   1
  14  -8  -4 144.721 16.6631   2
 -14  -8   4 129.323 18.1424   1
  13  -8  -4 9.65925 7.83952   2
 -13  -8   4 26.9398 10.5016   1
  12  -8  -4 261.781 18.1164   2
 -12  -8   4 240.528 22.6077   1
 -12   8   4 223.505 14.5234   1
  11  -8  -4 144.458 15.6761   2
 -11  -8   4 153.630 16.6521   1
 -11   8   4 170.087 12.1234   1
  10  -8  -4 160.049 16.0475   2
 -10  -8   4 146.555 15.9853   1
 -10   8   4 129.809 11.4994   1
   9  -8  -4 -0.1958 5.25970   2
  -9  -8   4 -0.7449 4.44307   1
  -9  -8   4 0.12659 3.96377   2
  -9   8   4 1.75375 3.36855   1
  -8  -8   4 116.564 12.3699   1
   8  -8  -4 114.543 13.2081   2
  -8  -8   4 135.215 10.1083   2
  -8   8   4 124.230 8.37840   1
  -7  -8   4 701.104 28.2790   1
   7  -8  -4 692.696 29.7857   2
  -7  -8   4 767.062 27.2285   2
  -7   8   4 744.853 23.5361   1
  -6  -8   4 53.6799 7.78388   2
   6  -8  -4 59.5126 9.48261   2
  -6  -8   4 46.8658 7.56730   1
  -6   8   4 58.4972 5.38446   1
   5  -8  -4 793.339 31.7885   2
  -5  -8   4 797.418 29.1300   2
  -5  -8   4 800.673 28.4535   1
  -5   8   4 816.322 23.0992   1
   4  -8  -4 53.8888 9.25241   2
  -4  -8   4 57.9774 7.10694   1
  -4  -8   4 58.2053 8.38345   2
  -4   8   4 63.5718 3.93574   1
   3  -8  -4 779.174 31.5421   2
  -3  -8   4 840.888 26.9480   1
  -3  -8   4 814.757 30.1528   2
   3  -8  -4 824.213 21.9503   1
  -2  -8   4 11.4184 3.34769   1
   2  -8  -4 11.9730 2.00735   1
  -2  -8   4 8.56736 4.76024   2
   2  -8  -4 8.49451 5.58649   2
  -1  -8   4 71.0472 5.98320   1
   1  -8  -4 66.2674 4.22021   1
  -1  -8   4 72.5795 9.54354   2
   1  -8  -4 78.7770 10.6430   2
   0  -8  -4 273.124 16.1381   2
   0  -8   4 258.475 15.2435   2
   0  -8   4 253.028 10.1242   1
   0  -8  -4 260.542 10.0099   1
   1  -8   4 347.711 18.2458   2
  -1  -8  -4 302.096 12.1924   1
  -1   8  -4 299.442 11.1586   1
  -2  -8  -4 551.980 19.5920   1
   2  -8   4 576.994 25.0342   2
  -2   8  -4 546.764 17.3952   1
  -3  -8  -4 105.001 9.20484   1
   3  -8   4 126.501 13.3697   2
  -3   8  -4 113.821 6.50412   1
  -4  -8  -4 218.207 12.2413   1
   4  -8   4 216.482 15.3372   2
  -4   8  -4 201.014 9.41067   1
   5  -8   4 -4.5394 4.70165   2
  -5  -8  -4 6.91400 4.49410   1
  -5   8  -4 4.10674 2.96643   1
   6  -8   4 117.097 14.4110   2
  -6  -8  -4 92.2270 10.4119   1
  -6   8  -4 107.974 7.96111   1
   7  -8   4 244.122 18.1493   2
  -7  -8  -4 249.846 16.0715   1
  -7   8  -4 255.518 12.6183   1
   8  -8   4 125.688 15.0590   2
  -8  -8  -4 138.663 14.6595   1
  -8   8  -4 135.932 9.83009   1
   9  -8   4 125.842 15.1784   2
  -9  -8  -4 86.1298 12.3912   1
  -9   8  -4 84.9837 9.59528   1
  10  -8   4 50.3040 11.8607   2
 -10  -8  -4 47.6546 11.1376   1
 -10   8  -4 63.2157 9.05182   1
  11  -8   4 241.846 22.0532   2
 -11  -8  -4 267.516 20.1965   1
 -11   8  -4 222.795 14.9186   1
 -12  -8  -4 -2.2288 6.17780   1
  12  -8   4 2.95341 7.36581   2
 -12   8  -4 -0.8811 4.25928   1
  13  -8   4 41.8578 11.1754   2
 -13  -8  -4 36.5729 11.0664   1
 -14  -8  -4 227.786 24.4597   1
  14  -8   4 232.037 23.3869   2
 -15  -8  -4 13.6909 10.6084   1
  15  -8   4 16.2080 9.11870   2
  16  -8   4 80.4977 15.3160   2
 -16  -8  -4 73.7989 16.1112   1
 -17  -8  -4 38.0318 14.6664   1
 -18  -8  -4 68.5281 18.1908   1
 -19  -8  -4 -2.2478 11.0590   1
 -20  -9   4 102.239 21.5469   1
 -19  -9   4 7.28109 10.9174   1
 -18  -9   4 115.251 20.5153   1
 -17  -9   4 -6.6548 10.0424   1
 -16  -9   4 14.2193 10.7778   1
 -15  -9   4 -0.2166 7.53818   1
  14  -9  -4 7.50594 8.70801   2
 -14  -9   4 6.66247 8.09135   1
 -13  -9   4 199.686 20.7497   1
  13  -9  -4 249.093 21.9149   2
 -12  -9   4 0.59121 7.39343   1
  12  -9  -4 2.60444 7.11454   2
  11  -9  -4 92.7930 14.0513   2
 -11  -9   4 62.6090 11.4527   1
  10  -9  -4 26.7900 8.75528   2
 -10  -9   4 14.4189 7.60224   1
  -9  -9   4 135.237 12.4042   2
  -9  -9   4 129.075 14.2632   1
   9  -9  -4 114.462 13.8824   2
  -8  -9   4 42.1506 7.57727   2
  -8  -9   4 56.3019 9.81530   1
   8  -9  -4 49.4216 9.76678   2
   7  -9  -4 15.5083 7.67287   2
  -7  -9   4 22.1651 6.29369   2
  -7  -9   4 12.9631 5.83793   1
   6  -9  -4 445.099 23.1500   2
  -6  -9   4 506.590 21.6851   2
  -6  -9   4 468.371 21.0550   1
  -6   9   4 477.711 15.3502   1
  -5  -9   4 23.5444 6.10755   2
   5  -9  -4 20.5573 7.06800   2
  -5  -9   4 22.2857 5.40038   1
  -5   9   4 20.1057 2.60239   1
  -4  -9   4 156.080 11.7689   2
   4  -9  -4 148.390 15.0755   2
   4  -9  -4 155.852 5.05458   1
  -4  -9   4 142.442 9.70337   1
  -3  -9   4 11.8448 3.90010   1
   3  -9  -4 0.91152 4.97799   2
  -3  -9   4 5.56526 5.24411   2
   2  -9  -4 58.6290 2.95516   1
  -2  -9   4 65.5757 9.76699   2
   2  -9  -4 61.8237 10.1010   2
  -2  -9   4 66.2332 6.47024   1
  -1  -9   4 10.4483 2.94338   1
   1  -9  -4 14.2722 2.35210   1
   1  -9  -4 9.91627 5.83803   2
  -1  -9   4 17.2329 5.77169   2
   0  -9   4 4.60111 5.02434   2
   0  -9  -4 5.84714 2.36341   1
   0  -9   4 4.90093 2.42290   1
   0  -9  -4 8.96361 5.51478   2
   1  -9   4 301.955 18.2922   2
  -1  -9  -4 347.437 19.1720   2
  -1  -9  -4 297.463 12.1623   1
  -1   9  -4 307.886 11.1741   1
  -2  -9  -4 30.0052 4.96010   1
   2  -9   4 26.5485 7.33875   2
  -2   9  -4 27.5512 3.52932   1
   3  -9   4 108.559 13.4200   2
  -3  -9  -4 134.666 8.98210   1
  -3   9  -4 118.367 6.42636   1
   4  -9   4 0.90961 5.30739   2
  -4  -9  -4 -2.2342 3.17904   1
  -4   9  -4 -1.2777 2.08409   1
  -5  -9  -4 30.2141 6.45209   1
   5  -9   4 31.7591 9.12703   2
  -5   9  -4 42.9450 5.08347   1
   6  -9   4 33.5037 9.41308   2
  -6  -9  -4 45.2232 7.99041   1
  -6   9  -4 53.9230 6.16632   1
  -7  -9  -4 15.8724 6.30288   1
   7  -9   4 39.5522 10.2316   2
  -7   9  -4 20.4536 4.83495   1
  -8  -9  -4 357.595 20.4648   1
   8  -9   4 335.894 22.0708   2
  -8   9  -4 346.751 15.8253   1
   9  -9   4 176.676 19.4101   2
  -9  -9  -4 211.487 19.2232   1
 -10  -9  -4 305.181 20.5565   1
  10  -9   4 279.480 20.9599   2
 -11  -9  -4 9.62642 7.24947   1
  11  -9   4 -0.6155 7.77274   2
  12  -9   4 21.8948 10.6589   2
 -12  -9  -4 34.9544 10.4158   1
  13  -9   4 15.2139 9.38114   2
 -13  -9  -4 17.4959 9.30124   1
  14  -9   4 -9.3185 6.96701   2
 -14  -9  -4 -6.8879 7.10620   1
  15  -9   4 8.98849 9.80452   2
 -15  -9  -4 11.1739 10.1924   1
 -16  -9  -4 2.51286 9.25598   1
  16  -9   4 1.40666 9.59557   2
 -17  -9  -4 26.2830 13.0028   1
 -18  -9  -4 4.07043 10.7647   1
 -19  -9  -4 35.1781 17.2491   1
 -19 -10   4 38.4098 15.9230   1
 -18 -10   4 38.9507 14.4962   1
 -17 -10   4 -1.5559 7.94647   1
 -16 -10   4 -2.2454 8.33252   1
 -15 -10   4 3.27644 9.21725   1
 -14 -10   4 2.41308 7.74744   1
  14 -10  -4 7.66515 9.06458   2
 -13 -10   4 -5.1368 6.31257   1
  13 -10  -4 5.19436 8.34333   2
  12 -10  -4 40.1556 11.2668   2
 -12 -10   4 40.9489 10.8745   1
  11 -10  -4 83.4431 14.1019   2
 -11 -10   4 77.5820 12.6832   1
 -10 -10   4 53.3291 10.1722   1
  10 -10  -4 47.6960 10.4456   2
   9 -10  -4 3.94904 7.20134   2
  -9 -10   4 24.6422 6.87081   2
  -9 -10   4 16.6906 7.44205   1
  -8 -10   4 79.1770 11.0443   1
  -8 -10   4 92.9867 11.3591   2
   8 -10  -4 99.4279 13.8505   2
  -7 -10   4 9.16865 5.78535   1
   7 -10  -4 22.3148 8.13284   2
  -7 -10   4 19.8461 6.79304   2
  -6 -10   4 30.0643 6.63930   1
   6 -10  -4 30.1008 8.80719   2
  -6 -10   4 24.7567 6.98574   2
  -5 -10   4 19.0360 5.38592   1
  -5 -10   4 31.3309 7.36480   2
   5 -10  -4 17.3202 7.40567   2
   4 -10  -4 19.7685 7.49417   2
  -4 -10   4 19.7865 5.15235   1
  -4 -10   4 15.5948 6.25362   2
  -3 -10   4 186.546 14.3577   2
   3 -10  -4 191.356 18.0591   2
  -3 -10   4 216.607 11.1585   1
  -2 -10   4 35.3227 5.07836   1
  -2 -10   4 30.0133 7.48070   2
   2 -10  -4 32.0385 8.24975   2
   1 -10  -4 15.1822 6.55653   2
  -1 -10   4 15.0917 6.76975   2
  -1 -10   4 23.5028 3.71278   1
   0 -10  -4 39.0505 8.81157   2
   0 -10   4 52.5875 9.65442   2
   0 -10   4 42.9744 4.53730   1
   0 -10  -4 45.4606 4.48922   1
  -1 -10  -4 8.59381 5.56357   2
   1 -10   4 10.3910 6.18334   2
  -1 -10  -4 0.98826 2.67089   1
  -1  10  -4 5.23036 2.29873   1
  -2 -10  -4 48.5885 10.0176   2
  -2 -10  -4 67.2301 7.01874   1
   2 -10   4 69.0522 11.2825   2
  -2  10  -4 67.7323 4.56109   1
  -3 -10  -4 1.76070 5.64374   2
   3 -10   4 -5.7295 4.72536   2
  -3 -10  -4 9.12138 3.94244   1
  -4 -10  -4 0.59724 3.80295   1
   4 -10   4 5.49949 6.21383   2
   5 -10   4 64.5687 11.9116   2
  -5 -10  -4 57.9107 8.47173   1
  -6 -10  -4 59.4774 9.39027   1
   6 -10   4 70.7924 12.9087   2
   7 -10   4 -4.1860 7.21827   2
  -7 -10  -4 -3.0881 4.99095   1
   8 -10   4 192.397 20.1688   2
  -8 -10  -4 192.557 17.1981   1
   9 -10   4 11.4482 9.76964   2
  -9 -10  -4 35.2192 9.05214   1
  10 -10   4 7.26381 8.24586   2
 -10 -10  -4 17.3282 8.03309   1
  11 -10   4 108.957 16.5063   2
 -11 -10  -4 89.8579 14.0996   1
  12 -10   4 29.9237 11.0157   2
 -12 -10  -4 17.9295 9.28206   1
  13 -10   4 0.53117 9.32168   2
 -13 -10  -4 6.88212 9.37782   1
 -14 -10  -4 -9.6299 6.85298   1
  14 -10   4 -2.6757 7.88050   2
  15 -10   4 6.49271 9.70361   2
 -15 -10  -4 24.0633 11.9705   1
 -16 -10  -4 9.35378 9.91210   1
  16 -10   4 16.7328 11.2824   2
 -17 -10  -4 10.8773 11.3341   1
 -18 -10  -4 -15.205 11.1787   1
 -19 -11   4 2.37373 11.0153   1
 -18 -11   4 21.7160 13.3745   1
 -17 -11   4 -12.453 9.69840   1
 -16 -11   4 -14.281 6.73485   1
  15 -11  -4 63.3057 16.8799   2
 -15 -11   4 81.9528 16.6900   1
  14 -11  -4 10.5147 10.1622   2
 -14 -11   4 6.64784 8.94324   1
  13 -11  -4 56.1910 13.4922   2
 -13 -11   4 49.7805 12.3324   1
  12 -11  -4 44.0282 11.2918   2
 -12 -11   4 12.1890 8.22772   1
  11 -11  -4 -0.9380 7.99524   2
 -11 -11   4 23.2553 8.82103   1
  10 -11  -4 1.89918 7.69818   2
 -10 -11   4 -0.7289 5.14674   1
   9 -11  -4 9.13637 7.42113   2
  -9 -11   4 15.1312 6.91907   1
  -8 -11   4 0.67424 5.03327   1
  -8 -11   4 4.54415 5.98652   2
   8 -11  -4 5.36493 7.03596   2
   7 -11  -4 -5.3202 5.25106   2
  -7 -11   4 -0.4552 5.22760   2
  -7 -11   4 1.35466 4.81636   1
  -6 -11   4 131.251 13.8538   2
  -6 -11   4 131.385 13.0051   1
   6 -11  -4 110.561 14.4303   2
  -5 -11   4 39.5338 8.84501   2
   5 -11  -4 34.5813 9.47760   2
  -5 -11   4 42.9191 7.18936   1
   4 -11  -4 38.0908 10.4627   2
  -4 -11   4 45.5268 6.89448   1
  -4 -11   4 23.5048 7.38876   2
  -3 -11   4 106.760 13.3723   2
   3 -11  -4 88.2272 13.0555   2
  -3 -11   4 103.173 8.99986   1
   2 -11  -4 174.144 17.7288   2
  -2 -11   4 230.544 16.5989   2
  -2 -11   4 225.922 10.7358   1
   1 -11  -4 7.05630 6.21711   2
  -1 -11   4 7.84552 6.00644   2
   0 -11   4 12.7879 6.65815   2
   0 -11  -4 0.53107 5.14103   2
  -1 -11  -4 5.07928 6.10473   2
   1 -11   4 7.87583 6.35791   2
   2 -11   4 -2.9775 5.95663   2
  -2 -11  -4 9.65525 4.03207   1
  -2 -11  -4 6.12191 5.82313   2
  -3 -11  -4 74.0483 11.7077   2
  -3 -11  -4 62.1705 7.43173   1
   3 -11   4 72.1778 12.3846   2
  -4 -11  -4 27.2675 8.28428   2
  -4 -11  -4 23.6664 5.74678   1
   4 -11   4 36.8521 10.1774   2
   5 -11   4 7.85268 7.30115   2
  -5 -11  -4 3.12732 4.23361   1
  -5 -11  -4 -3.2665 5.49278   2
  -6 -11  -4 168.251 14.5678   1
   6 -11   4 149.776 18.1669   2
   7 -11   4 14.7275 9.78516   2
  -7 -11  -4 7.28463 6.34071   1
  -8 -11  -4 9.64393 6.99901   1
   8 -11   4 -3.3593 8.21201   2
  -9 -11  -4 -2.4172 5.96688   1
   9 -11   4 -1.9798 7.91119   2
  10 -11   4 0.71285 8.26987   2
 -10 -11  -4 0.99029 7.28212   1
 -11 -11  -4 18.8005 9.62163   1
  11 -11   4 46.6586 13.8299   2
 -12 -11  -4 2.02881 6.99636   1
  12 -11   4 -0.9556 8.98257   2
  13 -11   4 -8.9298 8.48390   2
 -13 -11  -4 -9.3324 7.82805   1
  14 -11   4 -3.7332 10.2154   2
 -14 -11  -4 15.2132 9.78167   1
  15 -11   4 30.2337 13.0164   2
 -15 -11  -4 5.41471 10.1266   1
  16 -11   4 14.0258 11.2313   2
 -16 -11  -4 -2.0786 8.36797   1
  17 -11   4 26.2683 13.4744   2
 -17 -11  -4 7.86786 12.1216   1
 -18 -11  -4 42.1919 15.7149   1
 -18 -12   4 -1.5918 11.1762   1
 -17 -12   4 47.0830 15.3073   1
 -16 -12   4 5.43228 8.96268   1
  15 -12  -4 10.3846 9.80479   2
 -15 -12   4 30.4946 12.0289   1
 -14 -12   4 71.4794 15.0555   1
  14 -12  -4 65.5011 14.9428   2
 -13 -12   4 82.5885 14.3355   1
  13 -12  -4 82.2668 15.2845   2
  12 -12  -4 -3.2270 7.65641   2
 -12 -12   4 -2.5225 5.84059   1
  11 -12  -4 2.52282 7.54458   2
 -11 -12   4 -5.6173 5.67190   1
 -10 -12   4 29.1891 9.19306   1
  10 -12  -4 20.8127 9.40940   2
   9 -12  -4 28.7009 10.7580   2
  -9 -12   4 34.4738 8.66983   1
   8 -12  -4 85.2184 14.5799   2
  -8 -12   4 98.3045 12.7004   2
  -8 -12   4 90.5781 11.9536   1
  -7 -12   4 95.0063 11.7848   1
   7 -12  -4 75.3756 13.2703   2
  -7 -12   4 95.7788 12.9383   2
   6 -12  -4 28.2051 9.33865   2
  -6 -12   4 28.4154 6.97166   1
  -6 -12   4 8.27134 6.97298   2
  -5 -12   4 528.621 21.9114   1
   5 -12  -4 463.178 27.1913   2
  -5 -12   4 478.425 24.8648   2
   4 -12  -4 94.6968 14.6010   2
  -4 -12   4 118.853 14.6617   2
   3 -12  -4 35.5987 10.0577   2
  -3 -12   4 31.9555 8.67625   2
   2 -12  -4 104.454 14.5677   2
  -2 -12   4 87.3065 13.3142   2
   1 -12  -4 131.271 16.0528   2
  -1 -12   4 123.308 15.7135   2
   0 -12  -4 5.85477 6.41197   2
   0 -12   4 0.98677 6.36945   2
  -1 -12  -4 44.6811 10.0957   2
   1 -12   4 54.5661 11.1845   2
  -2 -12  -4 281.117 20.1266   2
   2 -12   4 279.502 20.1581   2
   3 -12   4 34.4074 10.0213   2
  -3 -12  -4 20.3835 8.44128   2
  -4 -12  -4 61.5975 11.7817   2
   4 -12   4 52.1338 11.9586   2
  -5 -12  -4 36.2486 7.44563   1
   5 -12   4 35.9914 10.3934   2
  -5 -12  -4 32.6662 9.51486   2
   6 -12   4 35.7926 10.7467   2
  -6 -12  -4 50.0688 10.9367   2
  -6 -12  -4 33.1363 8.12956   1
  -7 -12  -4 95.9628 14.0292   2
  -7 -12  -4 129.795 14.3481   1
   7 -12   4 131.676 18.5459   2
   8 -12   4 22.8759 10.7617   2
  -8 -12  -4 33.8910 9.46228   1
  -9 -12  -4 40.9912 9.69035   1
   9 -12   4 26.5005 11.3601   2
  10 -12   4 2.41707 9.06207   2
 -10 -12  -4 18.2042 9.04806   1
 -11 -12  -4 23.3859 9.88582   1
  11 -12   4 25.2263 11.4489   2
 -12 -12  -4 4.41688 8.51698   1
  12 -12   4 1.00959 9.00281   2
  13 -12   4 4.30277 10.8853   2
 -13 -12  -4 0.28412 8.66955   1
 -14 -12  -4 138.722 20.3029   1
  14 -12   4 111.316 19.2810   2
 -15 -12  -4 2.32929 9.24015   1
  15 -12   4 28.0692 13.2131   2
 -16 -12  -4 18.2302 12.2379   1
  16 -12   4 0.40816 10.5363   2
  17 -12   4 10.5817 12.6494   2
 -17 -12  -4 -20.515 7.69005   1
 -18 -13   4 63.3701 17.2671   1
 -17 -13   4 11.8101 10.3528   1
 -16 -13   4 41.2532 13.7764   1
  15 -13  -4 24.6456 13.5851   2
 -15 -13   4 31.8792 12.3502   1
  14 -13  -4 -5.1353 10.2889   2
 -14 -13   4 6.69085 9.77174   1
 -13 -13   4 1.73158 7.73396   1
  13 -13  -4 18.1093 10.3512   2
  12 -13  -4 9.71213 10.3194   2
 -12 -13   4 10.3542 7.70288   1
 -11 -13   4 22.1023 9.29467   1
  11 -13  -4 35.6038 11.9909   2
 -10 -13   4 24.6593 8.74038   1
  10 -13  -4 28.9168 11.4858   2
   9 -13  -4 129.434 17.8213   2
  -9 -13   4 162.458 16.5276   1
   8 -13  -4 4.90459 7.49316   2
  -8 -13   4 1.63020 5.13365   2
  -8 -13   4 5.93107 6.28765   1
  -7 -13   4 36.4057 9.13417   2
   7 -13  -4 34.7983 11.5927   2
  -6 -13   4 220.397 17.2863   2
   6 -13  -4 214.772 22.4265   2
   5 -13  -4 15.5088 8.29946   2
  -5 -13   4 10.9966 6.31830   2
  -4 -13   4 453.241 25.2053   2
   4 -13  -4 411.503 26.0162   2
  -3 -13   4 87.5892 13.7539   2
   3 -13  -4 79.6597 14.2140   2
   2 -13  -4 28.4171 10.3051   2
  -2 -13   4 18.9315 8.29078   2
  -1 -13   4 23.9511 9.79193   2
   1 -13  -4 22.9166 9.72666   2
   0 -13  -4 -3.4692 5.73106   2
   0 -13   4 -2.1519 6.77068   2
  -1 -13  -4 117.651 16.0721   2
   1 -13   4 90.0031 14.3925   2
   2 -13   4 90.4524 14.8198   2
  -2 -13  -4 70.0514 12.8766   2
  -3 -13  -4 255.686 19.5396   2
   3 -13   4 298.328 26.2010   2
   4 -13   4 42.5552 12.0862   2
  -4 -13  -4 59.3696 12.3314   2
  -5 -13  -4 78.9939 13.7416   2
   5 -13   4 135.773 18.8483   2
  -6 -13  -4 6.54467 7.22083   2
   6 -13   4 -4.9645 6.65614   2
  -7 -13  -4 18.8223 9.31632   2
   7 -13   4 5.23884 8.77147   2
   8 -13   4 70.2418 16.3324   2
  -8 -13  -4 74.9109 12.9611   2
  -9 -13  -4 70.6040 12.1805   1
   9 -13   4 55.0314 14.7310   2
  -9 -13  -4 47.1420 10.3100   2
  10 -13   4 344.972 27.0634   2
 -10 -13  -4 312.987 22.1964   2
 -10 -13  -4 337.227 22.6528   1
  11 -13   4 -9.4682 7.47340   2
 -11 -13  -4 9.18744 8.40135   1
  12 -13   4 56.3987 16.3905   2
 -12 -13  -4 86.0409 15.0942   1
 -13 -13  -4 117.604 17.9706   1
  13 -13   4 145.385 23.7547   2
  14 -13   4 0.31902 11.6794   2
 -14 -13  -4 4.81740 8.54879   1
 -15 -13  -4 62.7197 15.4835   1
  15 -13   4 67.4891 17.0468   2
  16 -13   4 0.78588 11.6972   2
 -16 -13  -4 6.46859 10.9853   1
  17 -13   4 12.3719 12.1329   2
 -17 -14   4 34.4464 14.0813   1
 -16 -14   4 15.4301 11.3236   1
 -15 -14   4 48.8845 13.8876   1
  15 -14  -4 55.4823 15.6908   2
  14 -14  -4 45.9209 14.6884   2
 -14 -14   4 34.1840 12.9117   1
 -13 -14   4 36.0359 11.7844   1
  13 -14  -4 33.5641 14.1225   2
  12 -14  -4 62.9282 14.4745   2
  11 -14  -4 3.02163 8.48637   2
  10 -14  -4 21.4562 10.9413   2
   9 -14  -4 16.6047 9.20234   2
  -8 -14   4 93.1322 13.5040   2
   8 -14  -4 83.5351 15.5319   2
   7 -14  -4 52.5457 12.9294   2
  -7 -14   4 80.4475 12.9279   2
   6 -14  -4 8.03491 8.70016   2
  -6 -14   4 7.88204 6.37175   2
   5 -14  -4 293.522 26.4569   2
  -5 -14   4 300.037 21.0825   2
   4 -14  -4 -1.3231 7.10799   2
  -4 -14   4 0.71887 5.55091   2
  -3 -14   4 18.4051 9.11393   2
   3 -14  -4 24.6575 10.1448   2
   2 -14  -4 3.79682 7.30037   2
  -2 -14   4 3.16321 7.62267   2
   1 -14  -4 14.1107 9.25083   2
  -1 -14   4 27.2900 9.72261   2
   0 -14   4 152.169 18.4491   2
   0 -14  -4 117.221 16.6266   2
   1 -14   4 65.2673 13.2246   2
  -1 -14  -4 48.9352 11.4563   2
  -2 -14  -4 122.670 16.6680   2
   2 -14   4 123.989 17.3950   2
  -3 -14  -4 29.4048 11.0362   2
   3 -14   4 13.6931 8.92559   2
  -4 -14  -4 186.598 21.0450   2
   4 -14   4 218.876 23.2935   2
  -5 -14  -4 0.68580 7.60311   2
   5 -14   4 6.39240 8.92452   2
   6 -14   4 55.7176 14.2670   2
  -6 -14  -4 81.7318 14.0459   2
   7 -14   4 170.125 21.4978   2
  -7 -14  -4 143.130 18.1292   2
   8 -14   4 25.9655 13.4176   2
  -8 -14  -4 21.3812 7.90330   2
   9 -14   4 99.6418 18.9904   2
  -9 -14  -4 85.6859 13.9625   2
 -10 -14  -4 1.09699 4.96997   2
  10 -14   4 -23.896 7.03013   2
  11 -14   4 76.0268 17.2306   2
  12 -14   4 28.4332 13.3964   2
  13 -14   4 63.5184 16.6531   2
  14 -14   4 57.2418 16.2051   2
  15 -14   4 14.3489 14.0770   2
  16 -14   4 30.6806 16.5307   2
 -16 -14  -4 15.6264 12.3429   1
  15 -15  -4 58.3745 17.3840   2
  14 -15  -4 49.1794 16.5069   2
  13 -15  -4 84.4805 18.1500   2
  12 -15  -4 4.97732 11.7651   2
  11 -15  -4 116.259 19.5235   2
  10 -15  -4 41.8080 13.9627   2
   9 -15  -4 117.841 18.6224   2
   8 -15  -4 68.8253 15.4449   2
   7 -15  -4 37.3729 12.2827   2
  -7 -15   4 38.0671 9.80080   2
   6 -15  -4 37.8034 12.7657   2
  -6 -15   4 39.6112 10.2317   2
  -5 -15   4 -3.9175 4.19949   2
   5 -15  -4 14.0773 9.48637   2
  -4 -15   4 95.8559 15.0419   2
   4 -15  -4 79.2847 15.3907   2
   3 -15  -4 11.7789 9.12586   2
  -3 -15   4 2.00443 7.57001   2
  -2 -15   4 154.027 19.6131   2
   2 -15  -4 164.870 20.6827   2
  -1 -15   4 70.0446 14.2926   2
   1 -15  -4 52.4603 12.8941   2
   0 -15  -4 4.89961 7.83537   2
   0 -15   4 25.7041 9.91824   2
   1 -15   4 230.031 23.9035   2
  -1 -15  -4 231.730 24.4691   2
  -2 -15  -4 23.9360 10.0944   2
   2 -15   4 9.83942 8.95385   2
   3 -15   4 66.3381 15.1351   2
  -3 -15  -4 59.5442 13.7127   2
  -4 -15  -4 11.3830 8.80326   2
   4 -15   4 1.40542 9.43644   2
  -5 -15  -4 73.4224 14.6210   2
   5 -15   4 89.6971 17.1160   2
   6 -15   4 13.4332 11.7372   2
  -6 -15  -4 8.00297 7.74495   2
   7 -15   4 37.5314 13.3169   2
  -7 -15  -4 59.1045 11.9819   2
   8 -15   4 26.7525 12.7903   2
  -8 -15  -4 19.6645 7.90290   2
   9 -15   4 1.12105 10.1252   2
  -9 -15  -4 -1.9455 6.01471   2
  10 -15   4 59.7308 17.7924   2
 -10 -15  -4 60.0482 12.3633   2
  11 -15   4 -3.0107 10.7190   2
  12 -15   4 75.0129 17.9102   2
  13 -15   4 11.2122 14.3374   2
  14 -15   4 72.2694 19.6237   2
  15 -15   4 59.2683 18.3628   2
  15 -16  -4 63.5770 19.1103   2
  14 -16  -4 23.9400 16.1189   2
  13 -16  -4 7.30773 12.5100   2
  12 -16  -4 65.2694 16.9334   2
  11 -16  -4 -2.1311 10.5658   2
  10 -16  -4 27.1129 12.7728   2
   9 -16  -4 121.640 20.4299   2
   8 -16  -4 13.0538 10.6627   2
   7 -16  -4 4.50053 9.35046   2
  -7 -16   4 -2.2617 5.67452   2
  -6 -16   4 -0.3445 6.37577   2
   6 -16  -4 -4.8001 7.95974   2
   5 -16  -4 -3.4392 9.07472   2
  -5 -16   4 3.30851 6.53538   2
   4 -16  -4 -13.620 7.30796   2
  -4 -16   4 5.06634 6.62178   2
  -3 -16   4 109.540 16.6362   2
   3 -16  -4 111.612 18.0760   2
   2 -16  -4 11.8649 9.84788   2
  -2 -16   4 -9.1128 7.85352   2
  -1 -16   4 224.940 23.7374   2
   1 -16  -4 287.514 27.5513   2
   0 -16  -4 82.6240 16.4481   2
   0 -16   4 91.2425 16.4569   2
   1 -16   4 38.1906 12.7753   2
  -1 -16  -4 15.5965 10.0506   2
  -2 -16  -4 40.3724 12.4554   2
   2 -16   4 26.5941 11.0055   2
  -3 -16  -4 6.02551 9.67737   2
   3 -16   4 14.0593 11.8376   2
  -4 -16  -4 61.6501 14.1951   2
   4 -16   4 73.0278 15.8335   2
   5 -16   4 36.3074 12.8011   2
  -5 -16  -4 52.0105 14.1836   2
   6 -16   4 67.5750 16.0605   2
  -6 -16  -4 39.6246 12.1323   2
   7 -16   4 -11.904 8.57847   2
  -7 -16  -4 12.5460 9.01784   2
   8 -16   4 36.3551 14.7208   2
  -8 -16  -4 34.3349 10.6339   2
  -9 -16  -4 4.29635 6.93959   2
   9 -16   4 3.13748 12.4541   2
  10 -16   4 -7.6600 10.0112   2
  11 -16   4 5.94615 13.5648   2
  12 -16   4 0.94170 11.5839   2
  13 -16   4 43.7594 17.4686   2
  14 -16   4 15.5979 14.3554   2
  14 -17  -4 5.77082 13.7809   2
  13 -17  -4 4.61283 12.8373   2
  12 -17  -4 2.88631 12.2200   2
  11 -17  -4 5.00572 13.0046   2
  10 -17  -4 1.00849 10.5755   2
   9 -17  -4 29.6512 13.1745   2
   8 -17  -4 0.51633 9.57108   2
   7 -17  -4 13.3617 11.1432   2
  -6 -17   4 21.1187 9.32277   2
   6 -17  -4 41.1844 14.1024   2
   5 -17  -4 6.03565 10.4673   2
  -5 -17   4 -0.6065 5.79950   2
   4 -17  -4 -3.5354 7.43648   2
  -4 -17   4 1.98309 6.47257   2
   3 -17  -4 3.07879 10.8366   2
  -3 -17   4 -3.4896 5.71186   2
  -2 -17   4 229.874 24.8925   2
   2 -17  -4 197.514 24.5832   2
  -1 -17   4 23.6151 11.1353   2
   1 -17  -4 4.59990 9.72574   2
   0 -17   4 48.5478 14.1787   2
   0 -17  -4 58.2729 15.4390   2
   1 -17   4 5.53858 9.47053   2
  -1 -17  -4 28.9466 11.4408   2
  -2 -17  -4 33.1237 12.3019   2
   2 -17   4 55.9026 14.4809   2
   3 -17   4 43.0131 14.8888   2
  -3 -17  -4 21.0867 12.2114   2
  -4 -17  -4 -3.7239 7.47791   2
   4 -17   4 -2.9693 8.93830   2
   5 -17   4 82.5209 18.8311   2
  -5 -17  -4 64.7404 14.2632   2
  -6 -17  -4 -5.8212 6.83605   2
   6 -17   4 -3.5911 10.7615   2
   7 -17   4 40.2970 15.3726   2
  -7 -17  -4 17.2399 8.35891   2
   8 -17   4 -7.2774 11.9229   2
  -8 -17  -4 6.10770 8.36091   2
   9 -17   4 34.9919 16.1313   2
  -9 -17  -4 -5.8520 7.21724   2
  10 -17   4 0.77407 12.8789   2
  11 -17   4 -3.0410 12.0011   2
  12 -17   4 11.1036 15.3042   2
  13 -18  -4 3.32469 12.4168   2
  12 -18  -4 -4.5093 12.8052   2
  11 -18  -4 -3.1887 13.6663   2
  10 -18  -4 -6.4051 11.6056   2
   9 -18  -4 9.98343 12.9225   2
   8 -18  -4 7.49928 11.2890   2
   7 -18  -4 12.2556 12.8025   2
   6 -18  -4 7.47044 11.5255   2
  -6 -18   4 -7.2096 5.91992   2
  -5 -18   4 24.7040 10.1621   2
   5 -18  -4 3.00286 10.8419   2
  -4 -18   4 -4.9813 6.91049   2
   4 -18  -4 -11.711 10.1736   2
  -3 -18   4 16.6225 9.35905   2
   3 -18  -4 33.6262 12.8418   2
   2 -18  -4 16.6322 10.8373   2
  -2 -18   4 -0.7744 5.90222   2
  -1 -18   4 7.71038 10.2773   2
   1 -18  -4 16.2771 12.3612   2
   0 -18   4 2.54365 8.99854   2
   0 -18  -4 1.52765 10.3688   2
   1 -18   4 7.65261 9.16947   2
  -1 -18  -4 5.77964 9.70796   2
  -2 -18  -4 12.3490 11.0622   2
   2 -18   4 -0.5901 10.3601   2
  -3 -18  -4 -5.1885 8.37590   2
   3 -18   4 -9.7908 9.49370   2
  -4 -18  -4 -9.9218 6.62623   2
   4 -18   4 6.05810 11.1110   2
   5 -18   4 75.9197 18.7619   2
  -5 -18  -4 102.391 17.2913   2
  -6 -18  -4 43.3273 13.5552   2
   6 -18   4 13.2246 12.4139   2
  -7 -18  -4 -4.7904 6.50894   2
   7 -18   4 0.60621 11.2804   2
  -8 -18  -4 2.29434 7.84121   2
   8 -18   4 10.5456 13.8702   2
   9 -18   4 18.4210 15.0481   2
  10 -18   4 -5.5887 12.3758   2
  11 -18   4 7.87475 15.9949   2
  11 -19  -4 2.30375 13.2850   2
  10 -19  -4 5.34246 12.5286   2
   9 -19  -4 -2.4808 13.0278   2
   8 -19  -4 2.83156 11.7566   2
   7 -19  -4 0.38930 10.7944   2
   6 -19  -4 7.79969 13.1149   2
   5 -19  -4 23.9775 15.4937   2
  -5 -19   4 8.23829 8.07429   2
   4 -19  -4 10.3869 12.0490   2
  -4 -19   4 -6.7020 6.83060   2
   3 -19  -4 26.9778 13.9270   2
  -3 -19   4 7.49959 8.49893   2
   2 -19  -4 8.42609 12.5876   2
  -2 -19   4 -5.3047 7.55366   2
  -1 -19   4 0.94037 8.19869   2
   1 -19  -4 -14.184 7.44883   2
   0 -19  -4 59.4590 15.5567   2
   0 -19   4 73.4411 16.6255   2
   1 -19   4 21.5817 12.8171   2
  -1 -19  -4 9.34161 11.6940   2
  -2 -19  -4 -6.0569 10.0738   2
   2 -19   4 -7.9260 9.83748   2
   3 -19   4 48.9229 16.7899   2
  -3 -19  -4 59.9751 14.7990   2
   4 -19   4 73.7324 19.6701   2
  -4 -19  -4 78.3605 16.1162   2
  -5 -19  -4 5.53782 8.51284   2
   5 -19   4 9.29098 11.8331   2
  -6 -19  -4 17.7413 11.3437   2
   6 -19   4 32.7543 15.5556   2
   7 -19   4 -5.6883 12.5980   2
  -7 -19  -4 -7.2602 7.50969   2
   8 -19   4 -9.3216 14.4960   2
  -8 -19  -4 4.14867 8.83533   2
   9 -19   4 12.8984 16.7035   2
   8 -20  -4 38.2009 17.2131   2
   7 -20  -4 10.2580 13.0392   2
   6 -20  -4 -14.817 9.58321   2
   5 -20  -4 10.1529 14.5296   2
  -5 -20   4 31.7692 11.1469   2
   4 -20  -4 -1.8217 11.4786   2
  -4 -20   4 2.50876 8.57919   2
  -3 -20   4 5.08462 7.98935   2
   3 -20  -4 14.9251 12.8006   2
   2 -20  -4 27.9534 13.9712   2
  -2 -20   4 8.99835 9.05780   2
  -1 -20   4 110.813 19.7077   2
   1 -20  -4 109.819 20.3719   2
   0 -20   4 36.1307 13.3043   2
   0 -20  -4 13.5858 11.9269   2
   1 -20   4 41.4450 14.2304   2
  -1 -20  -4 13.2265 12.4818   2
  -2 -20  -4 12.0037 9.84308   2
   2 -20   4 21.6560 14.3562   2
  -3 -20  -4 5.36781 10.2532   2
   3 -20   4 -13.633 8.83870   2
  -4 -20  -4 29.0196 12.9167   2
   4 -20   4 41.0006 16.1592   2
   5 -20   4 52.9442 18.1782   2
  -5 -20  -4 32.5581 12.9562   2
  -6 -20  -4 28.3762 12.4733   2
   6 -20   4 9.82360 15.6282   2
   7 -20   4 0.01948 13.1292   2
  -7 -20  -4 11.4605 9.21884   2
   4 -21  -4 12.3802 13.3604   2
  -4 -21   4 24.7871 10.6977   2
  -3 -21   4 -8.0979 8.28320   2
   3 -21  -4 20.2360 15.4057   2
  -2 -21   4 4.45820 9.63649   2
   2 -21  -4 35.1453 15.7095   2
  -1 -21   4 14.8458 11.0851   2
   1 -21  -4 11.8321 14.4701   2
   0 -21  -4 49.2177 16.6754   2
   0 -21   4 45.2868 14.7614   2
  -1 -21  -4 20.6282 12.6319   2
   1 -21   4 20.8188 12.0259   2
   2 -21   4 -4.2176 10.4266   2
  -2 -21  -4 -2.2598 8.23325   2
   3 -21   4 27.2682 15.5671   2
  -3 -21  -4 30.7197 11.5448   2
  -4 -21  -4 -1.7472 8.10657   2
  -5 -21  -4 49.0300 14.7441   2
 -22   0   5 7.54748 10.2229   1
 -21   0   5 2.47369 8.32651   1
 -20   0   5 -2.3339 8.50334   1
 -19   0   5 4.05180 9.73992   1
 -18   0   5 -2.1851 7.36071   1
 -17   0   5 13.6272 8.73129   1
 -16   0   5 -0.3300 6.96452   1
 -15   0   5 8.29697 7.52898   1
 -14   0   5 2.89326 6.32202   1
 -13   0   5 3.73979 5.82126   1
 -12   0   5 -2.1477 4.30258   1
 -11   0   5 -4.8779 3.92218   1
 -10   0   5 -1.2934 4.15695   1
  10   0  -5 1.54992 1.90017   2
   9   0  -5 -0.8328 1.60013   2
  -9   0   5 -2.2247 3.67270   1
  -8   0   5 -2.1324 3.45434   1
   8   0  -5 0.04652 1.54669   2
   7   0  -5 0.18654 1.28717   2
  -7   0   5 1.03479 3.72289   1
   6   0  -5 -1.0506 1.15845   2
  -6   0   5 -2.1073 3.02443   1
   5   0  -5 1.73169 1.50103   2
  -5   0   5 1.88769 3.31106   1
  -4   0   5 -4.4678 2.80529   1
  -3   0   5 -1.0848 2.40068   1
  -2   0   5 1.47979 2.52307   1
  -1   0   5 -1.0898 2.15781   1
   0   0   5 -3.6734 2.03148   1
   1   0   5 -3.4816 2.40588   2
  -1   0  -5 -3.3127 2.30567   1
   2   0   5 -3.9883 2.50401   2
  -2   0  -5 -0.2499 2.74806   1
  -3   0  -5 -0.0678 2.99888   1
   3   0   5 -5.3147 2.12979   2
   4   0   5 2.49038 3.15676   2
  -4   0  -5 -2.8883 2.77974   1
  -5   0  -5 2.12640 3.24474   1
   5   0   5 -3.8018 2.90797   2
  -6   0  -5 -1.2571 3.27754   1
   6   0   5 4.16444 3.65441   2
  -7   0  -5 1.28327 3.83767   1
   7   0   5 -4.5573 3.25646   2
   8   0   5 -1.3470 3.88194   2
  -8   0  -5 -0.9829 4.02460   1
   9   0   5 -2.7612 4.11845   2
  -9   0  -5 -5.9996 3.64218   1
  10   0   5 0.29071 3.94507   2
 -10   0  -5 0.85164 5.05815   1
 -11   0  -5 3.26343 5.45202   1
 -12   0  -5 -1.5431 5.33474   1
 -13   0  -5 -4.4234 5.36362   1
 -14   0  -5 -0.7540 7.08053   1
 -15   0  -5 2.53688 7.07627   1
 -16   0  -5 -15.169 7.17961   1
 -17   0  -5 1.30353 8.33108   1
 -18   0  -5 11.6411 10.4587   1
 -19   0  -5 13.1005 11.5522   1
 -20   0  -5 0.92147 8.33835   1
 -22  -1   5 66.6498 16.8451   1
 -22   1   5 35.7990 11.4263   1
 -21  -1   5 22.5328 12.2997   1
 -21   1   5 -3.7259 6.94809   1
 -20  -1   5 -5.5363 8.03258   1
 -20   1   5 -4.2721 6.11671   1
 -19  -1   5 5.49678 8.92962   1
 -19   1   5 -4.8832 7.91595   1
 -18  -1   5 2.44145 8.29169   1
 -18   1   5 -3.2070 8.81239   1
 -17  -1   5 10.9335 9.21111   1
 -17   1   5 29.0019 10.2335   1
 -16  -1   5 4.12350 8.49830   1
 -16   1   5 31.5252 10.3497   1
 -15  -1   5 102.447 15.9343   1
 -15   1   5 58.8835 12.1302   1
 -14  -1   5 120.868 16.4081   1
 -14   1   5 146.189 16.7157   1
 -13  -1   5 159.744 17.8524   1
 -13   1   5 187.315 18.2458   1
 -12  -1   5 -1.0911 5.67723   1
 -12   1   5 -1.4162 4.82230   1
 -11  -1   5 18.8813 6.95461   1
  11  -1  -5 25.1936 4.13538   2
 -11   1   5 21.8894 6.98019   1
  10  -1  -5 34.2419 4.41590   2
 -10  -1   5 39.9507 8.26587   1
 -10   1   5 35.6137 7.76527   1
   9  -1  -5 129.098 6.95519   2
  -9  -1   5 130.885 13.2465   1
  -9   1   5 142.294 13.2605   1
   8  -1  -5 730.492 21.5242   2
  -8  -1   5 674.050 26.9579   1
  -8   1   5 691.659 26.4752   1
  -7  -1   5 28.1558 6.09165   1
   7  -1  -5 31.4958 3.60970   2
  -7   1   5 28.5248 5.96177   1
   6  -1  -5 27.9697 3.38919   2
  -6  -1   5 14.9269 4.76654   1
  -6   1   5 20.4270 4.83446   1
   5  -1  -5 256.669 9.67257   2
  -5  -1   5 247.279 12.5036   1
  -5   1   5 260.734 12.3321   1
  -4  -1   5 120.225 7.97315   1
  -4   1   5 122.609 7.77287   1
  -3  -1   5 423.683 15.6271   1
  -3   1   5 432.357 15.2263   1
  -2  -1   5 168.295 7.12006   2
  -2  -1   5 186.585 8.61698   1
  -2   1   5 166.793 8.07479   1
  -1  -1   5 16.2797 3.34649   1
  -1  -1   5 13.7786 3.02592   2
  -1   1   5 14.8542 3.18269   1
   0  -1  -5 523.065 16.7456   1
   0  -1   5 487.235 16.9858   2
   1  -1   5 27.7092 4.77750   2
  -1  -1  -5 26.3980 4.19660   1
  -1   1  -5 25.8489 3.99708   1
  -2  -1  -5 1294.94 37.2323   1
   2  -1   5 1284.17 38.5756   2
  -2   1  -5 1286.89 36.9299   1
  -3  -1  -5 34.8114 5.38787   1
   3  -1   5 29.3668 5.58913   2
  -3   1  -5 26.3414 4.62690   1
  -4  -1  -5 7.47810 3.73784   1
   4  -1   5 8.78385 3.85361   2
  -4   1  -5 13.1263 3.91110   1
  -5  -1  -5 568.569 21.4837   1
   5  -1   5 546.900 21.5021   2
  -5   1  -5 539.789 20.8201   1
   6  -1   5 60.5597 7.82670   2
  -6  -1  -5 40.7164 6.89389   1
  -6   1  -5 51.8608 7.04653   1
  -7  -1  -5 1.66438 4.08041   1
   7  -1   5 -7.4834 2.73396   2
  -7   1  -5 -0.1669 3.49517   1
   8  -1   5 136.546 10.5500   2
  -8  -1  -5 126.747 12.6398   1
  -8   1  -5 119.698 12.1512   1
  -9  -1  -5 6.16300 5.13890   1
   9  -1   5 1.57196 4.09500   2
  -9   1  -5 9.58144 5.17862   1
 -10  -1  -5 21.5962 6.92793   1
  10  -1   5 10.7810 5.90410   2
 -10   1  -5 10.7679 6.14419   1
  11  -1   5 20.8592 6.69131   2
 -11  -1  -5 25.0718 8.22739   1
 -11   1  -5 23.3061 7.46482   1
  12  -1   5 46.8439 9.35166   2
 -12  -1  -5 81.2231 12.5482   1
 -12   1  -5 72.1575 12.1767   1
  13  -1   5 -2.9742 5.48021   2
 -13  -1  -5 1.62805 7.41271   1
 -13   1  -5 13.2321 7.61341   1
 -14  -1  -5 17.0489 9.63689   1
 -14   1  -5 -7.7799 6.62669   1
 -15  -1  -5 9.90292 9.57875   1
 -15   1  -5 8.19304 8.17225   1
 -16  -1  -5 8.34103 8.72788   1
 -16   1  -5 0.13785 9.02143   1
 -17  -1  -5 63.8973 15.0255   1
 -17   1  -5 53.9290 13.7641   1
 -18  -1  -5 -7.7154 8.38419   1
 -18   1  -5 -1.5583 8.84542   1
 -19  -1  -5 60.5283 16.0125   1
 -19   1  -5 34.8685 11.3991   1
 -20  -1  -5 2.79250 10.8905   1
 -20   1  -5 3.95618 9.54909   1
 -22  -2   5 -6.1476 11.9288   1
 -22   2   5 29.7723 12.0743   1
 -21  -2   5 104.119 20.4191   1
 -21   2   5 94.3645 17.6167   1
 -20  -2   5 8.76414 12.3430   1
 -20   2   5 -5.3521 5.81750   1
 -19  -2   5 10.8444 9.96096   1
 -19   2   5 3.71334 7.14621   1
 -18  -2   5 0.38133 8.22581   1
 -18   2   5 -9.2722 6.97384   1
 -17  -2   5 19.3182 10.4798   1
 -17   2   5 12.4023 7.95770   1
 -16  -2   5 208.913 23.0110   1
 -16   2   5 232.536 22.2874   1
 -15  -2   5 81.3705 14.3934   1
 -15   2   5 76.5736 12.9335   1
 -14  -2   5 71.4570 12.8159   1
 -14   2   5 69.2520 12.5097   1
 -13  -2   5 78.7988 12.9037   1
 -13   2   5 106.437 13.8732   1
 -12  -2   5 89.3542 13.0435   1
 -12   2   5 83.0638 11.9596   1
  11  -2  -5 4.33669 3.25856   2
 -11  -2   5 -1.3723 4.43751   1
 -11   2   5 3.75912 5.41440   1
  10  -2  -5 92.2831 6.82179   2
 -10  -2   5 81.1747 10.9017   1
 -10   2   5 92.7749 10.7985   1
   9  -2  -5 375.359 14.5069   2
  -9  -2   5 390.088 19.7118   1
  -9   2   5 367.898 18.0655   1
  -8  -2   5 810.987 30.6937   1
   8  -2  -5 854.720 26.1156   2
  -8   2   5 814.114 29.4848   1
  -7  -2   5 265.405 14.6290   1
   7  -2  -5 250.180 10.6655   2
  -7   2   5 240.759 13.1710   1
  -6  -2   5 385.038 17.0482   1
   6  -2  -5 382.350 14.1496   2
  -6   2   5 379.586 16.1161   1
  -5  -2   5 474.682 18.4770   1
   5  -2  -5 462.848 15.9969   2
  -5   2   5 428.150 16.8558   1
  -4  -2   5 237.129 11.8239   1
   4  -2  -5 276.403 10.7153   2
  -4  -2   5 244.380 8.07787   2
  -4   2   5 235.839 11.0583   1
  -3  -2   5 3.09877 2.96647   1
  -3  -2   5 10.8094 2.39630   2
  -3   2   5 8.58592 3.21756   1
  -2  -2   5 492.681 16.0159   2
  -2  -2   5 508.440 17.0422   1
  -2   2   5 490.765 16.2957   1
  -1  -2   5 535.729 18.1131   1
  -1  -2   5 569.691 18.4520   2
  -1   2   5 596.183 18.2400   1
   0  -2   5 -1.3607 2.32574   1
   0  -2  -5 3.79090 2.37008   1
   0  -2   5 -0.6309 2.52362   2
  -1  -2  -5 325.307 12.4830   1
   1  -2   5 312.410 13.2662   2
  -1   2  -5 325.828 12.3464   1
  -2  -2  -5 859.841 27.0188   1
   2  -2   5 888.403 28.5493   2
  -2   2  -5 877.405 26.6996   1
   3  -2   5 10.7615 4.07471   2
  -3  -2  -5 20.6117 4.50615   1
  -3   2  -5 11.2024 3.54881   1
   4  -2   5 1068.93 34.6922   2
  -4  -2  -5 1013.10 33.1375   1
  -4   2  -5 1081.11 32.8427   1
   5  -2   5 174.426 11.1673   2
  -5  -2  -5 180.691 11.1245   1
  -5   2  -5 184.511 10.5889   1
   6  -2   5 265.861 14.5639   2
  -6  -2  -5 250.910 14.2188   1
  -6   2  -5 263.389 13.8275   1
  -7  -2  -5 340.766 17.3983   1
   7  -2   5 322.333 16.5155   2
  -7   2  -5 318.283 16.1398   1
  -8  -2  -5 7.66713 5.08793   1
   8  -2   5 1.71108 3.87505   2
  -8   2  -5 -0.3478 3.70983   1
   9  -2   5 10.8238 5.43970   2
  -9  -2  -5 10.0312 5.66607   1
  -9   2  -5 39.1690 8.25773   1
  10  -2   5 67.4183 9.66286   2
 -10  -2  -5 81.9072 11.5901   1
 -10   2  -5 63.7369 9.92865   1
  11  -2   5 62.0970 10.2456   2
 -11  -2  -5 43.9168 10.2721   1
 -11   2  -5 44.5060 9.08895   1
  12  -2   5 101.416 12.9708   2
 -12  -2  -5 109.302 14.7953   1
 -12   2  -5 100.106 14.1086   1
  13  -2   5 118.355 13.8761   2
 -13  -2  -5 98.3628 15.6436   1
 -13   2  -5 113.854 15.1768   1
 -14  -2  -5 28.9008 9.85814   1
  14  -2   5 36.2138 9.28754   2
 -14   2  -5 29.3462 9.64976   1
  15  -2   5 17.5968 8.60433   2
 -15  -2  -5 40.6420 11.6573   1
 -15   2  -5 44.3430 12.5455   1
 -16  -2  -5 8.05687 9.73277   1
 -16   2  -5 -2.7829 7.31433   1
 -17  -2  -5 6.96616 9.67779   1
 -17   2  -5 2.91339 8.45461   1
 -18  -2  -5 100.342 18.6616   1
 -18   2  -5 96.6458 16.8816   1
 -19  -2  -5 3.47014 11.7070   1
 -19   2  -5 -5.3953 7.23988   1
 -20  -2  -5 72.9574 19.3818   1
 -20   2  -5 50.0259 14.1270   1
 -22   3   5 85.0939 17.0289   1
 -21  -3   5 7.84756 11.0118   1
 -21   3   5 11.9569 9.13799   1
 -20  -3   5 52.0447 15.4529   1
 -20   3   5 38.9344 12.4597   1
 -19  -3   5 12.0454 10.7531   1
 -19   3   5 25.8362 9.38479   1
 -18  -3   5 59.7980 14.7669   1
 -18   3   5 71.1113 13.5444   1
 -17  -3   5 25.4304 10.9115   1
 -17   3   5 33.9239 10.8270   1
 -16  -3   5 69.7975 14.5210   1
 -16   3   5 62.9839 12.3381   1
 -15  -3   5 94.6494 15.4817   1
 -15   3   5 115.103 15.1154   1
 -14  -3   5 90.8089 14.4745   1
 -14   3   5 98.5658 13.7995   1
 -13  -3   5 514.239 27.2397   1
 -13   3   5 431.844 23.8162   1
 -12  -3   5 7.74587 6.35063   1
  12  -3  -5 24.8777 5.62524   2
 -12   3   5 16.3532 6.32652   1
  11  -3  -5 202.495 11.2225   2
 -11  -3   5 182.791 17.7766   1
 -11   3   5 214.186 14.3707   1
  10  -3  -5 7.67603 3.76721   2
 -10  -3   5 10.0374 5.57795   1
 -10   3   5 9.98752 4.82020   1
  -9  -3   5 321.457 18.2175   1
   9  -3  -5 324.765 14.0894   2
  -9   3   5 321.951 16.3977   1
   8  -3  -5 154.412 8.95025   2
  -8  -3   5 144.064 13.5832   1
  -8   3   5 147.278 10.6534   1
  -7  -3   5 260.225 14.5480   1
   7  -3  -5 248.538 11.7413   2
  -7   3   5 261.331 13.3650   1
  -6  -3   5 390.666 11.3118   2
   6  -3  -5 397.491 15.6246   2
  -6  -3   5 388.807 17.5181   1
  -6   3   5 412.890 16.5342   1
  -5  -3   5 4.97192 3.60544   1
  -5  -3   5 7.54229 2.02030   2
   5  -3  -5 10.4442 3.58405   2
  -5   3   5 13.9816 3.89047   1
  -4  -3   5 140.387 6.38615   2
  -4  -3   5 130.373 8.75922   1
   4  -3  -5 147.485 8.29687   2
  -4   3   5 151.784 8.13954   1
  -3  -3   5 317.131 11.4919   2
  -3  -3   5 298.751 13.0077   1
  -3   3   5 331.051 12.2397   1
  -2  -3   5 660.879 20.6500   2
  -2  -3   5 624.885 20.7468   1
  -2   3   5 653.858 20.0843   1
  -1  -3   5 78.8769 7.05790   2
  -1  -3   5 70.3721 6.00921   1
  -1   3   5 70.1810 5.42137   1
   0  -3  -5 142.691 7.10210   1
   0  -3   5 147.980 8.89506   2
   0  -3   5 144.052 7.53112   1
   1  -3   5 817.167 26.6892   2
  -1  -3  -5 811.617 24.7957   1
  -1   3  -5 784.529 24.4016   1
   2  -3   5 9.79127 4.12134   2
  -2  -3  -5 22.3087 4.32001   1
  -2   3  -5 16.6899 3.93419   1
   3  -3   5 693.272 24.5981   2
  -3  -3  -5 645.333 22.7983   1
  -3   3  -5 664.438 22.1291   1
   4  -3   5 207.548 12.3178   2
  -4  -3  -5 243.321 12.2734   1
  -4   3  -5 236.229 11.2587   1
  -5  -3  -5 1051.42 34.4304   1
   5  -3   5 1040.85 35.2698   2
  -5   3  -5 1039.61 33.1612   1
  -6  -3  -5 222.938 13.6186   1
   6  -3   5 234.756 14.1154   2
  -6   3  -5 244.415 12.8609   1
   7  -3   5 44.9387 7.67721   2
  -7  -3  -5 48.7153 8.23800   1
  -7   3  -5 41.7811 6.79276   1
   8  -3   5 200.157 13.7860   2
  -8  -3  -5 213.668 14.4520   1
  -8   3  -5 197.094 13.2572   1
  -9  -3  -5 72.3188 10.8579   1
   9  -3   5 60.1235 9.17696   2
  -9   3  -5 71.8854 9.86472   1
  10  -3   5 45.9374 9.28784   2
 -10  -3  -5 51.1794 9.86443   1
 -10   3  -5 55.2904 9.45395   1
  11  -3   5 17.8785 7.19534   2
 -11  -3  -5 9.26261 6.91142   1
 -11   3  -5 15.2424 7.02133   1
  12  -3   5 169.159 16.2887   2
 -12  -3  -5 158.998 17.9425   1
 -12   3  -5 172.920 17.0895   1
  13  -3   5 132.356 15.1392   2
 -13  -3  -5 113.990 15.9222   1
 -13   3  -5 122.332 15.7105   1
 -14  -3  -5 92.6616 15.0735   1
  14  -3   5 88.7316 13.6025   2
 -14   3  -5 106.403 15.3864   1
  15  -3   5 131.076 16.2054   2
 -15  -3  -5 125.140 18.7960   1
 -15   3  -5 86.7393 14.9616   1
 -16  -3  -5 2.69880 10.3144   1
 -16   3  -5 -1.8533 8.34300   1
 -17  -3  -5 41.0492 14.0005   1
 -17   3  -5 40.0521 11.1128   1
 -18  -3  -5 2.37471 12.0970   1
 -18   3  -5 16.7242 9.48747   1
 -19  -3  -5 121.362 20.9684   1
 -19   3  -5 158.758 21.7125   1
 -20  -3  -5 -1.1837 10.4559   1
 -20   3  -5 3.87261 8.61285   1
 -22   4   5 8.13108 8.34962   1
 -21  -4   5 31.1275 14.5620   1
 -21   4   5 31.3567 11.0748   1
 -20  -4   5 -7.6741 8.86838   1
 -20   4   5 8.42990 7.36315   1
 -19  -4   5 56.7920 16.5682   1
 -19   4   5 21.2709 8.94472   1
 -18  -4   5 19.6831 10.7790   1
 -18   4   5 -0.2757 5.65321   1
 -17  -4   5 171.107 22.4785   1
 -17   4   5 178.775 19.0926   1
 -16  -4   5 236.315 24.7094   1
 -16   4   5 186.420 19.3273   1
 -15  -4   5 8.89580 9.39577   1
 -15   4   5 1.53493 6.15406   1
 -14  -4   5 157.795 18.7683   1
 -14   4   5 186.727 17.2639   1
 -13  -4   5 18.6430 8.92116   1
 -13   4   5 34.7028 8.06742   1
  12  -4  -5 420.741 18.4353   2
 -12  -4   5 354.687 22.5338   1
 -12   4   5 396.774 20.9483   1
 -11  -4   5 -1.1703 5.28609   1
  11  -4  -5 3.48373 4.38149   2
 -11   4   5 1.05548 4.01203   1
  10  -4  -5 92.9481 9.44461   2
 -10  -4   5 69.0346 11.1182   1
 -10   4   5 95.5060 10.8270   1
   9  -4  -5 260.372 13.2838   2
  -9  -4   5 253.047 16.4346   1
  -9   4   5 240.912 14.0026   1
  -8  -4   5 129.935 12.8598   1
  -8  -4   5 106.559 4.74510   2
   8  -4  -5 102.066 9.24177   2
  -8   4   5 110.252 10.2470   1
  -7  -4   5 183.211 7.03802   2
  -7  -4   5 158.254 11.8088   1
   7  -4  -5 176.729 10.3810   2
  -7   4   5 192.339 10.9705   1
  -6  -4   5 84.0939 4.95993   2
  -6  -4   5 93.8801 9.72877   1
   6  -4  -5 79.6255 7.98511   2
  -6   4   5 103.623 8.63765   1
   5  -4  -5 550.457 20.3619   2
  -5  -4   5 536.168 20.7305   1
  -5  -4   5 523.031 16.8020   2
  -5   4   5 536.143 18.6730   1
  -4  -4   5 8.30408 3.77548   1
   4  -4  -5 9.22223 3.71299   2
  -4  -4   5 8.57679 2.91424   2
  -4   4   5 5.69876 2.81345   1
  -3  -4   5 608.942 20.6829   1
  -3  -4   5 580.214 19.3181   2
  -3   4   5 579.594 18.6307   1
  -2  -4   5 408.945 14.8878   1
  -2  -4   5 403.468 15.0644   2
  -2   4   5 396.939 13.7714   1
  -1  -4   5 1586.99 43.5477   1
  -1  -4   5 1511.93 45.5018   2
   1  -4  -5 1629.91 42.8770   1
   0  -4  -5 1104.67 31.4128   1
   0  -4   5 1106.67 34.2988   2
   0  -4   5 1089.05 31.5852   1
   1  -4   5 103.955 8.08388   2
  -1  -4  -5 111.320 6.76404   1
  -1   4  -5 101.770 6.56622   1
  -2  -4  -5 1116.89 32.9782   1
   2  -4   5 1062.25 35.2022   2
  -2   4  -5 1107.91 31.9900   1
   3  -4   5 36.6295 6.49222   2
  -3  -4  -5 43.6982 5.96244   1
  -3   4  -5 30.0837 4.84074   1
  -4  -4  -5 431.775 17.9733   1
   4  -4   5 468.690 19.9028   2
  -4   4  -5 433.590 16.8118   1
   5  -4   5 319.782 16.7226   2
  -5  -4  -5 328.209 15.7954   1
  -5   4  -5 306.489 14.1836   1
  -6  -4  -5 118.848 11.6628   1
   6  -4   5 111.576 11.7890   2
  -6   4  -5 123.298 10.5547   1
  -7  -4  -5 27.9167 7.11570   1
   7  -4   5 16.4626 6.14159   2
  -7   4  -5 19.3125 5.47816   1
  -8  -4  -5 90.7707 11.4888   1
   8  -4   5 122.660 12.9067   2
  -8   4  -5 99.0511 10.3388   1
   9  -4   5 48.6278 9.17326   2
  -9  -4  -5 55.8052 9.53704   1
  -9   4  -5 48.4770 8.36847   1
 -10  -4  -5 112.162 13.8539   1
  10  -4   5 125.361 13.8360   2
 -10   4  -5 138.805 13.9518   1
 -11  -4  -5 610.746 29.5887   1
  11  -4   5 596.263 27.7295   2
 -11   4  -5 569.050 26.7697   1
 -12  -4  -5 95.0387 14.2677   1
  12  -4   5 98.7398 13.5243   2
 -12   4  -5 82.5389 12.0816   1
 -13  -4  -5 285.203 24.9255   1
  13  -4   5 229.573 18.1942   2
 -13   4  -5 254.959 19.3852   1
 -14  -4  -5 221.987 23.3492   1
  14  -4   5 238.534 19.0208   2
 -14   4  -5 295.495 20.9478   1
  15  -4   5 -7.6373 6.61857   2
 -15  -4  -5 -4.8640 7.35584   1
 -15   4  -5 -2.4476 6.49064   1
  16  -4   5 56.2225 12.4692   2
 -16  -4  -5 50.0710 14.0515   1
 -16   4  -5 96.0094 14.8335   1
 -17  -4  -5 -8.8480 7.30060   1
 -17   4  -5 6.62111 6.82639   1
 -18  -4  -5 97.3397 20.0804   1
 -18   4  -5 122.376 18.5118   1
 -19  -4  -5 13.2507 11.0315   1
 -19   4  -5 7.53726 8.48974   1
 -20  -4  -5 15.7634 13.1329   1
 -20   4  -5 28.3656 11.2322   1
 -21  -5   5 -5.2216 10.3586   1
 -21   5   5 18.2216 9.44246   1
 -20  -5   5 43.3476 15.6888   1
 -20   5   5 29.2180 9.32087   1
 -19  -5   5 -0.9525 9.89621   1
 -19   5   5 6.20891 6.71360   1
 -18  -5   5 124.501 20.6780   1
 -18   5   5 180.824 20.4201   1
 -17  -5   5 24.2427 11.5929   1
 -17   5   5 13.7667 7.50756   1
 -16  -5   5 79.8030 15.6477   1
 -16   5   5 91.3415 13.2714   1
 -15  -5   5 112.781 17.8114   1
 -15   5   5 116.886 14.6251   1
 -14  -5   5 50.8980 12.4111   1
 -14   5   5 48.2650 9.32773   1
  13  -5  -5 232.988 14.9755   2
 -13  -5   5 204.624 20.8131   1
 -13   5   5 257.109 17.1395   1
  12  -5  -5 186.907 13.2419   2
 -12  -5   5 188.946 19.1096   1
 -12   5   5 188.778 14.2636   1
 -11  -5   5 302.527 19.6508   1
  11  -5  -5 303.579 16.1587   2
 -11   5   5 276.479 16.1726   1
  10  -5  -5 1.72803 4.39129   2
 -10  -5   5 2.46899 5.31238   1
 -10   5   5 1.85440 4.07217   1
  -9  -5   5 32.8552 3.86432   2
  -9  -5   5 21.2700 6.67211   1
   9  -5  -5 20.1037 5.50292   2
  -9   5   5 18.6792 5.14551   1
  -8  -5   5 121.648 6.48065   2
   8  -5  -5 129.962 9.66691   2
  -8  -5   5 88.0976 10.6590   1
  -8   5   5 122.340 9.17683   1
  -7  -5   5 15.0998 5.44738   1
   7  -5  -5 16.7794 4.62690   2
  -7  -5   5 21.7094 3.64192   2
  -7   5   5 10.0687 3.93927   1
  -6  -5   5 419.885 18.6372   1
   6  -5  -5 406.961 17.9610   2
  -6  -5   5 431.404 14.8267   2
  -6   5   5 382.617 15.7168   1
  -5  -5   5 11.4283 3.59213   2
   5  -5  -5 21.6727 5.00637   2
  -5  -5   5 18.6215 5.13611   1
  -5   5   5 19.6994 3.95845   1
  -4  -5   5 59.9009 7.16791   1
  -4  -5   5 51.5951 5.67973   2
   4  -5  -5 49.4255 7.11103   2
  -4   5   5 48.5126 5.09643   1
  -3  -5   5 126.270 8.27388   1
  -3  -5   5 131.436 7.96308   2
   3  -5  -5 108.006 9.99448   2
  -3   5   5 130.393 6.82472   1
  -2  -5   5 1475.03 41.1146   1
  -2  -5   5 1372.41 42.6610   2
  -2   5   5 1480.29 39.3754   1
  -1  -5   5 30.1481 4.20962   1
  -1  -5   5 27.6890 5.49134   2
   1  -5  -5 27.4322 3.61994   1
   0  -5   5 307.256 14.1042   2
   0  -5  -5 280.396 11.3639   1
   0  -5   5 310.560 11.8461   1
   1  -5   5 1386.54 43.5969   2
  -1  -5  -5 1407.46 39.8823   1
  -1   5  -5 1427.85 39.3747   1
  -2  -5  -5 15.6529 3.68244   1
   2  -5   5 18.0731 5.67767   2
  -2   5  -5 20.3235 3.77164   1
  -3  -5  -5 364.263 15.6247   1
   3  -5   5 395.472 17.8571   2
  -3   5  -5 362.675 14.2194   1
  -4  -5  -5 142.214 9.98180   1
   4  -5   5 152.800 13.2064   2
  -4   5  -5 139.948 8.68677   1
  -5  -5  -5 67.7163 8.55942   1
   5  -5   5 76.4703 9.93189   2
  -5   5  -5 68.8373 7.45309   1
  -6  -5  -5 40.5436 7.27785   1
   6  -5   5 28.1611 6.78043   2
  -6   5  -5 23.6042 5.10031   1
  -7  -5  -5 6.93375 4.77961   1
   7  -5   5 11.1545 5.99158   2
  -7   5  -5 4.30935 4.02101   1
  -8  -5  -5 103.086 12.2163   1
   8  -5   5 131.491 13.6623   2
  -8   5  -5 141.735 12.2952   1
  -9  -5  -5 272.336 17.5913   1
   9  -5   5 251.605 16.5135   2
  -9   5  -5 244.062 14.8162   1
 -10  -5  -5 292.100 19.3450   1
  10  -5   5 278.648 17.9042   2
 -10   5  -5 294.525 17.3305   1
  11  -5   5 9.34089 7.06373   2
 -11  -5  -5 21.6982 7.92317   1
 -11   5  -5 20.9971 6.91964   1
 -12  -5  -5 345.068 24.0453   1
  12  -5   5 391.264 22.3847   2
 -12   5  -5 352.012 20.9767   1
  13  -5   5 28.2040 9.18533   2
 -13  -5  -5 21.4234 9.28537   1
 -13   5  -5 26.8310 8.31173   1
  14  -5   5 27.9060 9.05027   2
 -14  -5  -5 45.9955 12.3839   1
 -14   5  -5 26.6612 8.33486   1
  15  -5   5 322.467 22.7091   2
 -15  -5  -5 336.049 29.7488   1
 -16  -5  -5 -5.1526 8.26784   1
  16  -5   5 -5.1249 7.38428   2
 -16   5  -5 -5.2856 6.06861   1
 -17  -5  -5 121.508 20.4348   1
 -17   5  -5 148.297 18.2646   1
 -18  -5  -5 1.01167 11.1773   1
 -18   5  -5 4.98292 7.37350   1
 -19  -5  -5 48.3067 17.9914   1
 -19   5  -5 33.5706 11.2005   1
 -20   5  -5 14.4331 9.26844   1
 -21  -6   5 -9.4520 11.3706   1
 -20  -6   5 14.2569 12.2011   1
 -19  -6   5 54.6000 17.0648   1
 -18  -6   5 0.68717 9.44229   1
 -18   6   5 4.44117 6.08632   1
 -17  -6   5 36.1860 12.9727   1
 -17   6   5 32.8940 9.30287   1
 -16  -6   5 28.7975 11.2996   1
 -16   6   5 57.8414 10.5188   1
 -15  -6   5 19.8381 9.52717   1
 -15   6   5 29.9876 7.91295   1
 -14  -6   5 -6.3985 7.15308   1
 -14   6   5 0.59109 4.96696   1
  13  -6  -5 90.0779 11.8824   2
 -13  -6   5 98.7122 14.6672   1
 -13   6   5 139.473 14.5251   1
 -12  -6   5 298.504 21.2239   1
  12  -6  -5 286.631 17.1553   2
 -12   6   5 294.907 17.2847   1
  11  -6  -5 2.35040 5.35055   2
 -11  -6   5 -6.7887 4.41831   1
 -11   6   5 4.14713 4.47594   1
 -10  -6   5 20.3781 7.24007   1
  10  -6  -5 17.0887 5.99429   2
 -10   6   5 9.95119 4.85616   1
  -9  -6   5 6.52134 5.40037   1
   9  -6  -5 4.32167 4.41574   2
  -9  -6   5 11.8872 3.55949   2
  -9   6   5 1.61725 3.63687   1
  -8  -6   5 7.99357 3.53560   2
  -8  -6   5 4.70940 4.79409   1
   8  -6  -5 15.3328 5.24444   2
  -8   6   5 9.05556 4.15440   1
   7  -6  -5 80.7628 9.28497   2
  -7  -6   5 94.9572 10.7684   1
  -7  -6   5 80.5468 7.21047   2
  -7   6   5 91.3576 8.25981   1
  -6  -6   5 28.6316 4.98021   2
  -6  -6   5 23.7327 5.99929   1
   6  -6  -5 13.5828 4.77754   2
  -6   6   5 25.3962 4.40136   1
  -5  -6   5 439.383 16.6448   2
   5  -6  -5 411.648 18.9794   2
  -5  -6   5 417.245 18.4308   1
  -5   6   5 407.253 14.9244   1
   4  -6  -5 -4.0999 3.72062   2
  -4  -6   5 3.29922 3.16640   1
  -4  -6   5 1.31965 3.40680   2
  -4   6   5 -1.1350 2.15865   1
   3  -6  -5 324.654 15.9577   2
  -3  -6   5 333.455 13.8834   1
  -3  -6   5 300.677 14.0865   2
  -3   6   5 304.850 11.2256   1
  -2  -6   5 14.8268 3.59810   1
   2  -6  -5 14.7215 2.80798   1
   2  -6  -5 13.4139 5.08777   2
  -2  -6   5 15.5210 4.81094   2
  -1  -6   5 4.53624 2.65948   1
  -1  -6   5 2.82565 4.14234   2
   1  -6  -5 4.68097 2.20503   1
   0  -6   5 161.201 8.07476   1
   0  -6  -5 165.462 8.02367   1
   0  -6   5 162.184 10.7775   2
   1  -6   5 202.447 12.5271   2
  -1  -6  -5 213.335 9.77696   1
  -1   6  -5 209.660 9.49254   1
   2  -6   5 284.585 15.2408   2
  -2  -6  -5 252.192 11.8830   1
  -2   6  -5 253.645 10.8881   1
  -3  -6  -5 0.61245 3.14010   1
   3  -6   5 -3.1249 4.10232   2
  -3   6  -5 1.23401 2.74370   1
   4  -6   5 157.809 12.2697   2
  -4  -6  -5 158.153 10.4207   1
  -4   6  -5 143.860 8.56345   1
   5  -6   5 14.9634 6.11272   2
  -5  -6  -5 13.6322 4.76534   1
  -5   6  -5 15.7056 4.06097   1
   6  -6   5 23.0840 6.96594   2
  -6  -6  -5 31.8096 6.63200   1
  -6   6  -5 25.1766 5.24743   1
   7  -6   5 74.6386 10.5285   2
  -7  -6  -5 70.5634 10.0207   1
  -7   6  -5 76.2452 8.60805   1
  -8  -6  -5 9.92016 5.46779   1
   8  -6   5 -2.7954 4.42240   2
  -8   6  -5 6.41259 4.57821   1
  -9  -6  -5 76.5176 11.7375   1
   9  -6   5 103.575 13.3242   2
  -9   6  -5 101.267 10.8223   1
  10  -6   5 30.9645 8.53736   2
 -10  -6  -5 16.3898 7.52477   1
 -10   6  -5 24.3687 6.87733   1
  11  -6   5 67.0432 12.1052   2
 -11  -6  -5 62.1974 11.9114   1
 -11   6  -5 54.9852 9.19085   1
 -12  -6  -5 18.4939 9.05576   1
  12  -6   5 10.9455 7.50312   2
 -12   6  -5 15.5902 7.02744   1
 -13  -6  -5 -2.7295 7.23920   1
  13  -6   5 1.85395 5.84168   2
 -13   6  -5 -0.6035 5.10467   1
  14  -6   5 33.2832 10.5802   2
 -14  -6  -5 18.3684 9.63207   1
 -14   6  -5 24.4809 7.92874   1
  15  -6   5 8.16218 8.25167   2
 -15  -6  -5 -2.0814 8.75032   1
 -15   6  -5 6.28227 5.80253   1
  16  -6   5 70.3891 13.7383   2
 -16  -6  -5 86.3376 17.3360   1
 -16   6  -5 57.0163 11.6088   1
 -17  -6  -5 12.8528 11.1842   1
 -17   6  -5 0.76802 6.81608   1
 -18  -6  -5 39.8104 16.2070   1
 -18   6  -5 36.4307 11.1674   1
 -19  -6  -5 7.69381 12.5765   1
 -20  -7   5 11.4651 12.3866   1
 -19  -7   5 8.49353 10.9085   1
 -18  -7   5 2.29350 9.46672   1
 -17  -7   5 0.19610 8.78360   1
 -16  -7   5 8.28340 9.59933   1
 -16   7   5 20.2765 6.91775   1
 -15  -7   5 13.0954 9.83821   1
 -15   7   5 13.8181 6.00782   1
 -14  -7   5 -7.6078 5.80487   1
 -14   7   5 2.97216 4.34784   1
  13  -7  -5 7.81125 7.32007   2
 -13  -7   5 12.2697 7.88896   1
 -13   7   5 13.2094 6.38414   1
 -12  -7   5 2.32025 7.38137   1
  12  -7  -5 2.58403 6.18581   2
 -12   7   5 1.80005 4.95669   1
  11  -7  -5 214.156 18.0928   2
 -11  -7   5 154.418 17.2749   1
 -11   7   5 219.652 13.7293   1
 -10  -7   5 7.91942 5.94359   1
  10  -7  -5 12.2906 6.07751   2
 -10   7   5 8.15755 4.51412   1
   9  -7  -5 3.70465 5.06024   2
  -9  -7   5 2.20312 3.39091   2
  -9  -7   5 1.20364 4.77634   1
  -9   7   5 2.64546 3.71488   1
  -8  -7   5 -0.6274 4.43743   1
   8  -7  -5 2.76794 4.22459   2
  -8  -7   5 0.83351 3.29573   2
  -8   7   5 4.78387 3.49412   1
   7  -7  -5 50.6251 8.72354   2
  -7  -7   5 42.2662 6.08753   2
  -7  -7   5 36.7897 7.00612   1
  -7   7   5 37.6471 5.48294   1
   6  -7  -5 52.9153 8.54499   2
  -6  -7   5 77.9072 7.97765   2
  -6  -7   5 43.0665 7.34821   1
  -6   7   5 52.2181 5.66970   1
  -5  -7   5 12.1597 4.47606   2
  -5  -7   5 10.0511 4.52273   1
   5  -7  -5 12.7935 5.40861   2
  -5   7   5 9.82941 2.99491   1
  -4  -7   5 10.3629 4.31179   2
  -4  -7   5 1.01097 3.28975   1
   4  -7  -5 5.37986 5.02249   2
  -4   7   5 8.95450 2.74007   1
  -3  -7   5 18.4514 5.25546   2
  -3  -7   5 10.2403 3.93791   1
   3  -7  -5 7.88601 5.52740   2
   3  -7  -5 10.0754 2.47899   1
  -2  -7   5 4.19308 3.04116   1
   2  -7  -5 11.2963 2.50220   1
   2  -7  -5 6.54819 4.81835   2
  -2  -7   5 5.34396 4.63469   2
   1  -7  -5 -0.7968 1.90617   1
  -1  -7   5 2.25011 2.30883   1
  -1  -7   5 2.23597 3.86563   2
   0  -7  -5 268.786 10.7984   1
   0  -7   5 278.816 11.1218   1
   0  -7   5 259.710 15.2121   2
  -1  -7  -5 6.60608 2.83634   1
   1  -7   5 10.7050 5.49303   2
  -1   7  -5 5.23089 2.84346   1
   2  -7   5 3.13916 4.84068   2
  -2  -7  -5 5.35674 2.81142   1
  -2   7  -5 1.22840 2.43366   1
  -3  -7  -5 26.5661 5.22404   1
   3  -7   5 33.4386 7.38982   2
  -3   7  -5 30.7683 4.46520   1
   4  -7   5 -5.2586 4.29704   2
  -4  -7  -5 3.63600 3.25025   1
  -4   7  -5 -0.0475 2.47407   1
   5  -7   5 25.7411 7.57225   2
  -5  -7  -5 26.8885 5.92497   1
  -5   7  -5 31.8659 5.21593   1
  -6  -7  -5 112.345 11.4105   1
   6  -7   5 102.357 12.9392   2
  -6   7  -5 97.9627 9.01096   1
  -7  -7  -5 6.73019 5.41892   1
   7  -7   5 -5.5229 4.39167   2
  -7   7  -5 4.17187 3.66169   1
  -8  -7  -5 104.601 12.3864   1
   8  -7   5 89.1402 12.9325   2
  -8   7  -5 116.726 11.0444   1
  -9  -7  -5 20.4089 7.21577   1
   9  -7   5 11.6385 8.10286   2
  -9   7  -5 9.06535 5.14189   1
  10  -7   5 108.466 14.3358   2
 -10  -7  -5 103.220 14.0902   1
 -10   7  -5 123.945 12.5098   1
 -11  -7  -5 6.93533 7.08978   1
  11  -7   5 -7.2859 6.26942   2
 -11   7  -5 -1.3285 4.85766   1
 -12  -7  -5 3.09456 7.83543   1
  12  -7   5 22.5681 9.15369   2
 -12   7  -5 15.5084 6.61240   1
  13  -7   5 7.30041 7.40312   2
 -13  -7  -5 2.29530 7.35089   1
 -13   7  -5 -1.7057 4.82914   1
 -14  -7  -5 19.0859 10.1474   1
  14  -7   5 32.3419 11.0707   2
 -14   7  -5 16.5405 7.52858   1
 -15  -7  -5 -11.040 6.80781   1
  15  -7   5 -2.3397 7.66527   2
 -15   7  -5 9.79706 7.05939   1
  16  -7   5 8.16524 9.35323   2
 -16  -7  -5 -5.3774 10.3223   1
 -16   7  -5 -4.2942 5.11873   1
 -17  -7  -5 13.2813 11.3575   1
 -18  -7  -5 -8.4960 10.1223   1
 -19  -7  -5 -2.0400 11.3664   1
 -20  -8   5 5.84458 11.6300   1
 -19  -8   5 -3.6686 11.4540   1
 -18  -8   5 21.3220 12.2027   1
 -17  -8   5 40.2642 13.9769   1
 -16  -8   5 24.8273 10.9323   1
 -15  -8   5 55.2924 13.6552   1
  14  -8  -5 102.346 14.8161   2
 -14  -8   5 88.8621 15.1058   1
 -13  -8   5 1.80059 7.51150   1
  13  -8  -5 12.7609 7.81866   2
 -12  -8   5 5.46178 6.76934   1
  12  -8  -5 7.51897 7.00005   2
 -12   8   5 11.8559 5.60426   1
  11  -8  -5 3.71208 5.75803   2
 -11  -8   5 -5.1360 4.82766   1
 -11   8   5 9.41726 4.99160   1
  10  -8  -5 1.13336 5.45445   2
 -10  -8   5 1.57560 5.90451   1
 -10   8   5 -1.3699 3.50824   1
  -9  -8   5 -2.4308 3.73054   2
  -9  -8   5 0.75955 4.55147   1
   9  -8  -5 -0.1033 5.53368   2
  -9   8   5 0.53787 3.42059   1
   8  -8  -5 37.2620 8.05868   2
  -8  -8   5 38.9248 8.41692   1
  -8  -8   5 48.0762 6.86112   2
  -8   8   5 36.8356 5.71248   1
   7  -8  -5 5.18828 4.87035   2
  -7  -8   5 9.64227 5.32084   1
  -7  -8   5 13.4227 4.86264   2
  -7   8   5 14.8837 3.74542   1
   6  -8  -5 27.6363 7.84110   2
  -6  -8   5 32.7327 6.75982   1
  -6  -8   5 38.8987 6.90157   2
  -6   8   5 42.3056 4.91992   1
  -5  -8   5 3.44159 3.99907   1
   5  -8  -5 6.64912 5.50646   2
  -5  -8   5 9.64740 4.61357   2
  -5   8   5 1.04368 2.28203   1
  -4  -8   5 22.2341 5.71833   2
  -4  -8   5 27.0673 5.35483   1
   4  -8  -5 26.1370 7.12837   2
  -4   8   5 39.7673 3.96639   1
  -3  -8   5 60.9731 7.01352   1
   3  -8  -5 66.7691 10.2624   2
   3  -8  -5 62.8912 4.24145   1
  -3  -8   5 71.2415 9.08742   2
  -2  -8   5 8.37476 3.24026   1
   2  -8  -5 11.9448 2.59106   1
   2  -8  -5 9.05992 5.40842   2
  -2  -8   5 17.1887 5.69258   2
   1  -8  -5 205.108 14.1728   2
   1  -8  -5 200.865 8.42952   1
  -1  -8   5 202.811 9.43142   1
  -1  -8   5 173.878 12.5694   2
   0  -8   5 187.420 8.80197   1
   0  -8  -5 164.440 8.20692   1
   0  -8   5 178.587 12.6545   2
  -1  -8  -5 91.6147 6.71180   1
   1  -8   5 119.115 12.5248   2
  -1   8  -5 113.227 6.72777   1
   2  -8   5 182.627 13.6035   2
  -2  -8  -5 173.385 9.90080   1
  -2   8  -5 178.776 8.69860   1
  -3  -8  -5 135.052 9.60291   1
   3  -8   5 166.953 15.8407   2
  -3   8  -5 135.930 7.80247   1
   4  -8   5 17.8795 6.90113   2
  -4  -8  -5 27.5335 6.19655   1
  -4   8  -5 22.3412 4.15267   1
   5  -8   5 14.4117 6.89217   2
  -5  -8  -5 24.4486 6.29503   1
  -5   8  -5 19.9344 4.26215   1
  -6  -8  -5 12.5335 5.54709   1
   6  -8   5 27.9226 9.03694   2
  -6   8  -5 17.5640 4.52038   1
   7  -8   5 61.7874 11.2886   2
  -7  -8  -5 76.0337 10.9544   1
  -7   8  -5 86.3511 8.93458   1
  -8  -8  -5 25.5641 7.98061   1
   8  -8   5 44.3210 10.3377   2
  -8   8  -5 40.3292 6.75733   1
   9  -8   5 9.21700 8.24794   2
  -9  -8  -5 27.8402 8.59292   1
  -9   8  -5 7.60921 4.97013   1
 -10  -8  -5 22.3700 8.30773   1
  10  -8   5 29.7884 9.67818   2
 -10   8  -5 31.4912 7.09142   1
  11  -8   5 77.0811 13.3540   2
 -11  -8  -5 113.757 15.8420   1
 -11   8  -5 113.541 12.2595   1
  12  -8   5 -5.8377 7.07215   2
 -12  -8  -5 -6.7665 6.33041   1
 -12   8  -5 -2.6358 3.44397   1
 -13  -8  -5 78.3620 14.7621   1
  13  -8   5 45.1220 11.2138   2
  14  -8   5 32.9370 11.5690   2
 -14  -8  -5 51.6193 13.4354   1
  15  -8   5 10.5094 8.89941   2
 -15  -8  -5 17.1575 11.5898   1
  16  -8   5 10.7311 10.5739   2
 -16  -8  -5 3.39915 9.65485   1
 -17  -8  -5 -2.6410 10.8239   1
 -18  -8  -5 15.1859 14.0989   1
 -19  -8  -5 -2.2087 11.2443   1
 -20  -9   5 17.3500 14.5957   1
 -19  -9   5 11.7519 11.4419   1
 -18  -9   5 147.846 22.2800   1
 -17  -9   5 0.46978 9.06183   1
 -16  -9   5 104.316 17.1686   1
 -15  -9   5 124.140 18.3948   1
  14  -9  -5 7.65663 8.12284   2
 -14  -9   5 -8.2610 6.05851   1
 -13  -9   5 129.319 17.0561   1
  13  -9  -5 125.726 15.4520   2
 -12  -9   5 17.2546 9.03160   1
  12  -9  -5 48.2608 10.9181   2
  11  -9  -5 167.165 17.3711   2
 -11  -9   5 151.002 16.9272   1
  10  -9  -5 26.6295 8.55817   2
 -10  -9   5 28.0966 8.58081   1
  -9  -9   5 162.831 15.7932   1
   9  -9  -5 177.167 17.5127   2
   8  -9  -5 6.05899 5.75649   2
  -8  -9   5 2.75801 4.27499   2
  -8  -9   5 -0.9602 4.11357   1
  -7  -9   5 3.19922 4.33042   2
   7  -9  -5 4.51084 5.88623   2
  -7  -9   5 8.88720 4.62244   1
  -6  -9   5 241.003 14.4834   2
   6  -9  -5 245.437 16.7094   2
  -6  -9   5 236.889 14.7193   1
  -6   9   5 245.220 9.84161   1
  -5  -9   5 -4.3233 3.72077   2
   5  -9  -5 -0.2778 5.08750   2
  -5  -9   5 3.67006 3.72520   1
  -5   9   5 2.70739 2.00623   1
  -4  -9   5 163.138 10.9699   1
  -4  -9   5 170.149 12.4346   2
   4  -9  -5 178.818 6.74611   1
   4  -9  -5 172.832 15.9627   2
   3  -9  -5 111.749 13.3171   2
  -3  -9   5 135.127 13.2250   2
  -3  -9   5 134.837 8.91511   1
   3  -9  -5 134.438 5.66625   1
  -2  -9   5 127.017 12.6379   2
  -2  -9   5 111.462 7.65968   1
   2  -9  -5 98.5263 12.4208   2
   2  -9  -5 118.654 5.64637   1
  -1  -9   5 122.809 13.1458   2
   1  -9  -5 108.415 12.6632   2
   1  -9  -5 101.635 5.69118   1
  -1  -9   5 109.358 7.02602   1
   0  -9  -5 55.6854 9.67134   2
   0  -9  -5 65.4792 5.76031   1
   0  -9   5 45.9568 8.94770   2
   0  -9   5 54.4690 5.45087   1
   1  -9   5 510.997 24.3325   2
  -1  -9  -5 501.454 18.0531   1
  -1   9  -5 530.220 17.2625   1
   2  -9   5 31.1005 7.95671   2
  -2  -9  -5 35.2446 5.48344   1
  -2   9  -5 40.1106 4.59289   1
   3  -9   5 227.758 16.6288   2
  -3  -9  -5 272.975 13.4851   1
  -3   9  -5 269.387 10.9357   1
  -4  -9  -5 13.4145 5.21435   1
   4  -9   5 6.84555 5.96242   2
  -4   9  -5 13.9548 3.53369   1
   5  -9   5 11.9300 7.59241   2
  -5  -9  -5 5.55444 4.74813   1
  -5   9  -5 7.77164 3.04767   1
  -6  -9  -5 21.6949 6.38595   1
   6  -9   5 23.5549 9.01243   2
  -6   9  -5 8.63654 3.84307   1
   7  -9   5 40.7793 10.2600   2
  -7  -9  -5 35.4240 7.88858   1
  -7   9  -5 34.2587 5.75799   1
  -8  -9  -5 3.84487 6.35226   1
   8  -9   5 -5.2485 5.93017   2
  -8   9  -5 3.18757 3.81861   1
  -9  -9  -5 208.990 18.8591   1
   9  -9   5 179.690 19.5013   2
 -10  -9  -5 107.031 14.4608   1
  10  -9   5 99.3432 16.0882   2
 -11  -9  -5 7.23120 7.99356   1
  11  -9   5 16.0606 9.29862   2
 -12  -9  -5 112.864 16.6526   1
  12  -9   5 115.830 17.0210   2
  13  -9   5 109.727 16.8478   2
 -13  -9  -5 94.3276 15.7479   1
  14  -9   5 6.05467 8.49464   2
 -14  -9  -5 -1.3836 7.95021   1
  15  -9   5 69.2659 15.4522   2
 -15  -9  -5 73.1304 15.9840   1
 -16  -9  -5 -3.2881 9.61967   1
  16  -9   5 13.7006 10.3753   2
 -17  -9  -5 26.0907 13.8119   1
  17  -9   5 11.6975 11.7804   2
 -18  -9  -5 -3.5404 11.0574   1
 -19 -10   5 70.5346 18.0977   1
 -18 -10   5 4.72289 11.5481   1
 -17 -10   5 82.4902 17.4594   1
 -16 -10   5 -2.2707 8.41702   1
 -15 -10   5 99.4188 16.9599   1
 -14 -10   5 100.541 16.8055   1
  14 -10  -5 101.378 16.3754   2
  13 -10  -5 7.31592 8.33143   2
 -13 -10   5 5.48600 6.86729   1
 -12 -10   5 204.576 20.9739   1
  12 -10  -5 260.461 23.2164   2
  11 -10  -5 4.26982 7.15221   2
 -11 -10   5 -7.2817 4.79635   1
 -10 -10   5 68.5003 11.3193   1
  10 -10  -5 39.1011 10.1904   2
  -9 -10   5 5.09801 5.48580   1
   9 -10  -5 -3.5228 6.41020   2
  -8 -10   5 115.925 11.9974   2
  -8 -10   5 93.3877 12.0242   1
   8 -10  -5 97.9147 14.0114   2
  -7 -10   5 412.396 20.2280   2
  -7 -10   5 413.248 20.4546   1
   7 -10  -5 381.788 22.2450   2
  -6 -10   5 25.2474 6.79816   2
   6 -10  -5 20.2471 7.70338   2
  -6 -10   5 22.6951 6.26236   1
   5 -10  -5 766.415 34.1160   2
  -5 -10   5 824.517 29.3584   1
  -5 -10   5 811.969 31.6908   2
   4 -10  -5 -0.3543 5.34022   2
  -4 -10   5 1.88712 4.69239   2
  -4 -10   5 2.07212 3.69709   1
  -3 -10   5 230.219 15.2669   2
  -3 -10   5 198.909 11.1812   1
   3 -10  -5 187.094 17.7289   2
  -2 -10   5 -1.8597 2.49281   1
   2 -10  -5 9.53424 5.65822   2
  -2 -10   5 -4.0024 3.98107   2
  -1 -10   5 66.2348 10.6906   2
   1 -10  -5 72.8243 4.84023   1
  -1 -10   5 88.2061 7.22612   1
   1 -10  -5 66.6767 11.1246   2
   0 -10   5 60.7138 10.2065   2
   0 -10  -5 70.6206 11.4051   2
   0 -10  -5 69.6641 5.89128   1
   0 -10   5 60.8140 5.71883   1
   1 -10   5 58.1006 10.5217   2
  -1 -10  -5 77.0126 6.91105   1
  -1 -10  -5 64.6660 10.9572   2
  -1  10  -5 76.8641 6.14068   1
   2 -10   5 781.942 33.6279   2
  -2 -10  -5 779.940 25.9344   1
  -2 -10  -5 770.455 33.4516   2
  -2  10  -5 783.286 23.4844   1
   3 -10   5 36.1811 9.16682   2
  -3 -10  -5 40.5932 6.44887   1
  -3  10  -5 52.8372 5.39502   1
   4 -10   5 186.531 18.6604   2
  -4 -10  -5 183.588 12.1352   1
  -5 -10  -5 64.2807 8.91803   1
   5 -10   5 57.8414 12.0744   2
  -6 -10  -5 -2.8773 4.45764   1
   6 -10   5 -2.5362 7.26272   2
  -7 -10  -5 343.306 19.8354   1
   7 -10   5 355.325 23.8468   2
   8 -10   5 -7.5748 7.21224   2
  -8 -10  -5 1.98969 5.73982   1
   9 -10   5 189.151 20.5942   2
  -9 -10  -5 220.701 19.9503   1
 -10 -10  -5 0.25319 6.90910   1
  10 -10   5 -4.4982 7.26243   2
  11 -10   5 49.7238 12.1157   2
 -11 -10  -5 41.1561 11.2373   1
 -12 -10  -5 11.4960 8.94026   1
  12 -10   5 9.25049 10.2860   2
 -13 -10  -5 62.5348 14.3500   1
  13 -10   5 59.4795 14.8708   2
 -14 -10  -5 97.9015 17.7530   1
  14 -10   5 82.8392 15.7370   2
 -15 -10  -5 12.1314 11.4465   1
  15 -10   5 13.8566 11.6929   2
 -16 -10  -5 87.1834 17.9635   1
  16 -10   5 41.9287 13.8756   2
  17 -10   5 17.7275 12.4433   2
 -17 -10  -5 30.8667 13.8963   1
 -18 -10  -5 50.3356 17.1390   1
 -19 -11   5 3.87101 11.1503   1
 -18 -11   5 68.0982 16.5913   1
 -17 -11   5 18.5399 11.8199   1
 -16 -11   5 80.6610 16.5985   1
 -15 -11   5 3.76466 9.33839   1
 -14 -11   5 -0.3575 8.03016   1
  14 -11  -5 -1.5113 9.27473   2
  13 -11  -5 159.440 19.7633   2
 -13 -11   5 116.451 16.5413   1
  12 -11  -5 0.55274 7.48275   2
 -12 -11   5 -0.0249 6.52729   1
  11 -11  -5 173.904 20.0510   2
 -11 -11   5 194.956 19.6687   1
  10 -11  -5 32.5741 9.40221   2
 -10 -11   5 38.7857 9.49585   1
   9 -11  -5 180.432 19.3344   2
  -9 -11   5 180.970 16.8662   1
  -8 -11   5 310.075 18.0269   2
   8 -11  -5 279.274 24.1941   2
  -8 -11   5 306.086 18.6210   1
  -7 -11   5 5.79875 5.75669   2
   7 -11  -5 9.34258 6.99243   2
  -7 -11   5 8.23889 5.68911   1
   6 -11  -5 359.409 22.4506   2
  -6 -11   5 378.036 18.9420   1
  -6 -11   5 390.473 20.6542   2
  -5 -11   5 -0.2890 5.23157   2
   5 -11  -5 12.9712 6.68765   2
  -5 -11   5 7.18658 4.84081   1
  -4 -11   5 280.173 17.6166   2
   4 -11  -5 303.347 20.9324   2
  -4 -11   5 297.012 14.9061   1
  -3 -11   5 102.754 13.0297   2
   3 -11  -5 66.1719 11.4831   2
  -3 -11   5 95.1694 8.81047   1
  -2 -11   5 7.40274 5.99580   2
   2 -11  -5 -2.5105 5.92821   2
  -2 -11   5 3.65953 3.13747   1
   1 -11  -5 4.02393 5.77020   2
  -1 -11   5 11.6478 6.51887   2
   0 -11  -5 -3.9141 4.93921   2
   0 -11   5 -5.9242 4.21196   2
  -1 -11  -5 181.430 17.8826   2
   1 -11   5 192.622 18.3200   2
   2 -11   5 282.100 19.3248   2
  -2 -11  -5 255.848 18.3327   2
  -2 -11  -5 236.269 12.2484   1
  -3 -11  -5 524.064 20.5908   1
   3 -11   5 496.217 26.9608   2
  -3 -11  -5 507.311 26.6437   2
  -4 -11  -5 7.20326 4.85350   1
   4 -11   5 8.13612 7.34288   2
  -5 -11  -5 165.212 12.4318   1
   5 -11   5 182.382 20.1503   2
   6 -11   5 190.728 20.9566   2
  -6 -11  -5 184.634 15.7993   1
   7 -11   5 47.4067 12.1913   2
  -7 -11  -5 34.0434 8.17950   1
   8 -11   5 295.397 22.5756   2
  -8 -11  -5 236.750 17.6329   1
   9 -11   5 32.8214 11.8144   2
  -9 -11  -5 21.0392 8.14694   1
  10 -11   5 170.930 20.9917   2
 -10 -11  -5 167.947 18.2557   1
 -11 -11  -5 18.5127 8.81157   1
  11 -11   5 21.4381 10.9438   2
  12 -11   5 111.191 17.8806   2
 -12 -11  -5 175.033 20.3145   1
 -13 -11  -5 81.6121 15.0346   1
  13 -11   5 48.4112 14.5066   2
  14 -11   5 2.81181 10.6961   2
 -14 -11  -5 1.23774 8.23442   1
  15 -11   5 199.897 23.7510   2
 -15 -11  -5 166.057 23.2676   1
  16 -11   5 15.1436 11.8704   2
 -16 -11  -5 4.75632 11.0342   1
 -17 -11  -5 74.6162 18.1376   1
  17 -11   5 57.0627 16.6006   2
 -18 -12   5 14.1661 12.8965   1
 -17 -12   5 22.3736 11.9699   1
 -16 -12   5 11.9676 10.7957   1
 -15 -12   5 104.454 17.5328   1
  14 -12  -5 -2.7220 9.64946   2
 -14 -12   5 7.76187 8.33084   1
 -13 -12   5 12.1517 8.93359   1
  13 -12  -5 -0.6039 8.84095   2
 -12 -12   5 159.803 18.9825   1
  12 -12  -5 133.714 18.6732   2
  11 -12  -5 13.3128 8.73572   2
 -11 -12   5 1.78804 7.00424   1
  10 -12  -5 59.5038 12.3747   2
 -10 -12   5 57.6878 10.7637   1
   9 -12  -5 65.6619 13.1172   2
  -9 -12   5 79.2121 11.9592   1
   8 -12  -5 25.2041 9.95144   2
  -8 -12   5 39.7717 8.78602   2
  -8 -12   5 23.7016 7.51509   1
  -7 -12   5 152.400 14.6615   1
  -7 -12   5 172.506 16.6378   2
   7 -12  -5 105.894 15.4618   2
  -6 -12   5 19.0548 6.37936   1
   6 -12  -5 17.7902 8.15307   2
  -6 -12   5 9.05836 6.80737   2
  -5 -12   5 149.167 15.5253   2
   5 -12  -5 123.807 16.4072   2
  -5 -12   5 139.439 12.6193   1
   4 -12  -5 25.2976 8.83481   2
  -4 -12   5 21.2159 7.58830   2
   3 -12  -5 25.1800 8.99691   2
  -3 -12   5 30.9518 8.60762   2
   2 -12  -5 82.6735 13.2135   2
  -2 -12   5 77.3284 12.7804   2
  -1 -12   5 8.87997 6.84748   2
   1 -12  -5 4.34110 6.76037   2
   0 -12   5 51.7530 10.7289   2
   0 -12  -5 51.4982 11.1525   2
   1 -12   5 -0.1396 6.16791   2
  -1 -12  -5 -3.4274 5.37327   2
  -2 -12  -5 211.281 20.4858   2
   2 -12   5 227.310 21.1741   2
  -3 -12  -5 29.3938 9.18809   2
   3 -12   5 26.8890 9.43405   2
   4 -12   5 370.710 25.0289   2
  -4 -12  -5 389.170 24.1243   2
  -5 -12  -5 41.7094 10.3059   2
   5 -12   5 42.8114 11.3998   2
  -5 -12  -5 46.9033 8.26605   1
  -6 -12  -5 82.1524 11.0185   1
   6 -12   5 68.8506 14.9616   2
  -7 -12  -5 199.765 17.5146   1
   7 -12   5 183.065 21.4222   2
  -8 -12  -5 5.78932 6.55023   1
   8 -12   5 -1.4647 7.87834   2
   9 -12   5 74.8742 15.1159   2
  -9 -12  -5 64.3417 11.9053   1
  10 -12   5 -9.2738 9.49630   2
 -10 -12  -5 -0.3880 6.75148   1
 -11 -12  -5 123.475 17.3945   1
  11 -12   5 65.6082 15.7712   2
 -12 -12  -5 18.0150 9.27334   1
  12 -12   5 22.4595 12.4874   2
 -13 -12  -5 26.5255 12.2426   1
  13 -12   5 33.1384 12.6853   2
 -14 -12  -5 46.8046 13.5091   1
  14 -12   5 43.8362 14.1713   2
 -15 -12  -5 -2.8453 10.2919   1
  15 -12   5 -1.8914 9.54797   2
 -16 -12  -5 26.5894 12.4724   1
  16 -12   5 50.9576 15.9147   2
 -17 -12  -5 -5.3321 11.1962   1
  17 -12   5 4.46780 11.6134   2
 -18 -13   5 19.1300 12.5465   1
 -17 -13   5 22.5329 12.0594   1
 -16 -13   5 10.2988 9.55031   1
 -15 -13   5 32.7783 11.7969   1
  15 -13  -5 27.5719 13.6485   2
  14 -13  -5 14.9737 11.6331   2
 -14 -13   5 0.20634 9.26820   1
  13 -13  -5 35.0676 13.1259   2
 -13 -13   5 26.9267 10.4117   1
  12 -13  -5 33.7472 12.2974   2
 -12 -13   5 24.5883 9.37068   1
  11 -13  -5 45.8801 12.9069   2
 -11 -13   5 33.3706 10.0177   1
  10 -13  -5 11.2926 9.24047   2
 -10 -13   5 15.0479 8.13206   1
  -9 -13   5 7.29829 6.98353   1
   9 -13  -5 -2.4886 7.00597   2
  -8 -13   5 16.8218 6.89925   2
  -8 -13   5 18.1890 7.48865   1
   8 -13  -5 31.2883 10.5180   2
   7 -13  -5 26.1605 10.4002   2
  -7 -13   5 11.3667 6.67335   2
   6 -13  -5 67.4334 13.9390   2
  -6 -13   5 64.2108 11.7865   2
  -5 -13   5 24.8050 8.46791   2
   5 -13  -5 10.6216 8.28185   2
   4 -13  -5 94.1231 14.9472   2
  -4 -13   5 94.7896 13.8737   2
  -3 -13   5 213.888 20.0404   2
   3 -13  -5 190.358 21.3483   2
   2 -13  -5 261.012 20.3199   2
  -2 -13   5 259.386 19.5606   2
  -1 -13   5 67.9137 12.8538   2
   1 -13  -5 93.6315 14.3249   2
   0 -13  -5 19.2478 9.33782   2
   0 -13   5 27.7800 9.34890   2
  -1 -13  -5 42.3883 10.9515   2
   1 -13   5 44.0130 11.0145   2
   2 -13   5 6.67621 7.37596   2
  -2 -13  -5 8.97897 7.99195   2
   3 -13   5 -2.0459 6.71227   2
  -3 -13  -5 5.44251 7.17420   2
  -4 -13  -5 231.683 21.9320   2
   4 -13   5 228.968 23.2591   2
  -5 -13  -5 125.094 16.6934   2
   5 -13   5 112.377 17.1952   2
  -6 -13  -5 68.1487 12.6215   2
   6 -13   5 63.2041 15.1066   2
   7 -13   5 -2.7811 8.14327   2
  -7 -13  -5 -6.1809 5.76519   2
  -8 -13  -5 246.365 19.0837   2
   8 -13   5 194.917 24.0931   2
  -9 -13  -5 0.57131 6.69087   1
  -9 -13  -5 8.33125 7.17745   2
   9 -13   5 -4.4142 8.41016   2
  10 -13   5 6.08177 9.90607   2
 -10 -13  -5 5.24950 7.62141   1
  11 -13   5 11.1152 12.1246   2
 -11 -13  -5 11.4498 8.63190   1
  12 -13   5 32.7778 14.6123   2
 -12 -13  -5 20.6109 10.6176   1
  13 -13   5 19.3844 12.7707   2
 -13 -13  -5 9.25593 10.0982   1
  14 -13   5 52.1704 16.6317   2
 -14 -13  -5 17.0802 10.3963   1
 -15 -13  -5 14.0738 12.1234   1
  15 -13   5 9.01534 12.7595   2
 -16 -13  -5 6.26931 11.9397   1
  16 -13   5 4.01563 11.2018   2
 -17 -14   5 -5.1489 9.97499   1
 -16 -14   5 30.0049 13.0530   1
  15 -14  -5 1.81221 11.4066   2
 -15 -14   5 -0.6952 8.15230   1
  14 -14  -5 18.4826 11.4136   2
 -14 -14   5 10.6130 10.5021   1
  13 -14  -5 -10.882 9.45201   2
 -13 -14   5 17.0411 10.0239   1
  12 -14  -5 19.9419 10.8278   2
  11 -14  -5 43.7294 13.6555   2
  10 -14  -5 0.01496 8.98734   2
   9 -14  -5 91.7270 16.5999   2
   8 -14  -5 1.80979 8.86005   2
   7 -14  -5 5.89119 9.35395   2
  -7 -14   5 9.27956 5.98486   2
  -6 -14   5 30.0902 8.75983   2
   6 -14  -5 21.1215 9.85826   2
  -5 -14   5 30.2057 9.68280   2
   5 -14  -5 24.0112 10.7685   2
   4 -14  -5 14.2399 9.12900   2
  -4 -14   5 4.58592 6.70786   2
  -3 -14   5 27.7379 9.95976   2
   3 -14  -5 9.97970 8.16639   2
   2 -14  -5 18.5074 9.15807   2
  -2 -14   5 12.2236 8.34186   2
   1 -14  -5 9.93235 8.76932   2
  -1 -14   5 34.8706 10.8508   2
   0 -14  -5 33.5217 10.7629   2
   0 -14   5 48.6832 11.6862   2
  -1 -14  -5 61.6340 13.1662   2
   1 -14   5 58.2240 12.3486   2
   2 -14   5 17.4655 8.95155   2
  -2 -14  -5 11.9317 8.19456   2
  -3 -14  -5 29.5640 9.55448   2
   3 -14   5 14.9163 10.3501   2
   4 -14   5 12.0815 10.1000   2
  -4 -14  -5 13.9224 8.40865   2
  -5 -14  -5 13.3358 8.24191   2
   5 -14   5 13.5076 10.6323   2
   6 -14   5 13.1662 10.1761   2
  -6 -14  -5 7.46576 8.20961   2
   7 -14   5 8.40626 10.2310   2
  -7 -14  -5 10.9155 7.74264   2
  -8 -14  -5 2.59611 5.63988   2
   8 -14   5 0.99611 10.6006   2
   9 -14   5 2.47973 10.2191   2
  -9 -14  -5 5.80539 6.19853   2
 -10 -14  -5 14.2325 7.60882   2
  10 -14   5 25.3432 13.2784   2
  11 -14   5 46.9298 15.3407   2
  12 -14   5 10.7105 11.2866   2
  13 -14   5 15.1698 11.5831   2
  14 -14   5 19.6996 12.7865   2
  15 -14   5 5.15649 11.6123   2
  16 -14   5 17.6271 13.6557   2
  15 -15  -5 4.43559 12.9130   2
  14 -15  -5 16.0831 12.1386   2
  13 -15  -5 -7.3550 10.1886   2
  12 -15  -5 5.10346 11.1581   2
  11 -15  -5 32.6316 13.2893   2
  10 -15  -5 17.3143 11.5690   2
   9 -15  -5 66.3868 15.1921   2
   8 -15  -5 -6.9461 7.51585   2
   7 -15  -5 -9.3386 6.56258   2
  -7 -15   5 4.57115 5.94872   2
  -6 -15   5 47.5279 10.7190   2
   6 -15  -5 61.2047 15.0252   2
  -5 -15   5 7.35060 6.64258   2
   5 -15  -5 -11.721 5.05267   2
  -4 -15   5 5.25617 8.24286   2
   4 -15  -5 9.25535 8.70766   2
  -3 -15   5 7.28817 8.12630   2
   3 -15  -5 2.71286 9.32816   2
   2 -15  -5 23.4081 10.6575   2
  -2 -15   5 35.4905 10.5948   2
  -1 -15   5 42.6758 12.4263   2
   1 -15  -5 28.9404 11.0664   2
   0 -15   5 119.271 18.4202   2
   0 -15  -5 77.5142 14.6895   2
   1 -15   5 4.59036 8.07724   2
  -1 -15  -5 22.3477 9.76736   2
   2 -15   5 21.0425 11.3055   2
  -2 -15  -5 35.2474 12.0259   2
   3 -15   5 76.2468 15.7186   2
  -3 -15  -5 55.2266 12.7522   2
   4 -15   5 3.84063 8.60319   2
  -4 -15  -5 10.7850 8.91594   2
  -5 -15  -5 7.10795 7.38821   2
   5 -15   5 8.20240 10.2971   2
   6 -15   5 3.78607 10.3064   2
  -6 -15  -5 0.08933 7.33440   2
   7 -15   5 -2.0578 9.70649   2
  -7 -15  -5 10.3647 7.09520   2
   8 -15   5 14.0516 11.0785   2
  -8 -15  -5 -1.9509 4.84558   2
   9 -15   5 0.12413 10.6377   2
  -9 -15  -5 6.22177 6.60296   2
  10 -15   5 22.7415 14.0701   2
 -10 -15  -5 34.9545 9.96706   2
  11 -15   5 4.73325 10.9228   2
  12 -15   5 0.03158 11.0898   2
  13 -15   5 7.80139 12.9305   2
  14 -15   5 19.6066 15.5439   2
  15 -15   5 7.37116 14.5008   2
  15 -16  -5 2.82518 13.1256   2
  14 -16  -5 35.2876 14.2468   2
  13 -16  -5 16.3152 11.4670   2
  12 -16  -5 7.70179 12.7473   2
  11 -16  -5 4.46455 11.4424   2
  10 -16  -5 37.8607 13.3229   2
   9 -16  -5 2.81841 10.2738   2
   8 -16  -5 27.4879 12.2234   2
   7 -16  -5 55.6494 13.9263   2
  -6 -16   5 0.58673 5.92439   2
   6 -16  -5 2.58330 9.04409   2
  -5 -16   5 90.5811 14.5345   2
   5 -16  -5 78.2957 16.0795   2
   4 -16  -5 13.0783 11.1076   2
  -4 -16   5 2.16611 5.72639   2
  -3 -16   5 28.9402 9.72458   2
   3 -16  -5 26.5731 11.7455   2
   2 -16  -5 -3.2995 8.31051   2
  -2 -16   5 -1.0982 7.92405   2
  -1 -16   5 57.7616 13.3121   2
   1 -16  -5 28.1257 11.4122   2
   0 -16  -5 91.3217 17.1105   2
   0 -16   5 94.8465 16.5480   2
   1 -16   5 36.0799 11.7705   2
  -1 -16  -5 58.3798 14.1016   2
   2 -16   5 67.1921 15.4142   2
  -2 -16  -5 73.7622 15.4092   2
  -3 -16  -5 -6.1329 8.81299   2
   3 -16   5 6.52570 10.3285   2
   4 -16   5 62.2351 15.1695   2
  -4 -16  -5 76.8475 16.0561   2
   5 -16   5 30.0241 12.4983   2
  -5 -16  -5 17.4810 10.3306   2
   6 -16   5 -2.1398 9.21271   2
  -6 -16  -5 0.39160 6.93461   2
   7 -16   5 20.2899 14.2451   2
  -7 -16  -5 36.7649 11.4639   2
   8 -16   5 11.8883 12.7829   2
  -8 -16  -5 -1.4363 5.81311   2
  -9 -16  -5 7.68139 6.34202   2
   9 -16   5 0.41078 12.5084   2
  10 -16   5 15.5409 12.9305   2
  11 -16   5 36.8047 16.9436   2
  12 -16   5 -3.5372 12.0061   2
  13 -16   5 24.7836 16.5292   2
  14 -17  -5 -6.5711 11.1685   2
  13 -17  -5 80.6801 19.5686   2
  12 -17  -5 5.35736 12.2522   2
  11 -17  -5 2.81625 11.2499   2
  10 -17  -5 4.42749 12.1670   2
   9 -17  -5 21.0563 12.7331   2
   8 -17  -5 47.4142 14.8677   2
   7 -17  -5 22.2995 12.2254   2
  -6 -17   5 34.8586 10.8008   2
   6 -17  -5 18.3539 13.4805   2
   5 -17  -5 -1.7329 10.1117   2
  -5 -17   5 20.1859 8.32728   2
   4 -17  -5 54.4589 16.0413   2
  -4 -17   5 59.2404 12.8575   2
  -3 -17   5 46.8021 12.2196   2
   3 -17  -5 34.5532 13.7881   2
   2 -17  -5 53.8354 14.9017   2
  -2 -17   5 34.6850 11.7585   2
   1 -17  -5 73.6185 16.2658   2
  -1 -17   5 93.7260 17.8093   2
   0 -17   5 32.9180 12.4403   2
   0 -17  -5 87.5564 17.3204   2
   1 -17   5 47.8984 13.8199   2
  -1 -17  -5 53.7270 14.3267   2
   2 -17   5 -6.7802 8.21809   2
  -2 -17  -5 6.43341 9.21690   2
   3 -17   5 40.8676 14.6316   2
  -3 -17  -5 37.6103 13.0154   2
  -4 -17  -5 69.6983 15.5637   2
   4 -17   5 65.2191 16.4585   2
  -5 -17  -5 15.7321 9.46252   2
   5 -17   5 19.9561 12.7067   2
   6 -17   5 44.2089 14.7491   2
  -6 -17  -5 31.8642 11.5344   2
   7 -17   5 26.2009 14.5549   2
  -7 -17  -5 21.3009 9.39121   2
  -8 -17  -5 8.04489 8.78392   2
   8 -17   5 13.3741 12.3936   2
  -9 -17  -5 3.95509 7.83815   2
   9 -17   5 -4.9957 11.3196   2
  10 -17   5 52.3053 16.8575   2
  11 -17   5 -10.260 11.1887   2
  12 -17   5 59.4147 20.8974   2
  13 -18  -5 -13.692 11.3588   2
  12 -18  -5 -4.5836 13.0659   2
  11 -18  -5 11.6754 12.2377   2
  10 -18  -5 -6.7034 10.6501   2
   9 -18  -5 34.0465 14.0650   2
   8 -18  -5 46.9853 15.0035   2
   7 -18  -5 56.6012 16.7514   2
   6 -18  -5 13.3783 11.9708   2
  -6 -18   5 24.0298 9.57994   2
  -5 -18   5 103.720 16.7156   2
   5 -18  -5 41.4069 14.9484   2
  -4 -18   5 -8.1537 6.13799   2
   4 -18  -5 0.45076 9.23963   2
  -3 -18   5 53.4104 13.4906   2
   3 -18  -5 26.3683 12.8069   2
   2 -18  -5 62.5300 16.1560   2
  -2 -18   5 66.2463 15.0244   2
   1 -18  -5 91.4406 18.0487   2
  -1 -18   5 59.6482 13.8796   2
   0 -18   5 59.8424 15.5735   2
   0 -18  -5 68.9110 16.9651   2
   1 -18   5 4.58834 11.2160   2
  -1 -18  -5 6.72118 10.3751   2
  -2 -18  -5 76.9896 17.5954   2
   2 -18   5 75.4817 17.5427   2
  -3 -18  -5 40.2756 13.0253   2
   3 -18   5 29.1210 13.5923   2
   4 -18   5 40.8726 14.8170   2
  -4 -18  -5 45.4593 13.5659   2
   5 -18   5 25.2416 12.7874   2
  -5 -18  -5 31.3077 11.6244   2
  -6 -18  -5 58.4733 13.6903   2
   6 -18   5 40.5632 16.1704   2
   7 -18   5 -2.6138 13.2804   2
  -7 -18  -5 -0.8238 7.31153   2
  -8 -18  -5 5.23733 8.73618   2
   8 -18   5 3.60290 13.4254   2
   9 -18   5 29.9360 16.7669   2
  -9 -18  -5 31.7278 13.3816   2
  10 -18   5 15.2102 14.6232   2
  11 -19  -5 -1.1825 14.9549   2
  10 -19  -5 35.0409 15.5253   2
   9 -19  -5 15.8585 13.7437   2
   8 -19  -5 64.2346 18.3438   2
   7 -19  -5 2.19152 11.7626   2
   6 -19  -5 5.08216 11.8050   2
  -5 -19   5 -4.1746 7.26767   2
   5 -19  -5 16.9699 13.6065   2
   4 -19  -5 54.5769 16.8625   2
  -4 -19   5 21.0304 11.2942   2
   3 -19  -5 50.8428 15.0946   2
  -3 -19   5 26.2404 10.6721   2
   2 -19  -5 81.3195 17.5838   2
  -2 -19   5 113.353 19.0749   2
  -1 -19   5 33.8152 12.6811   2
   1 -19  -5 55.7847 17.0049   2
   0 -19  -5 25.7455 13.8342   2
   0 -19   5 12.9754 9.37979   2
  -1 -19  -5 24.2284 13.0894   2
   1 -19   5 -9.3350 9.66064   2
   2 -19   5 8.37179 11.2109   2
  -2 -19  -5 9.40242 10.8766   2
   3 -19   5 2.18739 11.1568   2
  -3 -19  -5 3.56239 8.76122   2
   4 -19   5 18.2492 13.3478   2
  -4 -19  -5 48.9752 14.5040   2
   5 -19   5 25.7478 13.8208   2
  -5 -19  -5 16.3013 11.1808   2
   6 -19   5 30.6763 16.4074   2
  -6 -19  -5 29.6244 10.9204   2
  -7 -19  -5 15.5800 10.8180   2
   7 -19   5 26.7167 15.4098   2
  -8 -19  -5 65.3214 15.6229   2
   8 -19   5 59.2329 19.3693   2
   8 -20  -5 -1.2614 12.8264   2
   7 -20  -5 44.2048 17.0843   2
   6 -20  -5 12.4223 12.8777   2
   5 -20  -5 13.4082 13.7055   2
  -5 -20   5 10.3111 9.05142   2
   4 -20  -5 4.48604 11.3478   2
  -4 -20   5 8.47266 9.38764   2
   3 -20  -5 2.85472 13.4277   2
  -3 -20   5 20.4534 10.6235   2
  -2 -20   5 31.9376 12.3794   2
   2 -20  -5 4.61131 12.7645   2
   1 -20  -5 26.9334 14.7047   2
  -1 -20   5 4.49791 8.91921   2
   0 -20   5 53.9732 15.8817   2
   0 -20  -5 39.9767 16.2871   2
  -1 -20  -5 -11.612 9.23518   2
   1 -20   5 -5.8209 8.37052   2
  -2 -20  -5 10.0736 10.8797   2
   2 -20   5 44.9775 16.1195   2
   3 -20   5 -9.8794 11.1476   2
  -3 -20  -5 0.47986 7.32672   2
  -4 -20  -5 28.7761 11.5076   2
   4 -20   5 0.24450 11.8136   2
  -5 -20  -5 -1.7898 8.51725   2
   5 -20   5 27.7275 15.8907   2
  -6 -20  -5 37.4261 12.1272   2
   6 -20   5 13.1551 14.1795   2
  -7 -20  -5 34.6126 14.0520   2
   4 -21  -5 -14.659 11.8216   2
  -4 -21   5 0.65552 8.67001   2
  -3 -21   5 7.86211 9.53495   2
   3 -21  -5 18.0341 13.4581   2
   2 -21  -5 -5.3246 11.1798   2
  -2 -21   5 32.2256 12.2846   2
  -1 -21   5 1.45717 9.61788   2
   1 -21  -5 10.6494 12.2100   2
   0 -21   5 13.1878 10.5056   2
   0 -21  -5 7.51958 13.9597   2
  -1 -21  -5 19.7601 11.6931   2
   1 -21   5 -3.7978 8.25466   2
   2 -21   5 2.90085 11.3891   2
  -2 -21  -5 -2.1678 10.0259   2
  -3 -21  -5 -7.2466 9.46009   2
   3 -21   5 -7.3915 11.2562   2
  -4 -21  -5 -0.8559 10.0602   2
 -22   0   6 28.1317 12.0661   1
 -21   0   6 21.6431 11.4894   1
 -20   0   6 14.3506 11.6737   1
 -19   0   6 11.9389 10.1094   1
 -18   0   6 8.74708 9.27995   1
 -17   0   6 43.2931 12.1711   1
 -16   0   6 253.061 24.2362   1
 -15   0   6 7.17405 7.55332   1
 -14   0   6 88.8192 13.3950   1
 -13   0   6 65.9783 11.5225   1
 -12   0   6 -3.6613 4.88924   1
 -11   0   6 70.3299 10.6696   1
 -10   0   6 9.48945 5.12594   1
  10   0  -6 6.11396 1.89736   2
   9   0  -6 277.787 8.89606   2
  -9   0   6 270.108 15.8525   1
   8   0  -6 71.1002 3.61801   2
  -8   0   6 52.5245 7.97644   1
   7   0  -6 41.9562 2.79667   2
  -7   0   6 39.7775 6.65552   1
  -6   0   6 809.261 28.6736   1
   6   0  -6 853.840 23.3085   2
  -5   0   6 48.3860 6.49274   1
  -4   0   6 2333.99 63.9110   1
  -3   0   6 226.774 10.6783   1
  -2   0   6 295.097 12.3544   1
  -1   0   6 228.617 10.3193   1
   1   0   6 666.341 22.3077   2
  -1   0  -6 654.522 21.6559   1
   2   0   6 780.885 26.0450   2
  -2   0  -6 789.243 25.3340   1
  -3   0  -6 52.1516 6.62805   1
   3   0   6 41.8164 5.99380   2
  -4   0  -6 14.7765 4.47907   1
   4   0   6 14.0128 4.38736   2
   5   0   6 2235.20 65.2950   2
  -5   0  -6 2232.65 63.9314   1
   6   0   6 45.4944 7.28611   2
  -6   0  -6 45.1868 7.17826   1
  -7   0  -6 69.0923 9.18528   1
   7   0   6 65.2448 9.01273   2
   8   0   6 572.529 23.7698   2
  -8   0  -6 481.969 22.9576   1
  -9   0  -6 40.0644 8.36609   1
   9   0   6 37.9150 8.19221   2
 -10   0  -6 233.342 16.4884   1
 -11   0  -6 102.289 13.5887   1
 -12   0  -6 239.613 20.9371   1
 -13   0  -6 -3.2248 6.85174   1
 -14   0  -6 131.054 17.4237   1
 -15   0  -6 28.4694 11.3338   1
 -16   0  -6 4.34264 8.82118   1
 -17   0  -6 64.7255 15.2974   1
 -18   0  -6 32.5731 12.7738   1
 -19   0  -6 108.985 20.1167   1
 -20   0  -6 10.1024 9.77614   1
 -22  -1   6 48.0206 14.1790   1
 -22   1   6 45.8597 12.1844   1
 -21  -1   6 -0.1904 9.97714   1
 -21   1   6 18.7826 9.55228   1
 -20  -1   6 1.66266 9.37349   1
 -20   1   6 15.7085 9.52106   1
 -19  -1   6 24.1671 11.6215   1
 -19   1   6 16.9954 10.5889   1
 -18  -1   6 10.1952 9.31219   1
 -18   1   6 2.85210 9.32044   1
 -17  -1   6 61.6753 13.9108   1
 -17   1   6 95.3026 15.7756   1
 -16  -1   6 2.12321 7.28454   1
 -16   1   6 2.22350 7.46920   1
 -15  -1   6 265.530 24.0809   1
 -15   1   6 235.120 21.6810   1
 -14  -1   6 6.28144 7.02540   1
 -14   1   6 7.37320 6.86814   1
 -13  -1   6 21.8486 7.88448   1
 -13   1   6 17.6720 7.31158   1
 -12  -1   6 267.503 18.1910   1
 -12   1   6 263.603 17.4951   1
 -11  -1   6 31.0155 7.86044   1
 -11   1   6 27.7658 7.08217   1
  10  -1  -6 73.7606 5.28964   2
 -10  -1   6 82.7718 10.6727   1
 -10   1   6 65.8167 9.89470   1
   9  -1  -6 0.93532 2.00846   2
  -9  -1   6 2.53168 4.17708   1
  -9   1   6 6.55439 5.00115   1
   8  -1  -6 710.802 21.3973   2
  -8  -1   6 754.611 28.0342   1
  -8   1   6 673.884 26.6242   1
  -7  -1   6 98.9785 10.3814   1
   7  -1  -6 107.732 5.87073   2
  -7   1   6 99.2081 9.89935   1
   6  -1  -6 234.121 9.08596   2
  -6  -1   6 207.961 12.2982   1
  -6   1   6 215.981 11.9870   1
  -5  -1   6 1176.66 36.0710   1
  -5   1   6 1130.01 35.2920   1
  -4  -1   6 1.95229 2.91222   1
  -4   1   6 2.33335 3.39397   1
  -3  -1   6 1310.81 37.7585   1
  -3   1   6 1266.27 37.1935   1
  -2  -1   6 342.929 12.3027   2
  -2  -1   6 345.042 13.5022   1
  -2   1   6 348.075 13.3398   1
  -1  -1   6 54.4275 5.58751   1
  -1  -1   6 59.4094 5.53693   2
  -1   1   6 58.4420 5.81489   1
   0  -1  -6 124.953 7.44151   1
   0  -1   6 130.532 7.78244   2
   0  -1   6 144.744 7.90608   1
   1  -1   6 602.695 21.2238   2
  -1  -1  -6 595.913 20.2470   1
  -1   1  -6 615.767 20.5082   1
   2  -1   6 413.455 16.9258   2
  -2  -1  -6 437.766 16.5386   1
  -2   1  -6 435.550 16.3313   1
  -3  -1  -6 150.054 9.37326   1
   3  -1   6 175.275 10.2818   2
  -3   1  -6 141.842 9.02379   1
  -4  -1  -6 1461.74 44.7601   1
   4  -1   6 1557.85 46.6593   2
  -4   1  -6 1494.69 44.6235   1
  -5  -1  -6 -6.7316 3.25578   1
   5  -1   6 -0.0463 4.00823   2
  -5   1  -6 -0.1460 3.14797   1
  -6  -1  -6 219.726 13.4445   1
   6  -1   6 226.881 13.7992   2
  -6   1  -6 237.076 13.3725   1
   7  -1   6 4.08184 4.42115   2
  -7  -1  -6 7.92992 4.81558   1
  -7   1  -6 7.81472 4.40252   1
   8  -1   6 110.812 12.0142   2
  -8  -1  -6 93.1166 11.0255   1
  -8   1  -6 85.7632 10.4730   1
   9  -1   6 114.634 12.3026   2
  -9  -1  -6 107.631 12.5813   1
  -9   1  -6 101.895 12.1071   1
 -10  -1  -6 4.01559 5.33822   1
  10  -1   6 -1.3224 4.81159   2
 -10   1  -6 8.71137 5.56167   1
  11  -1   6 324.361 18.8516   2
 -11  -1  -6 291.431 19.3894   1
 -11   1  -6 261.132 18.3187   1
  12  -1   6 1.43079 6.28554   2
 -12  -1  -6 4.64403 6.33445   1
 -12   1  -6 3.39526 6.22351   1
 -13  -1  -6 121.415 15.9039   1
 -13   1  -6 137.922 16.6193   1
 -14  -1  -6 22.5592 9.15996   1
 -14   1  -6 19.5356 9.82350   1
 -15  -1  -6 31.2310 11.0349   1
 -15   1  -6 8.06371 8.56555   1
 -16  -1  -6 25.2648 12.0416   1
 -16   1  -6 26.1964 11.3908   1
 -17  -1  -6 -0.7499 8.44608   1
 -17   1  -6 0.77460 9.25104   1
 -18  -1  -6 45.4120 14.5089   1
 -18   1  -6 25.5018 11.6031   1
 -19  -1  -6 23.6550 13.9233   1
 -19   1  -6 29.2043 11.2641   1
 -20  -1  -6 43.2582 16.6837   1
 -20   1  -6 102.462 19.3789   1
 -22  -2   6 20.2034 14.0281   1
 -22   2   6 2.26095 9.17301   1
 -21  -2   6 15.6990 11.9621   1
 -21   2   6 6.27760 9.22908   1
 -20  -2   6 37.1530 13.6960   1
 -20   2   6 61.6420 13.7942   1
 -19  -2   6 17.1441 10.6110   1
 -19   2   6 6.06274 6.64384   1
 -18  -2   6 61.5367 14.8536   1
 -18   2   6 91.7588 15.9043   1
 -17  -2   6 18.2395 9.95675   1
 -17   2   6 20.5603 9.73677   1
 -16  -2   6 328.405 23.8241   1
 -16   2   6 285.003 21.2182   1
 -15  -2   6 24.9344 9.37852   1
 -15   2   6 26.1624 9.16799   1
 -14  -2   6 119.985 15.8004   1
 -14   2   6 111.605 14.5742   1
 -13  -2   6 138.769 16.2219   1
 -13   2   6 153.014 16.4037   1
 -12  -2   6 1.42615 5.02889   1
 -12   2   6 1.35112 5.23272   1
 -11  -2   6 3.64240 5.36858   1
  11  -2  -6 12.0167 3.83115   2
 -11   2   6 11.2557 5.68422   1
  10  -2  -6 12.8611 3.55685   2
 -10  -2   6 6.44838 4.91720   1
 -10   2   6 10.0053 5.24391   1
  -9  -2   6 12.1305 5.50844   1
   9  -2  -6 15.5533 3.46875   2
  -9   2   6 13.3404 4.92875   1
   8  -2  -6 0.59935 2.41776   2
  -8  -2   6 -1.0502 4.04107   1
  -8   2   6 -1.6474 3.41641   1
   7  -2  -6 107.019 6.83875   2
  -7  -2   6 118.856 11.6127   1
  -7   2   6 113.821 10.5898   1
  -6  -2   6 2.60014 3.92388   1
   6  -2  -6 4.46621 2.80734   2
  -6   2   6 4.17445 3.39427   1
   5  -2  -6 338.377 12.7492   2
  -5  -2   6 305.764 14.9196   1
  -5   2   6 330.566 14.2331   1
  -4  -2   6 192.352 10.4795   1
  -4  -2   6 179.826 7.00047   2
  -4   2   6 169.447 9.50711   1
  -3  -2   6 267.814 12.1533   1
  -3  -2   6 274.058 10.2320   2
  -3   2   6 282.574 11.7008   1
  -2  -2   6 8.73884 3.05050   2
  -2  -2   6 10.2252 3.57205   1
  -2   2   6 2.16716 3.04349   1
  -1  -2   6 478.038 16.9690   2
  -1  -2   6 461.500 16.7529   1
  -1   2   6 497.369 16.8947   1
   0  -2   6 200.821 10.1383   2
   0  -2   6 189.804 9.43720   1
   0  -2  -6 218.515 9.69922   1
  -1  -2  -6 256.878 11.3770   1
   1  -2   6 266.244 12.4425   2
  -1   2  -6 259.479 11.3911   1
  -2  -2  -6 184.103 9.90426   1
   2  -2   6 181.479 10.5687   2
  -2   2  -6 196.292 9.81622   1
  -3  -2  -6 31.7540 5.49520   1
   3  -2   6 29.2448 5.57340   2
  -3   2  -6 36.0909 5.29694   1
  -4  -2  -6 27.7831 5.33241   1
   4  -2   6 23.6097 5.78578   2
  -4   2  -6 26.0393 5.00659   1
   5  -2   6 7.85613 4.50624   2
  -5  -2  -6 7.83492 4.22216   1
  -5   2  -6 4.08480 3.83709   1
  -6  -2  -6 115.733 11.3139   1
   6  -2   6 113.410 11.2609   2
  -6   2  -6 137.141 10.0301   1
  -7  -2  -6 -1.0926 3.85537   1
   7  -2   6 4.91346 4.58137   2
  -7   2  -6 2.18204 3.51236   1
   8  -2   6 41.0802 7.96526   2
  -8  -2  -6 37.3491 7.93133   1
  -8   2  -6 24.2984 6.45890   1
   9  -2   6 32.8390 7.44958   2
  -9  -2  -6 47.6046 8.99750   1
  -9   2  -6 38.8226 7.90346   1
  10  -2   6 16.1359 7.21425   2
 -10  -2  -6 21.4040 6.99049   1
 -10   2  -6 16.5289 6.72889   1
  11  -2   6 -3.6075 5.01551   2
 -11  -2  -6 -4.0976 5.09808   1
 -11   2  -6 -2.0436 4.86527   1
  12  -2   6 144.594 15.6337   2
 -12  -2  -6 156.874 17.3060   1
 -12   2  -6 124.824 15.0830   1
 -13  -2  -6 3.01279 6.80346   1
  13  -2   6 7.17406 7.00773   2
 -13   2  -6 14.7094 7.80659   1
  14  -2   6 74.2527 12.9595   2
 -14  -2  -6 74.4408 14.3791   1
 -14   2  -6 79.9529 14.4337   1
 -15  -2  -6 21.7236 10.0668   1
  15  -2   6 25.8575 9.63145   2
 -15   2  -6 16.0783 10.2244   1
 -16  -2  -6 13.5807 9.89608   1
 -16   2  -6 -10.144 7.35511   1
 -17  -2  -6 26.0178 12.8402   1
 -17   2  -6 32.0297 10.9939   1
 -18  -2  -6 3.12422 11.2486   1
 -18   2  -6 -7.9001 6.82721   1
 -19  -2  -6 18.3903 12.6707   1
 -19   2  -6 2.76339 8.55549   1
 -20  -2  -6 20.3546 13.2382   1
 -20   2  -6 2.86039 8.29465   1
 -22  -3   6 4.26296 14.6743   1
 -22   3   6 11.2655 9.00956   1
 -21  -3   6 5.58304 10.8564   1
 -21   3   6 10.4484 8.57793   1
 -20  -3   6 15.0713 11.8466   1
 -20   3   6 2.65523 7.83482   1
 -19  -3   6 8.74956 10.6942   1
 -19   3   6 24.1602 9.61125   1
 -18  -3   6 4.55155 8.67451   1
 -18   3   6 -2.0123 6.36894   1
 -17  -3   6 -3.6057 7.01338   1
 -17   3   6 0.48018 7.50389   1
 -16  -3   6 -8.8101 6.23548   1
 -16   3   6 -2.2597 6.81275   1
 -15  -3   6 36.4690 11.0726   1
 -15   3   6 45.9187 10.6196   1
 -14  -3   6 13.3967 7.78223   1
 -14   3   6 25.1062 8.54376   1
 -13  -3   6 9.50631 6.93161   1
 -13   3   6 16.2600 6.79616   1
 -12  -3   6 12.2331 6.72497   1
 -12   3   6 11.8160 5.81345   1
 -11  -3   6 5.55485 5.68531   1
  11  -3  -6 0.36437 3.24613   2
 -11   3   6 3.35026 4.90022   1
 -10  -3   6 1.35885 4.76447   1
  10  -3  -6 2.91555 3.30580   2
 -10   3   6 -3.8691 3.97875   1
   9  -3  -6 87.5600 7.90010   2
  -9  -3   6 78.1858 11.0104   1
  -9   3   6 88.5763 9.92737   1
  -8  -3   6 4.36736 4.29239   1
   8  -3  -6 -2.9117 2.26818   2
  -8   3   6 -2.9797 3.35147   1
  -7  -3   6 191.045 13.2683   1
   7  -3  -6 222.717 11.0438   2
  -7   3   6 215.419 12.0828   1
  -6  -3   6 285.657 15.1201   1
  -6  -3   6 281.366 8.52692   2
   6  -3  -6 284.471 12.7358   2
  -6   3   6 281.799 13.4574   1
  -5  -3   6 2.30979 3.49250   1
  -5  -3   6 4.33766 1.89964   2
   5  -3  -6 7.49045 3.19663   2
  -5   3   6 3.52346 3.35838   1
  -4  -3   6 358.055 15.2348   1
  -4  -3   6 343.360 12.0303   2
  -4   3   6 336.502 13.7641   1
  -3  -3   6 2.70527 2.56041   2
  -3  -3   6 1.46644 2.92560   1
  -3   3   6 4.18752 2.67023   1
  -2  -3   6 20.5156 4.09279   1
  -2  -3   6 20.8371 4.04878   2
  -2   3   6 21.2939 4.00180   1
  -1  -3   6 523.166 18.9591   2
  -1  -3   6 552.965 18.6694   1
   0  -3   6 17.3354 3.51030   1
   0  -3   6 17.6580 4.73989   2
   0  -3  -6 21.6954 3.63276   1
  -1  -3  -6 129.984 7.80892   1
   1  -3   6 118.671 8.60709   2
  -1   3  -6 128.963 7.68165   1
  -2  -3  -6 216.577 10.7430   1
   2  -3   6 200.455 11.5492   2
  -2   3  -6 221.974 10.4420   1
   3  -3   6 157.909 10.4692   2
  -3  -3  -6 158.289 9.70574   1
  -3   3  -6 160.604 9.26330   1
   4  -3   6 160.357 11.3211   2
  -4  -3  -6 158.671 10.3259   1
  -4   3  -6 146.820 9.58745   1
  -5  -3  -6 12.3902 4.75197   1
   5  -3   6 7.37065 4.62636   2
  -5   3  -6 6.91071 4.14119   1
   6  -3   6 100.034 10.8065   2
  -6  -3  -6 91.7524 10.0201   1
  -6   3  -6 91.1406 9.41363   1
   7  -3   6 13.1076 5.50011   2
  -7  -3  -6 9.07502 5.22417   1
  -7   3  -6 9.60069 4.51254   1
  -8  -3  -6 74.7342 10.3305   1
   8  -3   6 62.3430 9.73313   2
  -8   3  -6 67.5796 9.22007   1
  -9  -3  -6 1.90428 4.99668   1
   9  -3   6 2.69914 5.20033   2
  -9   3  -6 9.06475 5.20330   1
 -10  -3  -6 45.7577 9.66919   1
  10  -3   6 35.0443 8.12361   2
 -10   3  -6 32.0319 7.83087   1
  11  -3   6 -0.2431 4.83180   2
 -11  -3  -6 -6.3528 5.26358   1
 -11   3  -6 -1.3744 5.48690   1
 -12  -3  -6 1.59023 6.58220   1
  12  -3   6 -0.2806 6.13580   2
 -12   3  -6 4.51805 5.56329   1
 -13  -3  -6 68.9948 13.4113   1
  13  -3   6 76.4769 12.3348   2
 -13   3  -6 75.9229 12.5659   1
 -14  -3  -6 76.3003 15.5414   1
  14  -3   6 54.4425 11.5208   2
 -14   3  -6 70.6471 13.1271   1
  15  -3   6 46.8734 11.0485   2
 -15  -3  -6 38.5391 11.7707   1
 -15   3  -6 40.8930 11.2329   1
  16  -3   6 -7.1145 7.13021   2
 -16  -3  -6 18.0094 10.5405   1
 -16   3  -6 -3.8262 6.62777   1
 -17  -3  -6 2.43446 9.22188   1
 -17   3  -6 14.3992 7.98436   1
 -18  -3  -6 21.0397 12.8553   1
 -18   3  -6 -4.1401 6.02023   1
 -19  -3  -6 11.2352 13.3340   1
 -19   3  -6 -1.4974 8.30665   1
 -20  -3  -6 0.94341 13.0426   1
 -20   3  -6 19.9693 10.7967   1
 -22   4   6 5.66953 8.12446   1
 -21  -4   6 0.70488 10.7627   1
 -21   4   6 7.84687 7.40185   1
 -20  -4   6 -0.7843 10.5573   1
 -20   4   6 2.92496 7.01642   1
 -19  -4   6 -9.2272 8.54734   1
 -19   4   6 -3.0822 5.83494   1
 -18  -4   6 -0.7502 9.25342   1
 -18   4   6 2.21841 5.77427   1
 -17  -4   6 -4.9098 7.46648   1
 -17   4   6 0.82981 5.70597   1
 -16  -4   6 46.9467 12.3770   1
 -16   4   6 47.8565 10.6840   1
 -15  -4   6 27.4858 9.85195   1
 -15   4   6 12.9040 7.74405   1
 -14  -4   6 -2.7600 6.08655   1
 -14   4   6 -5.3976 3.94674   1
 -13  -4   6 3.52890 6.79495   1
 -13   4   6 15.4615 6.77168   1
  12  -4  -6 18.4273 5.55627   2
 -12  -4   6 20.2677 7.79686   1
 -12   4   6 18.4472 6.46216   1
  11  -4  -6 105.081 9.94326   2
 -11  -4   6 80.8261 12.2351   1
 -11   4   6 94.0761 11.2935   1
 -10  -4   6 5.33463 5.25437   1
  10  -4  -6 14.5509 4.49420   2
 -10   4   6 8.48784 4.69176   1
  -9  -4   6 97.5251 12.1158   1
   9  -4  -6 119.997 8.87558   2
  -9   4   6 137.913 12.4099   1
  -8  -4   6 8.87902 5.04397   1
   8  -4  -6 10.2949 4.00861   2
  -8   4   6 14.6543 5.14734   1
  -7  -4   6 81.7298 4.28984   2
  -7  -4   6 92.1514 10.3393   1
   7  -4  -6 92.5751 8.92295   2
  -7   4   6 80.6065 8.48270   1
  -6  -4   6 24.3105 5.86190   1
  -6  -4   6 38.5570 3.85034   2
   6  -4  -6 40.3235 6.07387   2
  -6   4   6 37.0027 5.70975   1
  -5  -4   6 53.3963 7.35318   1
   5  -4  -6 38.5770 5.74009   2
  -5  -4   6 48.4058 4.67806   2
  -5   4   6 51.6758 6.03544   1
  -4  -4   6 253.368 12.5408   1
  -4  -4   6 241.101 10.1738   2
   4  -4  -6 231.642 11.8996   2
  -4   4   6 242.002 10.8502   1
  -3  -4   6 1309.94 38.9798   1
  -3  -4   6 1316.58 38.2613   2
  -3   4   6 1322.11 37.3996   1
  -2  -4   6 74.3259 6.76533   1
  -2  -4   6 94.9185 7.88674   2
  -2   4   6 77.8470 6.39229   1
  -1  -4   6 52.6878 5.60820   1
  -1  -4   6 65.3464 7.10831   2
   1  -4  -6 53.3502 5.35618   1
   0  -4   6 15.3422 4.71200   2
   0  -4   6 7.05567 2.93951   1
   0  -4  -6 8.66367 2.94594   1
   1  -4   6 200.149 11.5503   2
  -1  -4  -6 193.177 9.63896   1
  -1   4  -6 183.015 9.51245   1
  -2  -4  -6 -1.5631 2.44906   1
   2  -4   6 5.17274 3.97364   2
  -2   4  -6 -1.3563 2.81698   1
  -3  -4  -6 170.693 10.2509   1
   3  -4   6 142.841 11.0339   2
  -3   4  -6 162.531 9.47155   1
   4  -4   6 1.66190 4.13485   2
  -4  -4  -6 1.04385 3.69956   1
  -4   4  -6 1.46851 3.34742   1
   5  -4   6 529.210 22.9778   2
  -5  -4  -6 545.699 21.9896   1
  -5   4  -6 533.610 20.4186   1
  -6  -4  -6 5.31209 4.16662   1
   6  -4   6 6.62314 4.86424   2
  -6   4  -6 6.88093 3.82554   1
   7  -4   6 128.770 13.4088   2
  -7  -4  -6 120.913 12.5494   1
  -7   4  -6 120.690 11.1827   1
  -8  -4  -6 7.97556 5.41711   1
   8  -4   6 15.8675 6.02075   2
  -8   4  -6 9.14087 5.28816   1
   9  -4   6 30.5720 8.18241   2
  -9  -4  -6 59.0990 10.0537   1
  -9   4  -6 29.4189 7.33170   1
  10  -4   6 6.73330 5.60819   2
 -10  -4  -6 -4.3591 5.14628   1
 -10   4  -6 4.79076 4.98815   1
 -11  -4  -6 12.1731 7.20954   1
  11  -4   6 21.0117 7.60746   2
 -11   4  -6 18.1852 6.65322   1
 -12  -4  -6 -4.5483 6.19323   1
  12  -4   6 10.6327 6.50887   2
 -12   4  -6 2.33728 5.58125   1
  13  -4   6 9.91832 7.60629   2
 -13  -4  -6 11.4679 8.87949   1
 -13   4  -6 -0.0081 6.70462   1
 -14  -4  -6 8.22957 8.37969   1
  14  -4   6 2.02536 6.94457   2
 -14   4  -6 21.8870 8.51417   1
 -15  -4  -6 17.7652 10.9446   1
  15  -4   6 30.0217 10.4419   2
 -15   4  -6 4.54993 6.39613   1
  16  -4   6 64.4262 13.3247   2
 -16  -4  -6 68.2059 16.1507   1
 -16   4  -6 72.1924 12.9954   1
 -17  -4  -6 12.1068 12.0531   1
 -17   4  -6 6.13762 8.25443   1
 -18  -4  -6 2.88426 11.8108   1
 -18   4  -6 -3.0684 5.84043   1
 -19  -4  -6 -5.7834 11.6643   1
 -19   4  -6 10.6527 8.52109   1
 -20   4  -6 34.0085 11.2847   1
 -21  -5   6 2.72209 10.4269   1
 -21   5   6 -0.8971 6.90150   1
 -20  -5   6 -5.2710 9.42218   1
 -20   5   6 -2.0706 6.32862   1
 -19  -5   6 3.74853 11.3246   1
 -19   5   6 2.56334 6.55039   1
 -18  -5   6 -3.1844 8.44655   1
 -18   5   6 -2.9971 4.60597   1
 -17  -5   6 58.1997 14.1424   1
 -17   5   6 89.2386 13.6667   1
 -16  -5   6 -7.5973 7.91742   1
 -16   5   6 0.74749 5.04740   1
 -15  -5   6 99.2863 15.9641   1
 -15   5   6 102.863 13.7118   1
 -14  -5   6 5.33695 7.62345   1
 -14   5   6 -1.4646 5.08377   1
 -13  -5   6 17.4139 8.25185   1
 -13   5   6 24.1210 7.33639   1
  12  -5  -6 3.54981 5.05746   2
 -12  -5   6 14.0751 7.36735   1
 -12   5   6 18.9865 6.63163   1
  11  -5  -6 237.813 14.0071   2
 -11  -5   6 203.614 18.8214   1
 -11   5   6 245.906 15.0038   1
 -10  -5   6 7.26743 5.73967   1
  10  -5  -6 19.8951 5.29625   2
 -10   5   6 5.79849 4.73263   1
  -9  -5   6 2.14283 4.92048   1
   9  -5  -6 -1.2484 3.31435   2
  -9  -5   6 1.90510 1.83265   2
  -9   5   6 5.90636 4.24442   1
   8  -5  -6 336.127 15.7837   2
  -8  -5   6 306.986 10.9019   2
  -8  -5   6 321.353 17.6007   1
  -8   5   6 316.860 15.2619   1
  -7  -5   6 10.0239 5.29076   1
   7  -5  -6 9.74397 4.25791   2
  -7  -5   6 19.9196 3.40838   2
  -7   5   6 20.3639 4.78432   1
  -6  -5   6 67.8922 5.90891   2
   6  -5  -6 59.7290 7.75877   2
  -6  -5   6 54.6968 8.08004   1
  -6   5   6 62.5931 6.78278   1
  -5  -5   6 204.880 11.7991   1
   5  -5  -6 203.299 11.4791   2
  -5  -5   6 194.624 9.34770   2
  -5   5   6 171.931 9.37063   1
  -4  -5   6 46.0467 6.50181   1
   4  -5  -6 39.7726 6.64032   2
  -4  -5   6 47.1225 5.67019   2
  -4   5   6 45.0512 5.23137   1
  -3  -5   6 44.4790 5.77507   2
  -3  -5   6 42.1741 5.71022   1
  -3   5   6 45.8156 5.09689   1
  -2  -5   6 -4.0285 3.04161   2
  -2  -5   6 -1.5183 2.50575   1
   1  -5  -6 -1.3725 2.12286   1
  -1  -5   6 0.61729 3.61073   2
  -1  -5   6 -0.4563 2.17063   1
   0  -5  -6 248.965 10.3833   1
   0  -5   6 219.052 10.3068   1
   0  -5   6 222.424 12.5095   2
   1  -5   6 51.6907 7.43617   2
  -1  -5  -6 72.9790 6.62943   1
  -1   5  -6 49.8476 5.66949   1
  -2  -5  -6 16.5211 4.28292   1
   2  -5   6 16.7284 5.48971   2
  -2   5  -6 22.5802 4.26846   1
   3  -5   6 12.7972 5.32882   2
  -3  -5  -6 12.6362 4.52840   1
  -3   5  -6 20.6970 4.59861   1
   4  -5   6 306.647 16.6287   2
  -4  -5  -6 285.717 14.7570   1
  -4   5  -6 297.316 13.3966   1
   5  -5   6 28.7324 7.35186   2
  -5  -5  -6 23.7999 5.86981   1
  -5   5  -6 35.4646 5.84982   1
   6  -5   6 83.9839 10.7215   2
  -6  -5  -6 77.0320 10.1128   1
  -6   5  -6 78.8583 8.39888   1
  -7  -5  -6 33.8602 7.45209   1
   7  -5   6 38.0709 8.02684   2
  -7   5  -6 38.6039 6.90284   1
  -8  -5  -6 70.1180 10.4178   1
   8  -5   6 96.9909 12.2222   2
  -8   5  -6 84.6918 10.1177   1
  -9  -5  -6 -5.3097 4.36111   1
   9  -5   6 -5.6364 4.12365   2
  -9   5  -6 0.00790 4.23431   1
  10  -5   6 30.5935 8.51540   2
 -10  -5  -6 27.6507 8.36334   1
 -10   5  -6 49.5961 8.79988   1
 -11  -5  -6 94.7706 14.3775   1
  11  -5   6 70.3948 11.9058   2
 -11   5  -6 64.1939 10.9367   1
 -12  -5  -6 18.9883 8.73251   1
  12  -5   6 54.4952 11.4161   2
 -12   5  -6 22.6957 8.42869   1
  13  -5   6 252.072 19.4550   2
 -13  -5  -6 215.080 22.5530   1
 -13   5  -6 276.803 19.5956   1
  14  -5   6 1.47376 7.60082   2
 -14  -5  -6 2.13835 8.37236   1
 -14   5  -6 3.55527 6.34054   1
  15  -5   6 -3.7505 6.79740   2
 -15  -5  -6 22.9767 11.2331   1
 -15   5  -6 10.2058 7.63234   1
 -16  -5  -6 68.1405 15.1347   1
  16  -5   6 65.0416 13.8387   2
 -16   5  -6 68.9337 13.2293   1
 -17  -5  -6 30.2511 13.3123   1
 -17   5  -6 56.2317 12.0386   1
 -18  -5  -6 18.1259 12.3157   1
 -18   5  -6 17.5792 9.60767   1
 -19  -5  -6 8.85916 13.0639   1
 -19   5  -6 4.08642 7.35333   1
 -20   5  -6 32.2083 11.8579   1
 -21  -6   6 -10.127 12.5602   1
 -20  -6   6 48.6854 16.4011   1
 -19  -6   6 37.3890 15.7047   1
 -18  -6   6 40.8997 14.4661   1
 -18   6   6 41.4382 10.5213   1
 -17  -6   6 0.28922 9.38596   1
 -17   6   6 4.92949 5.86678   1
 -16  -6   6 124.309 18.7516   1
 -16   6   6 170.131 17.3230   1
 -15  -6   6 77.7500 14.4276   1
 -15   6   6 73.8219 11.4546   1
 -14  -6   6 22.9596 8.99478   1
 -14   6   6 21.1865 6.95454   1
 -13  -6   6 274.751 24.0670   1
  13  -6  -6 260.170 16.8862   2
 -13   6   6 275.233 17.5503   1
 -12  -6   6 73.6635 12.6185   1
  12  -6  -6 62.8622 9.77913   2
 -12   6   6 72.7761 10.1521   1
 -11  -6   6 -6.1396 5.55444   1
  11  -6  -6 5.55322 5.78475   2
 -11   6   6 8.85093 4.85418   1
  10  -6  -6 26.7449 6.41780   2
 -10  -6   6 23.0556 7.72585   1
 -10   6   6 8.58494 5.12751   1
   9  -6  -6 6.75873 4.18921   2
  -9  -6   6 -2.5886 3.95363   1
  -9  -6   6 2.59197 2.55348   2
  -9   6   6 4.79312 3.85149   1
  -8  -6   6 40.0561 8.12542   1
   8  -6  -6 48.5042 7.78365   2
  -8  -6   6 54.9588 5.45842   2
  -8   6   6 48.7158 6.84189   1
   7  -6  -6 250.830 14.2711   2
  -7  -6   6 240.167 14.4968   1
  -7  -6   6 220.481 10.3661   2
  -7   6   6 239.374 11.8478   1
   6  -6  -6 2.99901 3.92523   2
  -6  -6   6 6.93655 4.43248   1
  -6  -6   6 4.00942 3.16100   2
  -6   6   6 4.82054 3.13030   1
  -5  -6   6 296.671 14.8826   1
   5  -6  -6 288.466 15.4263   2
  -5  -6   6 322.307 13.4731   2
  -5   6   6 300.175 12.5680   1
  -4  -6   6 956.039 30.9801   2
   4  -6  -6 968.013 34.0224   2
  -4  -6   6 1001.06 32.0863   1
  -4   6   6 944.062 28.5696   1
   3  -6  -6 12.7574 5.25315   2
  -3  -6   6 19.0543 4.55643   1
  -3  -6   6 14.9326 4.38465   2
  -3   6   6 19.8025 3.56083   1
  -2  -6   6 249.476 12.8021   2
   2  -6  -6 224.465 9.51711   1
  -2  -6   6 205.546 10.6749   1
   1  -6  -6 1.39375 2.27707   1
  -1  -6   6 1.44052 3.66363   2
  -1  -6   6 -1.3469 2.10249   1
   0  -6  -6 -1.0353 2.30705   1
   0  -6   6 3.75409 4.11611   2
   0  -6   6 5.59562 2.82240   1
  -1  -6  -6 72.8682 6.76456   1
   1  -6   6 71.6219 9.57212   2
  -1   6  -6 89.9690 6.56112   1
   2  -6   6 353.351 17.5042   2
  -2  -6  -6 334.466 14.4663   1
  -2   6  -6 328.733 13.5033   1
   3  -6   6 159.201 12.3246   2
  -3  -6  -6 197.092 11.0170   1
  -3   6  -6 175.758 9.66784   1
  -4  -6  -6 28.8482 5.56436   1
   4  -6   6 16.2422 6.02652   2
  -4   6  -6 13.2721 3.87899   1
   5  -6   6 161.809 14.9740   2
  -5  -6  -6 172.475 12.0082   1
  -5   6  -6 164.756 9.98303   1
  -6  -6  -6 160.356 13.8977   1
   6  -6   6 144.836 14.6912   2
  -6   6  -6 148.379 10.0577   1
  -7  -6  -6 13.8753 6.17792   1
   7  -6   6 -0.2660 5.68027   2
  -7   6  -6 2.18878 3.78216   1
  -8  -6  -6 7.75513 5.63126   1
   8  -6   6 12.2595 6.53071   2
  -8   6  -6 13.1892 5.32881   1
   9  -6   6 52.1315 9.94441   2
  -9  -6  -6 43.6352 9.39682   1
  -9   6  -6 36.0719 7.54138   1
  10  -6   6 15.1631 7.25326   2
 -10  -6  -6 20.3310 8.13172   1
 -10   6  -6 11.6206 5.65707   1
  11  -6   6 151.035 16.6647   2
 -11  -6  -6 143.786 17.3401   1
 -11   6  -6 153.306 15.4192   1
  12  -6   6 180.442 18.4392   2
 -12  -6  -6 188.331 20.4038   1
 -12   6  -6 206.326 18.2483   1
 -13  -6  -6 8.46423 7.82162   1
  13  -6   6 2.70297 7.23742   2
 -13   6  -6 2.22827 4.83952   1
  14  -6   6 143.565 17.7222   2
 -14  -6  -6 132.442 19.0931   1
 -14   6  -6 138.650 16.1709   1
 -15  -6  -6 134.398 19.7203   1
  15  -6   6 160.785 18.6583   2
 -15   6  -6 163.763 18.5552   1
 -16  -6  -6 -8.2293 9.06040   1
  16  -6   6 7.29919 9.75377   2
 -16   6  -6 10.6412 7.65745   1
 -17  -6  -6 28.5680 13.1794   1
 -17   6  -6 48.3100 11.1683   1
 -18  -6  -6 9.75437 13.3226   1
 -18   6  -6 -10.461 6.44757   1
 -19  -6  -6 -8.5033 10.6439   1
 -20  -7   6 28.9520 14.4595   1
 -19  -7   6 80.5743 18.1265   1
 -18  -7   6 27.5836 12.3610   1
 -17  -7   6 52.2965 14.3289   1
 -16  -7   6 3.26431 8.76552   1
 -16   7   6 2.68289 5.01723   1
 -15  -7   6 278.874 26.6031   1
 -15   7   6 320.230 19.5029   1
 -14  -7   6 61.4988 12.8986   1
 -14   7   6 71.9340 10.6902   1
  13  -7  -6 23.6170 8.17101   2
 -13  -7   6 18.0274 8.50423   1
 -13   7   6 18.1609 6.45114   1
  12  -7  -6 202.078 15.5375   2
 -12  -7   6 186.110 19.4066   1
 -12   7   6 190.320 14.0103   1
  11  -7  -6 4.61115 5.80907   2
 -11  -7   6 2.43083 6.17823   1
 -11   7   6 3.74140 4.79067   1
  10  -7  -6 2.70746 5.01898   2
 -10  -7   6 2.03945 5.73533   1
 -10   7   6 -7.2278 3.21957   1
   9  -7  -6 -0.3650 4.26608   2
  -9  -7   6 -1.3505 4.63341   1
  -9   7   6 -3.4610 3.42987   1
   8  -7  -6 183.927 12.7864   2
  -8  -7   6 186.542 16.1294   1
  -8  -7   6 165.142 9.60852   2
  -8   7   6 171.589 10.5723   1
  -7  -7   6 12.1269 4.23055   2
   7  -7  -6 15.6640 5.78365   2
  -7  -7   6 8.43664 5.32806   1
  -7   7   6 14.2807 4.01582   1
  -6  -7   6 551.010 20.2086   2
   6  -7  -6 509.235 23.1063   2
  -6  -7   6 566.266 23.0684   1
  -6   7   6 494.451 18.3554   1
  -5  -7   6 309.496 15.4930   1
   5  -7  -6 320.131 17.1872   2
  -5  -7   6 264.536 13.6261   2
  -5   7   6 302.649 12.0160   1
  -4  -7   6 325.078 14.9535   1
  -4  -7   6 304.151 14.6772   2
   4  -7  -6 277.834 16.1478   2
  -4   7   6 312.491 11.9686   1
  -3  -7   6 1013.65 33.5779   2
   3  -7  -6 1005.78 36.0988   2
  -3  -7   6 1004.50 31.7036   1
   3  -7  -6 961.905 28.4742   1
  -2  -7   6 264.117 14.5453   2
   2  -7  -6 270.616 10.7144   1
   2  -7  -6 263.816 15.7324   2
  -2  -7   6 273.709 12.3842   1
   1  -7  -6 55.9349 5.64111   1
  -1  -7   6 55.0131 6.04730   1
  -1  -7   6 66.2625 8.95401   2
   0  -7   6 224.186 10.4315   1
   0  -7   6 209.751 13.8716   2
   0  -7  -6 224.846 10.1987   1
  -1  -7  -6 183.972 9.35499   1
   1  -7   6 143.931 13.1929   2
  -1   7  -6 151.945 8.77252   1
  -2  -7  -6 198.105 10.7677   1
   2  -7   6 193.960 13.5411   2
  -2   7  -6 201.335 9.89867   1
  -3  -7  -6 10.3428 3.86712   1
   3  -7   6 25.4102 6.94949   2
  -3   7  -6 16.3450 3.97511   1
   4  -7   6 449.262 22.1580   2
  -4  -7  -6 426.165 18.6745   1
  -4   7  -6 403.224 16.3234   1
  -5  -7  -6 -1.1743 3.98998   1
   5  -7   6 -0.3018 4.62107   2
  -5   7  -6 3.23379 3.26224   1
  -6  -7  -6 20.9999 6.59252   1
   6  -7   6 24.3379 7.96414   2
  -6   7  -6 39.6642 6.25238   1
   7  -7   6 270.914 18.0440   2
  -7  -7  -6 257.428 16.1287   1
  -7   7  -6 252.195 13.9426   1
   8  -7   6 -0.0550 5.57355   2
  -8  -7  -6 3.82881 5.22923   1
  -8   7  -6 4.55986 4.15999   1
   9  -7   6 26.1655 8.65739   2
  -9  -7  -6 20.7718 7.46483   1
  -9   7  -6 21.7407 6.09086   1
 -10  -7  -6 102.301 13.8129   1
  10  -7   6 87.7102 13.2217   2
 -10   7  -6 77.8737 10.5275   1
 -11  -7  -6 39.1546 10.7945   1
  11  -7   6 33.0150 9.53212   2
 -11   7  -6 41.2240 8.35090   1
 -12  -7  -6 21.3760 9.63204   1
  12  -7   6 13.8582 8.27106   2
 -12   7  -6 14.2030 5.84908   1
 -13  -7  -6 249.539 24.5384   1
  13  -7   6 224.811 22.1646   2
 -13   7  -6 220.628 16.7872   1
 -14  -7  -6 83.2591 16.5188   1
  14  -7   6 71.7487 13.9626   2
 -14   7  -6 118.160 14.4762   1
  15  -7   6 63.3576 14.0087   2
 -15  -7  -6 48.0525 13.1113   1
 -15   7  -6 46.3494 10.0369   1
  16  -7   6 92.3545 16.6063   2
 -16  -7  -6 71.5780 16.9709   1
 -17  -7  -6 22.0260 12.4042   1
 -18  -7  -6 -10.186 10.9548   1
 -19  -7  -6 20.2496 14.8251   1
 -20  -8   6 31.4882 14.9993   1
 -19  -8   6 16.8759 13.4408   1
 -18  -8   6 16.4813 12.3252   1
 -17  -8   6 -12.180 9.28054   1
 -16  -8   6 37.6504 12.0357   1
 -15  -8   6 16.8949 9.61548   1
 -14  -8   6 46.1099 12.2094   1
  13  -8  -6 365.187 21.7319   2
 -13  -8   6 316.290 22.6306   1
 -12  -8   6 102.871 14.7763   1
  12  -8  -6 102.215 13.6299   2
 -12   8   6 73.5786 9.80466   1
 -11  -8   6 314.314 20.4779   1
  11  -8  -6 332.369 19.8546   2
 -11   8   6 331.621 16.8633   1
 -10  -8   6 2.02680 5.53237   1
  10  -8  -6 6.34757 5.72393   2
 -10   8   6 4.26938 4.25006   1
   9  -8  -6 46.8684 9.31544   2
  -9  -8   6 54.0361 9.50459   1
  -9   8   6 41.6415 6.74819   1
  -8  -8   6 19.3083 6.40682   1
   8  -8  -6 12.7386 5.64110   2
  -8  -8   6 19.8956 5.04896   2
  -8   8   6 22.2387 4.79808   1
  -7  -8   6 308.591 14.4197   2
   7  -8  -6 237.924 16.6179   2
  -7  -8   6 301.555 17.1507   1
  -7   8   6 273.538 12.4399   1
   6  -8  -6 137.286 13.6311   2
  -6  -8   6 139.052 12.7929   1
  -6  -8   6 144.046 10.3892   2
  -6   8   6 136.362 7.98171   1
   5  -8  -6 80.1345 10.8399   2
  -5  -8   6 80.8908 9.40940   1
  -5  -8   6 104.282 10.2027   2
  -5   8   6 88.0816 6.14802   1
   4  -8  -6 192.831 13.9981   2
  -4  -8   6 219.653 12.9091   2
  -4  -8   6 193.984 11.6540   1
  -3  -8   6 81.4699 8.01340   1
   3  -8  -6 64.3063 9.76746   2
   3  -8  -6 65.4821 5.33375   1
  -3  -8   6 69.2479 9.30791   2
   2  -8  -6 485.102 23.5729   2
   2  -8  -6 549.694 17.0098   1
  -2  -8   6 515.718 18.8464   1
  -2  -8   6 493.580 21.9169   2
  -1  -8   6 100.976 11.2753   2
  -1  -8   6 97.4439 7.13025   1
   1  -8  -6 103.338 6.45906   1
   0  -8   6 351.394 18.1828   2
   0  -8  -6 327.203 13.0681   1
   0  -8   6 337.775 13.6076   1
   1  -8   6 132.409 13.5072   2
  -1  -8  -6 123.053 8.03869   1
  -1   8  -6 142.373 8.07036   1
  -2  -8  -6 293.855 13.1863   1
   2  -8   6 261.765 16.4016   2
  -2   8  -6 258.276 11.5565   1
  -3  -8  -6 78.6539 8.48634   1
   3  -8   6 75.9395 11.0523   2
  -3   8  -6 66.5532 6.76794   1
  -4  -8  -6 97.1228 10.0526   1
   4  -8   6 106.438 13.3688   2
  -4   8  -6 107.326 7.59151   1
   5  -8   6 310.330 19.3863   2
  -5  -8  -6 317.919 16.6488   1
  -5   8  -6 326.816 14.3546   1
  -6  -8  -6 175.884 13.3313   1
   6  -8   6 188.936 18.1219   2
  -6   8  -6 180.556 10.7737   1
  -7  -8  -6 233.797 15.7366   1
   7  -8   6 261.000 18.5967   2
  -7   8  -6 239.910 13.1804   1
  -8  -8  -6 206.718 15.3802   1
   8  -8   6 200.130 19.4341   2
  -8   8  -6 199.718 12.6819   1
  -9  -8  -6 289.878 19.0096   1
   9  -8   6 258.960 19.4972   2
  -9   8  -6 272.632 15.5127   1
  10  -8   6 40.0194 10.6540   2
 -10  -8  -6 72.3090 12.2790   1
 -10   8  -6 57.3294 9.31532   1
  11  -8   6 38.0470 10.3653   2
 -11  -8  -6 73.2560 13.0165   1
 -11   8  -6 48.2904 8.89892   1
 -12  -8  -6 64.6151 12.9079   1
  12  -8   6 65.5112 13.1617   2
 -12   8  -6 60.6830 9.74927   1
  13  -8   6 1.19795 6.91425   2
 -13  -8  -6 10.1191 9.54653   1
 -14  -8  -6 50.5815 12.7925   1
  14  -8   6 50.5721 12.7641   2
  15  -8   6 134.700 19.7363   2
 -15  -8  -6 132.984 19.9959   1
 -16  -8  -6 15.5199 12.1505   1
  16  -8   6 25.6236 11.6891   2
 -17  -8  -6 12.7321 11.4000   1
  17  -8   6 13.6488 10.8859   2
 -18  -8  -6 4.54805 13.2959   1
 -20  -9   6 10.8276 13.8130   1
 -19  -9   6 37.2443 14.4719   1
 -18  -9   6 -2.7445 9.90807   1
 -17  -9   6 16.9459 11.7552   1
 -16  -9   6 15.6183 9.73399   1
 -15  -9   6 21.8465 10.0506   1
 -14  -9   6 29.1646 10.6868   1
 -13  -9   6 64.4368 12.7722   1
  13  -9  -6 81.3428 13.1369   2
 -12  -9   6 26.2139 8.92343   1
  12  -9  -6 10.8926 7.77866   2
  11  -9  -6 84.5799 12.3217   2
 -11  -9   6 84.8449 13.4397   1
 -10  -9   6 16.3359 6.95838   1
  10  -9  -6 29.4321 8.75375   2
  -9  -9   6 14.3761 6.61323   1
   9  -9  -6 36.5820 9.25240   2
  -8  -9   6 33.4267 6.78826   2
  -8  -9   6 29.4924 7.68127   1
   8  -9  -6 52.9525 10.0268   2
   7  -9  -6 136.163 14.8815   2
  -7  -9   6 162.525 14.4822   1
  -7  -9   6 167.451 11.5592   2
  -7   9   6 157.802 9.56151   1
   6  -9  -6 162.602 16.6528   2
  -6  -9   6 199.178 12.5349   2
  -6  -9   6 165.370 12.2834   1
  -6   9   6 159.404 8.35090   1
   5  -9  -6 191.583 14.7496   2
  -5  -9   6 200.182 12.7318   1
  -5  -9   6 192.809 13.0263   2
  -5   9   6 202.865 8.77291   1
   4  -9  -6 60.9583 4.96080   1
  -4  -9   6 65.9297 9.38155   2
  -4  -9   6 70.3209 8.41276   1
   4  -9  -6 57.1240 10.0808   2
  -3  -9   6 132.468 12.8730   2
   3  -9  -6 137.417 6.69750   1
  -3  -9   6 146.360 9.63057   1
   3  -9  -6 159.044 15.5371   2
   2  -9  -6 2.09676 5.04913   2
  -2  -9   6 4.83361 3.24302   1
  -2  -9   6 1.88209 4.23263   2
   2  -9  -6 3.82069 2.39626   1
  -1  -9   6 7.13362 5.20763   2
  -1  -9   6 9.66661 3.37350   1
   1  -9  -6 10.4069 6.31240   2
   1  -9  -6 13.3560 3.16669   1
   0  -9   6 28.6645 4.55065   1
   0  -9   6 25.3550 7.74686   2
   0  -9  -6 20.2480 3.92492   1
   1  -9   6 267.397 17.0519   2
  -1  -9  -6 274.547 12.2731   1
  -1   9  -6 256.832 11.4214   1
   2  -9   6 34.0427 8.70286   2
  -2  -9  -6 41.0310 6.01421   1
  -2   9  -6 34.2858 4.83201   1
  -3  -9  -6 85.4304 9.01060   1
   3  -9   6 73.1188 11.7530   2
  -3   9  -6 74.4755 6.84919   1
   4  -9   6 84.2162 13.2547   2
  -4  -9  -6 49.3344 7.75638   1
  -4   9  -6 75.3856 7.22378   1
   5  -9   6 4.75162 6.39668   2
  -5  -9  -6 3.98672 4.59150   1
  -5   9  -6 -5.0758 2.47141   1
   6  -9   6 118.806 15.0908   2
  -6  -9  -6 112.474 12.3522   1
  -6   9  -6 119.775 8.99584   1
   7  -9   6 8.24651 7.70769   2
  -7  -9  -6 11.8026 6.41423   1
  -7   9  -6 7.99444 4.42110   1
   8  -9   6 107.712 15.6480   2
  -8  -9  -6 122.485 14.5501   1
  -8   9  -6 131.379 11.3010   1
  -9  -9  -6 119.144 15.4036   1
   9  -9   6 116.568 16.7421   2
  10  -9   6 -5.3917 7.48166   2
 -10  -9  -6 5.19236 6.67577   1
 -11  -9  -6 4.17655 6.88943   1
  11  -9   6 -6.7777 7.52709   2
 -12  -9  -6 -6.1442 7.44156   1
  12  -9   6 -0.0955 8.73460   2
 -13  -9  -6 66.6687 13.5177   1
  13  -9   6 44.5204 12.3870   2
 -14  -9  -6 18.6864 11.0509   1
  14  -9   6 5.38642 9.16602   2
 -15  -9  -6 63.7746 15.4175   1
  15  -9   6 67.1319 14.6439   2
  16  -9   6 16.0405 10.6683   2
 -16  -9  -6 14.1845 11.1429   1
  17  -9   6 42.2567 14.7671   2
 -17  -9  -6 54.6880 16.6307   1
 -18  -9  -6 18.6391 13.2916   1
 -19 -10   6 12.6059 12.3877   1
 -18 -10   6 18.3161 12.6545   1
 -17 -10   6 17.5006 10.7072   1
 -16 -10   6 1.30955 9.70455   1
 -15 -10   6 -2.7691 8.18745   1
 -14 -10   6 1.92079 7.13939   1
  14 -10  -6 -5.2195 6.80351   2
 -13 -10   6 -3.4927 6.80968   1
  13 -10  -6 -3.5908 7.07808   2
 -12 -10   6 40.7048 10.5046   1
  12 -10  -6 41.5515 10.7385   2
  11 -10  -6 40.3807 9.97374   2
 -11 -10   6 37.3191 10.2111   1
 -10 -10   6 8.07146 6.27928   1
  10 -10  -6 13.0022 7.70606   2
   9 -10  -6 204.575 19.2644   2
  -9 -10   6 205.850 18.6551   1
  -8 -10   6 17.3330 6.11604   2
   8 -10  -6 12.3100 7.43442   2
  -8 -10   6 20.8548 6.90469   1
   7 -10  -6 20.8318 8.21894   2
  -7 -10   6 19.5593 6.95871   1
  -7 -10   6 16.9667 6.17253   2
   6 -10  -6 18.3135 7.67666   2
  -6 -10   6 23.2657 6.78185   2
  -6 -10   6 12.7303 5.23870   1
  -5 -10   6 34.7954 8.19395   2
  -5 -10   6 20.8391 5.88725   1
   5 -10  -6 20.3278 7.99833   2
  -4 -10   6 3.68496 4.92466   2
   4 -10  -6 2.20779 5.41914   2
  -4 -10   6 -1.2989 3.36958   1
  -3 -10   6 8.78553 5.93783   2
  -3 -10   6 16.8815 4.78720   1
   3 -10  -6 21.9316 7.55506   2
  -2 -10   6 52.2222 6.43802   1
   2 -10  -6 49.2847 9.82667   2
  -2 -10   6 62.4983 10.3202   2
  -1 -10   6 -1.1547 2.51950   1
  -1 -10   6 -0.2623 4.45707   2
   1 -10  -6 -1.2493 4.96607   2
   1 -10  -6 -2.7674 1.85854   1
   0 -10  -6 37.5082 4.90591   1
   0 -10   6 43.5286 5.49045   1
   0 -10   6 36.8733 8.86103   2
   0 -10  -6 38.5023 8.87961   2
  -1 -10  -6 19.8039 7.10759   2
   1 -10   6 14.1512 6.72624   2
  -1 -10  -6 13.4050 3.91316   1
  -1  10  -6 15.8212 3.78399   1
  -2 -10  -6 84.4606 8.49655   1
   2 -10   6 91.9771 13.2061   2
  -2  10  -6 88.3943 6.51257   1
  -3 -10  -6 37.3215 6.40935   1
   3 -10   6 46.5517 9.85028   2
  -3  10  -6 41.7642 5.24889   1
   4 -10   6 74.8127 12.9106   2
  -4 -10  -6 52.0835 7.97058   1
   5 -10   6 226.398 21.0659   2
  -5 -10  -6 224.723 14.2814   1
   6 -10   6 81.9665 13.7076   2
  -6 -10  -6 64.6903 9.87029   1
  -7 -10  -6 -1.4729 5.34220   1
   7 -10   6 -8.6313 6.59767   2
  -8 -10  -6 13.4077 6.87507   1
   8 -10   6 10.0049 8.15084   2
  -9 -10  -6 0.21105 6.36748   1
   9 -10   6 -2.0786 7.58129   2
  10 -10   6 0.06784 7.61203   2
 -10 -10  -6 24.5277 9.48426   1
 -11 -10  -6 15.1728 8.45858   1
  11 -10   6 8.41018 9.67097   2
  12 -10   6 14.1464 9.60330   2
 -12 -10  -6 8.82901 7.68886   1
 -13 -10  -6 -1.2086 8.69293   1
  13 -10   6 0.23780 8.19555   2
  14 -10   6 6.03370 8.75258   2
 -14 -10  -6 6.55995 10.1965   1
  15 -10   6 8.95688 10.1737   2
 -15 -10  -6 -3.9758 8.55507   1
 -16 -10  -6 77.4544 17.6060   1
  16 -10   6 54.9714 15.4659   2
  17 -10   6 -5.2242 10.3737   2
 -17 -10  -6 1.07139 11.8340   1
 -18 -10  -6 1.57921 12.2607   1
 -19 -11   6 40.1173 14.7747   1
 -18 -11   6 5.04027 10.6429   1
 -17 -11   6 3.32996 10.4357   1
 -16 -11   6 -2.2046 8.37989   1
 -15 -11   6 5.84357 9.59475   1
  14 -11  -6 28.5164 10.8778   2
 -14 -11   6 32.3402 10.9960   1
 -13 -11   6 53.6512 12.8177   1
  13 -11  -6 13.7833 9.35188   2
 -12 -11   6 31.3055 9.63217   1
  12 -11  -6 25.7260 9.95943   2
 -11 -11   6 42.2575 9.86654   1
  11 -11  -6 32.5085 10.8477   2
  10 -11  -6 53.0368 11.7183   2
 -10 -11   6 75.4279 12.7344   1
   9 -11  -6 -1.0342 6.63312   2
  -9 -11   6 7.32714 6.52216   1
  -8 -11   6 66.5307 9.93402   2
  -8 -11   6 62.6994 10.2403   1
   8 -11  -6 43.3753 10.1496   2
  -7 -11   6 7.12919 5.44904   1
   7 -11  -6 0.37274 6.95539   2
  -7 -11   6 14.8851 6.26422   2
  -6 -11   6 102.736 11.6974   1
  -6 -11   6 109.211 12.6710   2
   6 -11  -6 109.979 15.2844   2
  -5 -11   6 70.2319 10.9240   2
   5 -11  -6 40.0980 10.8049   2
  -5 -11   6 49.7287 8.22949   1
  -4 -11   6 6.85834 4.28311   1
   4 -11  -6 -0.5656 5.42336   2
  -4 -11   6 0.56198 5.30806   2
   3 -11  -6 32.9673 9.51992   2
  -3 -11   6 48.4756 9.68491   2
  -3 -11   6 40.7760 6.37426   1
  -2 -11   6 42.4248 9.49068   2
  -2 -11   6 73.2598 7.48914   1
   2 -11  -6 68.8072 11.8501   2
   1 -11  -6 3.86575 5.67545   2
  -1 -11   6 -3.4201 2.61279   1
  -1 -11   6 3.14761 5.67458   2
   0 -11   6 24.6586 7.95005   2
   0 -11  -6 20.5092 7.65706   2
   1 -11   6 11.1696 7.25163   2
  -1 -11  -6 15.4190 6.99367   2
   2 -11   6 4.69898 6.69364   2
  -2 -11  -6 -1.5235 3.27848   1
  -2 -11  -6 8.15355 6.64799   2
  -3 -11  -6 1.28520 4.07218   1
   3 -11   6 4.10697 6.51485   2
  -4 -11  -6 21.2243 6.32990   1
   4 -11   6 31.7906 9.87684   2
  -5 -11  -6 37.5113 7.65874   1
   5 -11   6 30.9522 10.1920   2
   6 -11   6 28.7965 10.2971   2
  -6 -11  -6 49.4293 9.30346   1
   7 -11   6 12.8623 9.09911   2
  -7 -11  -6 30.6825 8.44315   1
  -8 -11  -6 2.07772 6.28566   1
   8 -11   6 1.92161 8.54130   2
  -9 -11  -6 29.0604 9.54194   1
   9 -11   6 14.9057 9.77229   2
  10 -11   6 -11.413 6.88399   2
 -10 -11  -6 4.24800 8.18395   1
  11 -11   6 12.2137 10.6953   2
 -11 -11  -6 -4.7584 6.94770   1
  12 -11   6 3.19704 10.1504   2
 -12 -11  -6 5.42688 8.85914   1
 -13 -11  -6 7.31423 9.31474   1
  13 -11   6 3.16419 10.4387   2
  14 -11   6 7.98418 10.5546   2
 -14 -11  -6 26.1401 12.0547   1
  15 -11   6 11.7709 11.4869   2
 -15 -11  -6 9.27847 10.9708   1
 -16 -11  -6 -16.707 9.96932   1
  16 -11   6 1.39944 10.5218   2
  17 -11   6 -3.1918 10.0129   2
 -17 -11  -6 -16.261 10.0964   1
 -18 -12   6 -1.9208 9.78122   1
 -17 -12   6 11.9199 11.4124   1
 -16 -12   6 17.8700 11.1401   1
 -15 -12   6 -2.8450 8.11454   1
  14 -12  -6 6.51208 10.2718   2
 -14 -12   6 -1.3328 7.59901   1
 -13 -12   6 46.4917 11.3192   1
  13 -12  -6 50.8838 12.9136   2
  12 -12  -6 -12.985 7.11270   2
 -12 -12   6 16.4746 9.13434   1
 -11 -12   6 40.6200 10.5735   1
  11 -12  -6 64.5306 13.9672   2
  10 -12  -6 -2.7049 7.62654   2
 -10 -12   6 -1.3937 6.41289   1
  -9 -12   6 0.16711 5.77480   1
   9 -12  -6 0.10834 7.21956   2
   8 -12  -6 1.28382 7.62407   2
  -8 -12   6 7.01309 5.75754   1
  -7 -12   6 -1.8075 4.86410   1
   7 -12  -6 -0.6103 6.97210   2
  -7 -12   6 -0.1066 5.51760   2
  -6 -12   6 226.757 16.6423   2
   6 -12  -6 206.310 20.7375   2
  -6 -12   6 212.318 14.5272   1
  -5 -12   6 10.3550 5.09840   1
  -5 -12   6 3.43875 6.22871   2
   5 -12  -6 3.69061 7.97434   2
   4 -12  -6 29.2627 10.4040   2
  -4 -12   6 21.6020 7.80761   2
  -4 -12   6 29.3488 7.19314   1
  -3 -12   6 -3.1538 5.51928   2
   3 -12  -6 3.09859 7.18823   2
  -2 -12   6 6.25403 6.21006   2
   2 -12  -6 5.43074 6.85286   2
  -1 -12   6 44.6351 10.7813   2
   1 -12  -6 15.9203 8.46934   2
   0 -12   6 8.28392 6.71843   2
   0 -12  -6 6.13842 6.76440   2
  -1 -12  -6 15.5360 7.95274   2
   1 -12   6 21.6525 8.70958   2
   2 -12   6 18.7562 9.11376   2
  -2 -12  -6 15.8838 8.04282   2
  -3 -12  -6 3.31862 6.91813   2
   3 -12   6 5.00719 8.11830   2
   4 -12   6 67.5709 13.1394   2
  -4 -12  -6 41.5847 10.4717   2
   5 -12   6 8.10305 8.50429   2
  -5 -12  -6 37.0668 7.76104   1
   6 -12   6 115.277 17.4787   2
  -6 -12  -6 88.8177 11.6717   1
   7 -12   6 21.1704 10.5481   2
  -7 -12  -6 24.9657 8.22575   1
  -8 -12  -6 8.39343 6.99300   1
   8 -12   6 23.4306 11.0673   2
   9 -12   6 40.7186 13.3134   2
  -9 -12  -6 42.3569 10.0031   1
  10 -12   6 63.7888 15.8415   2
 -10 -12  -6 82.3644 14.1095   1
  11 -12   6 6.98927 9.73505   2
 -11 -12  -6 12.0039 8.15853   1
 -12 -12  -6 -7.5716 7.81670   1
  12 -12   6 -12.617 8.09662   2
  13 -12   6 -2.3731 9.69309   2
 -13 -12  -6 12.4738 10.3482   1
  14 -12   6 43.5718 14.1237   2
 -14 -12  -6 2.93759 9.67915   1
 -15 -12  -6 -13.619 7.46830   1
  15 -12   6 22.9254 12.5362   2
  16 -12   6 15.2795 11.2128   2
 -16 -12  -6 -0.8619 10.3062   1
 -17 -12  -6 12.9141 13.7383   1
  17 -12   6 0.00590 12.0662   2
 -18 -13   6 10.8879 10.5184   1
 -17 -13   6 38.0405 14.2023   1
 -16 -13   6 2.99101 10.1861   1
 -15 -13   6 31.6366 11.5107   1
  14 -13  -6 21.5714 12.1466   2
 -14 -13   6 54.8319 14.0985   1
  13 -13  -6 1.59934 10.3705   2
 -13 -13   6 -5.7594 6.21099   1
  12 -13  -6 133.758 19.0813   2
 -12 -13   6 108.911 16.1214   1
  11 -13  -6 5.75166 7.93824   2
 -11 -13   6 -4.9849 5.49164   1
 -10 -13   6 3.12655 7.02532   1
  10 -13  -6 14.9969 9.47739   2
  -9 -13   6 20.3056 7.83807   1
   9 -13  -6 -3.1333 7.80675   2
   8 -13  -6 55.6723 12.6781   2
  -8 -13   6 52.2114 10.1359   1
  -7 -13   6 171.702 17.1941   2
   7 -13  -6 146.610 18.2937   2
   6 -13  -6 93.7770 15.6074   2
  -6 -13   6 107.287 14.7031   2
   5 -13  -6 155.473 19.0857   2
  -5 -13   6 200.554 19.1487   2
  -4 -13   6 -0.9112 5.29078   2
   4 -13  -6 1.95023 7.58333   2
   3 -13  -6 27.7716 10.7396   2
  -3 -13   6 27.0782 9.63189   2
   2 -13  -6 2.27520 6.84698   2
  -2 -13   6 8.86771 7.75511   2
   1 -13  -6 -3.5423 6.01162   2
  -1 -13   6 0.76607 7.62297   2
   0 -13  -6 25.3452 9.73677   2
   0 -13   6 22.3437 8.69061   2
  -1 -13  -6 19.8782 8.75917   2
   1 -13   6 18.6155 8.81773   2
   2 -13   6 161.266 19.2921   2
  -2 -13  -6 156.455 18.7112   2
  -3 -13  -6 36.8012 10.8376   2
   3 -13   6 41.2376 11.4493   2
   4 -13   6 155.310 19.7728   2
  -4 -13  -6 180.926 20.4156   2
  -5 -13  -6 7.12484 8.09412   2
   5 -13   6 -0.1160 7.82213   2
  -6 -13  -6 151.118 18.6051   2
   6 -13   6 125.543 19.3507   2
   7 -13   6 133.973 19.7317   2
   8 -13   6 21.7448 12.2344   2
  -9 -13  -6 4.04712 6.95623   1
   9 -13   6 -1.8344 8.97859   2
 -10 -13  -6 2.06860 6.99547   1
  10 -13   6 -13.242 8.98889   2
 -11 -13  -6 0.39481 8.25856   1
  11 -13   6 15.3676 10.8191   2
 -12 -13  -6 4.51605 9.01193   1
  12 -13   6 12.5716 10.8844   2
  13 -13   6 25.4691 13.6638   2
 -13 -13  -6 14.4520 9.41570   1
  14 -13   6 46.1390 16.7573   2
 -14 -13  -6 21.7023 11.9332   1
 -15 -13  -6 22.6561 11.7513   1
  15 -13   6 42.0786 16.0883   2
  16 -13   6 0.73142 12.0230   2
 -16 -13  -6 11.1573 12.0111   1
 -17 -14   6 -8.1065 8.33850   1
 -16 -14   6 71.1165 16.1445   1
 -15 -14   6 6.76657 10.1421   1
 -14 -14   6 49.5215 14.4771   1
  14 -14  -6 21.7619 12.9726   2
  13 -14  -6 30.7472 13.4350   2
 -13 -14   6 48.9109 12.4130   1
  12 -14  -6 2.27413 8.28351   2
  11 -14  -6 96.2532 17.1783   2
  10 -14  -6 5.36981 8.19133   2
   9 -14  -6 47.9572 12.4695   2
   8 -14  -6 -0.8611 7.81854   2
   7 -14  -6 82.5850 15.1476   2
  -7 -14   6 74.8275 12.6113   2
   6 -14  -6 59.7901 14.0318   2
  -6 -14   6 60.4599 11.2938   2
  -5 -14   6 21.3341 8.98194   2
   5 -14  -6 19.1931 9.93767   2
   4 -14  -6 117.851 17.8005   2
  -4 -14   6 83.0801 13.7156   2
   3 -14  -6 -4.6526 7.96286   2
  -3 -14   6 18.5633 8.87637   2
  -2 -14   6 28.6764 9.83517   2
   2 -14  -6 21.7884 10.1918   2
  -1 -14   6 -0.0687 6.95259   2
   1 -14  -6 4.69855 7.20347   2
   0 -14  -6 77.8405 15.0798   2
   0 -14   6 81.1537 14.0498   2
  -1 -14  -6 39.2923 11.7863   2
   1 -14   6 8.86060 9.18635   2
   2 -14   6 29.4658 10.9668   2
  -2 -14  -6 28.4065 9.92638   2
  -3 -14  -6 49.3996 12.8002   2
   3 -14   6 56.4653 14.1481   2
   4 -14   6 12.4920 9.37649   2
  -4 -14  -6 2.09646 7.83488   2
   5 -14   6 58.1495 14.0732   2
  -5 -14  -6 91.4649 15.6116   2
  -6 -14  -6 17.2692 9.74762   2
   6 -14   6 12.9072 10.3370   2
   7 -14   6 15.5863 11.2099   2
  -7 -14  -6 19.4244 9.06236   2
  -8 -14  -6 57.0547 11.9093   2
   8 -14   6 64.5922 15.8462   2
   9 -14   6 34.7441 14.4748   2
  -9 -14  -6 46.5897 11.6763   2
  10 -14   6 48.7620 14.8396   2
 -10 -14  -6 70.3240 13.6122   2
 -11 -14  -6 6.81337 7.86283   2
  11 -14   6 -17.384 9.90587   2
  12 -14   6 21.6995 13.2075   2
  13 -14   6 3.28309 11.8155   2
  14 -14   6 46.8862 17.0437   2
  15 -14   6 6.74560 12.8961   2
  14 -15  -6 8.26612 12.3112   2
  13 -15  -6 39.3195 13.7532   2
  12 -15  -6 79.7637 17.1039   2
  11 -15  -6 13.4231 11.2636   2
  10 -15  -6 123.550 19.5176   2
   9 -15  -6 14.8000 10.5745   2
   8 -15  -6 127.582 19.5792   2
   7 -15  -6 15.1901 11.3861   2
  -7 -15   6 -3.2360 6.23645   2
  -6 -15   6 36.7073 9.20416   2
   6 -15  -6 30.2950 11.4015   2
   5 -15  -6 39.7236 12.2016   2
  -5 -15   6 6.64957 6.21659   2
  -4 -15   6 55.6755 12.4285   2
   4 -15  -6 83.8650 15.7478   2
  -3 -15   6 114.029 17.2011   2
   3 -15  -6 94.9868 16.3876   2
   2 -15  -6 -5.7249 7.46136   2
  -2 -15   6 12.0779 8.39647   2
   1 -15  -6 139.183 19.8679   2
  -1 -15   6 126.001 17.7476   2
   0 -15  -6 51.8133 13.8490   2
   0 -15   6 67.6408 14.8365   2
  -1 -15  -6 110.223 17.8872   2
   1 -15   6 140.008 19.4281   2
  -2 -15  -6 38.3497 11.9789   2
   2 -15   6 29.8313 11.9036   2
   3 -15   6 4.77458 9.95620   2
  -3 -15  -6 -2.2432 6.90432   2
  -4 -15  -6 126.037 17.8573   2
   4 -15   6 88.8123 17.2391   2
   5 -15   6 18.0274 10.8869   2
  -5 -15  -6 -1.9659 7.60172   2
  -6 -15  -6 51.3923 13.7457   2
   6 -15   6 27.1416 13.5616   2
  -7 -15  -6 -1.5554 6.34063   2
   7 -15   6 14.2806 12.3086   2
   8 -15   6 32.7456 15.4628   2
  -8 -15  -6 14.6184 7.94441   2
   9 -15   6 26.2499 13.3529   2
  -9 -15  -6 7.91293 6.48838   2
 -10 -15  -6 21.4000 8.56450   2
  10 -15   6 13.8765 11.6267   2
  11 -15   6 83.0141 21.0866   2
  12 -15   6 1.01740 11.8751   2
  13 -15   6 80.3937 21.6252   2
  14 -15   6 -15.860 10.0969   2
  15 -16  -6 12.4549 14.5893   2
  14 -16  -6 45.3296 16.4246   2
  13 -16  -6 20.5638 13.7255   2
  12 -16  -6 9.27726 12.0400   2
  11 -16  -6 39.6450 14.4865   2
  10 -16  -6 14.5047 10.6135   2
   9 -16  -6 99.7067 18.9738   2
   8 -16  -6 12.7706 10.5602   2
   7 -16  -6 40.0049 13.4613   2
   6 -16  -6 19.8448 11.0262   2
  -6 -16   6 5.08334 6.42626   2
   5 -16  -6 33.3596 12.4527   2
  -5 -16   6 46.6009 11.5389   2
  -4 -16   6 61.5654 12.6101   2
   4 -16  -6 48.0568 14.4485   2
  -3 -16   6 48.6836 11.6182   2
   3 -16  -6 26.8119 11.6234   2
  -2 -16   6 111.929 17.2286   2
   2 -16  -6 109.938 18.6619   2
  -1 -16   6 15.5049 8.84054   2
   1 -16  -6 15.5155 10.3631   2
   0 -16   6 109.791 18.3150   2
   0 -16  -6 77.5142 15.5110   2
  -1 -16  -6 13.6244 10.6467   2
   1 -16   6 23.9715 12.3898   2
  -2 -16  -6 3.31359 8.67434   2
   2 -16   6 -3.3538 9.33219   2
  -3 -16  -6 40.4190 13.6471   2
   3 -16   6 40.3517 13.4424   2
   4 -16   6 -7.1643 7.51149   2
  -4 -16  -6 -5.6820 8.84634   2
   5 -16   6 83.0044 17.3600   2
  -5 -16  -6 121.566 18.5874   2
   6 -16   6 31.5614 14.6213   2
  -6 -16  -6 24.2436 9.46636   2
  -7 -16  -6 92.3440 16.8265   2
   7 -16   6 84.8214 18.5835   2
   8 -16   6 3.78277 11.9463   2
  -8 -16  -6 3.24972 6.84281   2
   9 -16   6 13.6871 13.2522   2
  -9 -16  -6 15.2568 8.26796   2
 -10 -16  -6 37.3128 11.5635   2
  10 -16   6 45.1548 17.4003   2
  11 -16   6 -7.0494 13.7171   2
  12 -16   6 88.9918 21.0498   2
  13 -16   6 3.88312 14.5228   2
  14 -17  -6 5.54073 13.5138   2
  13 -17  -6 1.77695 13.5607   2
  12 -17  -6 16.3679 15.1398   2
  11 -17  -6 -4.1097 10.5539   2
  10 -17  -6 26.8364 14.0780   2
   9 -17  -6 -4.5137 11.3090   2
   8 -17  -6 17.7112 12.1999   2
   7 -17  -6 -18.059 8.29744   2
   6 -17  -6 -8.5985 9.77730   2
  -6 -17   6 -4.7230 5.59846   2
  -5 -17   6 -8.6177 5.05527   2
   5 -17  -6 -4.4611 9.05692   2
   4 -17  -6 18.1023 11.3494   2
  -4 -17   6 16.6718 8.13447   2
  -3 -17   6 110.823 17.4796   2
   3 -17  -6 76.7782 17.5260   2
   2 -17  -6 25.2810 12.4672   2
  -2 -17   6 6.40635 7.11382   2
   1 -17  -6 101.830 18.5756   2
  -1 -17   6 168.376 21.6496   2
   0 -17  -6 44.6495 14.1334   2
   0 -17   6 51.8590 14.6270   2
  -1 -17  -6 11.0497 10.2580   2
   1 -17   6 0.71378 10.1992   2
   2 -17   6 46.5582 15.0007   2
  -2 -17  -6 38.0093 12.8215   2
  -3 -17  -6 1.50184 9.89836   2
   3 -17   6 -9.2005 10.0112   2
   4 -17   6 33.3332 14.1300   2
  -4 -17  -6 15.9206 10.8837   2
   5 -17   6 5.31345 11.2960   2
  -5 -17  -6 6.31610 8.52435   2
  -6 -17  -6 40.9977 12.4300   2
   6 -17   6 49.6352 16.7470   2
   7 -17   6 41.2567 15.7576   2
  -7 -17  -6 19.9315 9.70520   2
   8 -17   6 43.5116 16.1877   2
  -8 -17  -6 50.2268 12.7714   2
  -9 -17  -6 7.59799 7.88894   2
   9 -17   6 -1.5448 12.1186   2
  10 -17   6 11.2826 14.3174   2
  11 -17   6 -0.0026 12.5446   2
  12 -18  -6 54.5371 17.1244   2
  11 -18  -6 39.7455 16.4399   2
  10 -18  -6 -10.874 10.8978   2
   9 -18  -6 11.6028 12.9186   2
   8 -18  -6 11.2058 13.8163   2
   7 -18  -6 -9.3592 9.34420   2
   6 -18  -6 6.71386 12.1498   2
  -5 -18   6 0.60180 7.19749   2
   5 -18  -6 4.81376 11.3707   2
  -4 -18   6 -2.6403 5.71387   2
   4 -18  -6 2.73724 9.67871   2
   3 -18  -6 11.3562 11.5553   2
  -3 -18   6 3.09780 7.68516   2
   2 -18  -6 -11.924 9.88856   2
  -2 -18   6 1.55247 6.97623   2
   1 -18  -6 -1.1573 9.21808   2
  -1 -18   6 17.6462 10.2360   2
   0 -18  -6 19.5964 12.5709   2
   0 -18   6 5.70809 9.54333   2
   1 -18   6 -10.264 9.95786   2
  -1 -18  -6 -8.1806 9.00174   2
   2 -18   6 -7.9542 10.0641   2
  -2 -18  -6 -6.2105 8.27658   2
   3 -18   6 -2.8264 11.4372   2
  -3 -18  -6 -1.0682 9.43880   2
   4 -18   6 -9.1530 10.2923   2
  -4 -18  -6 16.1620 8.67394   2
  -5 -18  -6 -0.0465 7.54666   2
   5 -18   6 -10.833 9.53402   2
  -6 -18  -6 15.1728 10.1468   2
   6 -18   6 12.4117 12.6430   2
   7 -18   6 26.9392 14.9523   2
  -7 -18  -6 -0.4300 8.78203   2
  -8 -18  -6 -0.7267 7.98569   2
   8 -18   6 -4.4415 11.3778   2
   9 -18   6 18.0262 15.1361   2
  -9 -18  -6 6.96684 9.39935   2
  10 -18   6 2.43420 13.7590   2
  11 -19  -6 49.9553 17.7468   2
  10 -19  -6 12.9188 13.8642   2
   9 -19  -6 -6.7518 12.1556   2
   8 -19  -6 15.6511 13.4150   2
   7 -19  -6 4.68595 12.6757   2
   6 -19  -6 6.34400 13.4083   2
  -5 -19   6 15.5725 9.48466   2
   5 -19  -6 27.2052 15.2340   2
   4 -19  -6 -17.840 10.0449   2
  -4 -19   6 1.45149 6.65940   2
  -3 -19   6 55.9377 14.0438   2
   3 -19  -6 70.8491 17.5398   2
  -2 -19   6 43.5849 13.3600   2
   2 -19  -6 46.0832 15.4461   2
   1 -19  -6 18.6611 12.2930   2
  -1 -19   6 -3.0989 8.39111   2
   0 -19   6 -7.5133 7.92934   2
   0 -19  -6 -1.5934 9.83342   2
  -1 -19  -6 -2.1785 10.0165   2
   1 -19   6 2.14016 9.53204   2
[truncated: 725,090 more chars]
