# Supplementary material for: Crystal structure of (1,3-di­methyl­thio­urea-κS)tris­(tri­phenyl­phosphane-κP)silver(I) acetate
Source: Acta Crystallogr Sect E Struct Rep Online. 2014 Aug 30;70(Pt 9):m337–8. doi: 10.1107/S1600536814019047 (PMC4186141; doi:10.1107/S1600536814019047)
Supplement: Supplementary file 2 [file e-70-0m337-Isup2.hkl]

#
# h,k,l, Fc-squared, Fo-squared, sigma(Fo-squared), status flag
#
data_I
_shelx_title ' 14mz015_0m in P2(1)/c'
_shelx_refln_list_code          4
_shelx_F_calc_maximum      595.25
_exptl_crystal_F_000      2192.00
_reflns_d_resolution_high  0.7700

loop_
 _space_group_symop_operation_xyz
 'x, y, z'
 '-x, y+1/2, -z+1/2'
 '-x, -y, -z'
 'x, -y-1/2, z-1/2'

_cell_length_a    15.7796
_cell_length_b    15.4266
_cell_length_c    21.6486
_cell_angle_alpha  90.000
_cell_angle_beta  102.262
_cell_angle_gamma  90.000

_shelx_F_squared_multiplier     1.000

loop_
 _refln_index_h
 _refln_index_k
 _refln_index_l
 _refln_F_squared_calc
 _refln_F_squared_meas
 _refln_F_squared_sigma
 _refln_observed_status
   2   0   0      42246.71      44606.35       837.95 o
   3   0   0      35885.95      38149.93       751.85 o
   4   0   0       3589.54       4066.93       161.72 o
   5   0   0        332.89        231.66        75.76 o
   6   0   0         55.91        132.92        72.98 o
   7   0   0      10591.21      10201.13       390.47 o
   8   0   0        248.07        213.51       127.14 o
   9   0   0      29263.35      27616.63       698.47 o
  10   0   0       4783.24       4395.65       298.51 o
  11   0   0       8361.62       8883.08       373.88 o
  12   0   0      24401.02      25312.27       971.09 o
  13   0   0        158.18         20.31       217.57 o
  14   0   0      12366.87      13805.87       866.11 o
  15   0   0       2677.45       3322.65       534.07 o
  16   0   0       6529.47       7045.01       768.22 o
  17   0   0       1378.16        907.14       366.83 o
  18   0   0       2851.15       3833.78       646.30 o
  20   0   0        192.77        433.52       364.22 o
   2   1   0      10030.73       9605.74       319.05 o
   3   1   0        666.35        807.14        85.31 o
   4   1   0      18732.09      18926.62       626.32 o
   5   1   0       2858.30       2955.34       145.29 o
   6   1   0      10234.16       9635.33       260.29 o
   7   1   0      29343.14      31848.25       614.82 o
   8   1   0      27414.42      25665.59       540.93 o
   9   1   0        833.35        814.00       141.16 o
  10   1   0      21759.21      21562.65       515.25 o
  11   1   0      12386.77      12751.17       470.49 o
  12   1   0         58.28         95.85       105.50 o
  13   1   0      12268.54      12191.41       607.67 o
  14   1   0        382.45        437.76       198.83 o
  15   1   0       6138.41       6714.20       523.61 o
  16   1   0         79.76        244.71       202.35 o
  17   1   0       7991.54       9252.69       652.05 o
  18   1   0       3392.18       4044.32       556.88 o
  19   1   0        632.23        424.27       239.96 o
  20   1   0       5428.19       4268.96       672.69 o
   0   2   0      22428.84      26498.90       570.04 o
   1   2   0        313.16        453.50        55.75 o
   2   2   0         49.40         95.35        38.34 o
   3   2   0       1828.85       2085.73       107.12 o
   4   2   0       7079.44       6586.07       186.64 o
   5   2   0        252.40        241.70        70.19 o
   6   2   0       9412.60       9373.06       260.28 o
   7   2   0      12544.10      11502.94       310.47 o
   8   2   0        764.69        925.20       117.78 o
   9   2   0      13141.48      12523.82       427.25 o
  10   2   0       5113.98       4729.74       247.85 o
  11   2   0       3980.23       4463.92       270.07 o
  12   2   0       4329.60       4838.08       484.53 o
  13   2   0        273.68        311.26       128.26 o
  14   2   0       2173.06       2345.68       316.08 o
  15   2   0       1930.84       2616.28       341.77 o
  16   2   0       3313.42       3094.83       379.75 o
  17   2   0        205.23         67.35       195.26 o
  18   2   0       6072.36       5350.20       509.71 o
  19   2   0        564.41       1284.49       298.77 o
   1   3   0        955.35       1433.56        85.69 o
   2   3   0       1834.87       1607.03       105.93 o
   3   3   0        637.56        673.39        70.93 o
   4   3   0        264.66        289.32        68.26 o
   5   3   0      14383.53      14784.67       333.68 o
   6   3   0        344.08        273.56        78.57 o
   7   3   0         41.32         19.26        73.54 o
   8   3   0        511.78        293.87        98.08 o
   9   3   0       9687.51       9653.48       312.98 o
  10   3   0          7.00         82.08        92.46 o
  11   3   0       1750.38       1702.32       180.32 o
  12   3   0        541.41        324.68       126.45 o
  13   3   0         26.10         17.00       117.61 o
  14   3   0        464.79        653.75       282.86 o
  15   3   0          0.38        327.86       186.37 o
  16   3   0         43.79        137.30       201.50 o
  17   3   0       1471.79       2073.69       423.92 o
  18   3   0        112.29        -44.03       190.28 o
  19   3   0        327.61        191.46       303.87 o
   0   4   0      11169.75      11876.37       309.09 o
   1   4   0       7065.96       7709.02       234.40 o
   2   4   0        428.15        554.00        54.63 o
   3   4   0         62.37         41.74        47.53 o
   4   4   0      20142.50      20236.67       401.54 o
   5   4   0        308.48        174.21        69.18 o
   6   4   0       2048.14       2007.92       147.96 o
   7   4   0       1318.05       1530.41       238.48 o
   8   4   0       4961.42       5423.30       238.37 o
   9   4   0       1990.78       2227.03       186.54 o
  10   4   0        189.30        122.93       128.30 o
  11   4   0        315.80        368.16       120.77 o
  12   4   0       1829.71       1896.05       201.19 o
  13   4   0        154.02        191.78       128.92 o
  14   4   0        828.16        716.80       164.88 o
  15   4   0       1400.30       1480.53       272.20 o
  16   4   0        337.17        204.28       199.83 o
  17   4   0          0.19        114.31       191.29 o
  18   4   0         79.98         54.84       265.52 o
  19   4   0        493.57        621.32       241.43 o
   1   5   0      18871.50      20611.69       401.99 o
   2   5   0       8144.28       8846.33       227.02 o
   3   5   0       6424.08       6944.67       182.05 o
   4   5   0      17528.27      19140.71       388.51 o
   5   5   0       7037.03       7005.88       320.76 o
   6   5   0       3522.35       3205.24       233.00 o
   7   5   0       8519.90       8877.78       280.98 o
   8   5   0       7821.36       7283.99       268.28 o
   9   5   0       1808.24       1931.10       229.42 o
  10   5   0       1202.87        898.10       142.12 o
  11   5   0       1157.26        965.02       254.63 o
  12   5   0          0.68         23.63       107.20 o
  13   5   0       8984.80       8521.64       375.82 o
  14   5   0        189.82        183.35       142.14 o
  15   5   0       7383.75       6943.19       758.50 o
  16   5   0         31.94         17.47       151.70 o
  17   5   0       2769.95       3082.91       378.89 o
  18   5   0        919.45       1201.07       645.66 o
  19   5   0       1037.24       1456.71       641.00 o
   0   6   0      17214.06      18566.76       424.60 o
   1   6   0        657.54        859.28       166.62 o
   2   6   0       7144.18       7077.52       216.21 o
   3   6   0       1647.55       1430.34        81.04 o
   4   6   0      18674.71      20646.77       414.25 o
   5   6   0      13581.48      14765.83       458.27 o
   6   6   0        364.74        325.78        90.47 o
   7   6   0      32894.48      33016.12       662.65 o
   8   6   0       1238.06       1470.34       211.50 o
   9   6   0      14090.75      13235.39       387.07 o
  10   6   0      13278.78      12979.43       435.73 o
  11   6   0       1714.71       1663.02       190.39 o
  12   6   0       8702.57       7684.53       351.50 o
  13   6   0       1517.42       1445.19       302.75 o
  14   6   0       2652.54       2667.74       332.69 o
  15   6   0         10.16        100.81       126.60 o
  16   6   0       1751.48       1727.18       287.58 o
  17   6   0          8.77        168.05       195.64 o
  18   6   0       3915.52       4155.99       442.09 o
  19   6   0       5983.79       5519.85       826.34 o
   1   7   0      15562.68      16508.06       539.32 o
   2   7   0       7433.29       7732.60       300.02 o
   3   7   0       9694.21       9688.87       283.38 o
   4   7   0      21403.93      22334.13       391.23 o
   5   7   0      23562.60      23852.64       551.24 o
   6   7   0      10650.69       9831.40       506.84 o
   7   7   0       1269.30        840.65       118.28 o
   8   7   0      21080.56      19896.53       488.34 o
   9   7   0       7366.02       7639.29       310.32 o
  10   7   0      15548.35      15770.83       456.97 o
  11   7   0       7893.58       8389.69       351.36 o
  12   7   0        776.06        772.75       192.52 o
  13   7   0       8902.28       8397.96       382.40 o
  14   7   0        365.87        767.29       245.23 o
  15   7   0       2847.64       2697.40       265.36 o
  16   7   0          0.70        101.29       208.24 o
  17   7   0      11177.42      12425.75      1135.34 o
  18   7   0        516.56        511.48       470.98 o
   0   8   0      23028.59      23740.83       671.48 o
   1   8   0       3836.73       3852.03       171.99 o
   2   8   0       8569.96       8181.91       260.58 o
   3   8   0      20586.50      20994.25       475.55 o
   4   8   0      18301.11      19767.18       350.28 o
   5   8   0       1753.25       1848.52       108.05 o
   6   8   0         24.91         88.19        63.44 o
   7   8   0       8446.04       8782.78       284.33 o
   8   8   0       2050.16       2069.16       359.51 o
   9   8   0       8467.39       8644.06       314.95 o
  10   8   0      10266.27      10346.53       424.91 o
  11   8   0      12381.99      12477.12       414.40 o
  12   8   0        542.24        585.24       147.88 o
  13   8   0       2246.89       2429.37       323.25 o
  14   8   0       2603.54       2648.68       385.73 o
  15   8   0        665.72         69.44       208.47 o
  16   8   0       5999.93       5456.33       759.81 o
  17   8   0       1590.86       1652.16       494.97 o
  18   8   0       2061.34       1895.77       576.93 o
   1   9   0      18747.22      20536.88       643.05 o
   2   9   0       4151.09       4677.43       216.06 o
   3   9   0      11671.99      11780.40       341.83 o
   4   9   0       5702.96       5897.11       264.46 o
   5   9   0       8818.72       9199.48       215.95 o
   6   9   0       1972.44       2146.32       160.56 o
   7   9   0          0.67         -9.69        69.02 o
   8   9   0       1641.00       1274.85       165.97 o
   9   9   0        703.79        561.46       183.15 o
  10   9   0      15563.87      15343.10       613.15 o
  11   9   0       1052.21        970.51       232.16 o
  12   9   0       1795.92       2291.37       316.77 o
  13   9   0       3398.89       3903.06      1096.78 o
  14   9   0        108.76        -48.70       329.48 o
  15   9   0       2895.47       3323.63       410.57 o
  16   9   0       1343.60       1037.46       455.78 o
  17   9   0       3635.12       3956.34       706.11 o
   0  10   0       6192.81       5932.66       583.49 o
   1  10   0         14.93         55.25       127.62 o
   2  10   0        356.42        606.36       100.81 o
   3  10   0       3855.17       3917.62       216.03 o
   4  10   0        462.96        710.71       126.01 o
   5  10   0       3418.90       3299.06       344.66 o
   6  10   0        516.02        297.49       117.38 o
   7  10   0        206.62        283.30       138.51 o
   8  10   0        762.77        602.09       144.54 o
   9  10   0        102.14         51.49       114.78 o
  10  10   0       1557.11       2068.17       220.02 o
  11  10   0       2781.86       2726.63       335.56 o
  12  10   0       1336.13        859.00       473.20 o
  13  10   0         45.07         -1.71       213.59 o
  14  10   0       2329.81       2352.24       346.19 o
  15  10   0         64.35         23.50       226.22 o
  16  10   0       2469.49       2608.80       574.10 o
  17  10   0       1656.87       2401.16       553.11 o
   1  11   0        271.85        195.98       148.52 o
   2  11   0       3439.74       3746.06       203.11 o
   3  11   0        251.33        275.96       106.97 o
   4  11   0         48.91         65.16        96.17 o
   5  11   0         64.15         65.17       101.99 o
   6  11   0        957.04        728.64       146.56 o
   7  11   0       1247.96       1051.21       178.60 o
   8  11   0        709.63        562.88       150.46 o
   9  11   0        346.91        586.30       153.97 o
  10  11   0       1535.33       1620.99       214.92 o
  11  11   0       6659.72       5387.80       714.64 o
  12  11   0        467.68        359.36       209.92 o
  13  11   0        601.21        433.39       246.07 o
  14  11   0        699.02        663.55       261.98 o
  15  11   0        304.82         13.60       252.43 o
  16  11   0         18.05        152.93       262.01 o
   0  12   0      18308.62      18746.80       974.76 o
   1  12   0       7887.75       7498.46       493.96 o
   2  12   0      10838.39       9757.90       658.84 o
   3  12   0       7699.68       8307.02       538.08 o
   4  12   0         66.67        135.93       165.56 o
   5  12   0       2752.49       2884.54       237.39 o
   6  12   0       1226.04       1584.03       192.78 o
   7  12   0         28.19         50.12       124.39 o
   8  12   0        268.39        336.20       143.12 o
   9  12   0       6094.41       6374.94       376.48 o
  10  12   0       3183.79       2612.11       330.64 o
  11  12   0       1417.56       1011.96       442.46 o
  12  12   0         81.47        215.51       226.38 o
  13  12   0        170.39        169.80       201.39 o
  14  12   0        939.07        750.44       287.38 o
  15  12   0         81.77       -127.10       250.60 o
  16  12   0       1701.91       1988.76       408.94 o
   1  13   0      10581.23      11280.50      1082.80 o
   2  13   0      18607.21      17149.96      1016.47 o
   3  13   0         33.78       -107.35       182.04 o
   4  13   0       1791.85       1604.36       273.43 o
   5  13   0          1.39       -120.66       161.90 o
   6  13   0       2041.89       2349.65       315.09 o
   7  13   0        594.83        670.23       231.66 o
   8  13   0       3116.42       3008.81       274.30 o
   9  13   0         19.06       -119.07       119.07 o
  10  13   0       4066.82       4894.73       492.01 o
  11  13   0       2142.21       2795.15       370.93 o
  12  13   0       2802.60       2777.38       373.82 o
  13  13   0       2925.48       2907.21       587.88 o
  14  13   0        102.98        183.81       309.46 o
  15  13   0       2849.89       2818.03       432.01 o
   0  14   0       8771.04       7878.03       766.37 o
   1  14   0          8.34       -141.16       193.02 o
   2  14   0       2928.13       2919.01       361.46 o
   3  14   0       6711.84       6548.71       778.42 o
   4  14   0       4079.27       4192.11       428.62 o
   5  14   0       2285.75       2797.94       363.38 o
   6  14   0        486.60        608.67       216.13 o
   7  14   0       2676.00       2877.68       355.90 o
   8  14   0        180.65        -96.53       360.71 o
   9  14   0      10369.83      10794.77       602.57 o
  10  14   0       3513.97       4034.05       676.29 o
  11  14   0       1376.63       1395.58       495.22 o
  12  14   0       3563.64       3677.65       672.61 o
  13  14   0        675.59        956.49       471.14 o
  14  14   0       2143.51       2363.87       420.58 o
   1  15   0       4080.43       4001.64       425.65 o
   2  15   0        765.84        643.11       238.61 o
   3  15   0       1408.35       1608.44       304.87 o
   4  15   0       6683.62       7975.46       890.43 o
   5  15   0        970.64       1364.27       282.93 o
   6  15   0       6834.95       7414.38       592.57 o
   7  15   0        908.17        588.30       224.04 o
   8  15   0       7343.64       7072.22       565.96 o
   9  15   0       1713.19       1185.01       483.70 o
  10  15   0       2040.53       2046.59       561.76 o
  11  15   0        647.55       1170.38       485.74 o
  12  15   0         19.90        -55.54       423.62 o
  13  15   0       4423.83       5232.22       813.81 o
   0  16   0       9448.19      10941.31      1020.98 o
   1  16   0        553.16        377.73       372.61 o
   2  16   0       1653.17       2004.64       554.28 o
   3  16   0        257.12        104.86       208.14 o
   4  16   0       2729.68       2376.21       378.22 o
   5  16   0       3657.47       3713.26       425.95 o
   6  16   0        597.99        964.26       248.80 o
   7  16   0       7357.47       6955.81       927.33 o
   8  16   0        776.65        497.54       229.53 o
   9  16   0       3189.93       2763.79       617.18 o
  10  16   0        681.97        167.79       388.27 o
  11  16   0        927.49        333.09       447.42 o
  12  16   0       3017.65       4224.33       810.04 o
   1  17   0          2.00       -137.85       339.22 o
   2  17   0       1919.12       2063.59       407.60 o
   3  17   0         25.64       -130.95       177.19 o
   4  17   0        436.18        -60.46       183.28 o
   5  17   0         23.17        155.95       197.58 o
   6  17   0       4287.64       4457.84       490.87 o
   7  17   0         16.91        -31.23       232.10 o
   8  17   0       1216.73        792.60       745.02 o
   9  17   0         37.78       -108.78       339.07 o
  10  17   0         32.50        404.00       470.87 o
   0  18   0        101.76        140.02       338.09 o
   1  18   0       1226.54       1439.33       338.70 o
   2  18   0        729.94        100.23       230.80 o
   3  18   0         52.16         33.96       201.77 o
   4  18   0         17.62       -182.52       182.52 o
   5  18   0         14.18        155.72       206.72 o
   6  18   0          7.00       -120.84       194.18 o
   7  18   0          8.21        292.82       231.84 o
   8  18   0        477.85        220.06       472.80 o
   1  19   0        551.20        490.08       304.64 o
   2  19   0         64.28         96.86       415.48 o
   3  19   0        588.58        349.00       625.47 o
   4  19   0          6.70       -170.82       170.82 o
   5  19   0         67.93        -65.59       207.51 o
   6  19   0        846.15        461.11       254.79 o
   0  20   0       1291.87       1274.58       540.20 o
   1  20   0        277.01        371.99       423.43 o
 -20   1   1       1995.35       2020.09       376.44 o
 -19   1   1        304.00         69.27       233.31 o
 -18   1   1       1729.55       2037.21       356.00 o
 -17   1   1        277.00        258.57       212.82 o
 -16   1   1       1000.50        967.13       267.66 o
 -15   1   1       1150.40        879.87       237.07 o
 -14   1   1       1529.71       1921.25       332.50 o
 -13   1   1        990.42       1351.46       175.44 o
 -12   1   1        142.11        210.94       107.53 o
 -11   1   1        899.39       1189.31       147.12 o
 -10   1   1        247.33        160.46        87.25 o
  -9   1   1        284.34        241.99        90.27 o
  -8   1   1       2689.96       2929.98       180.37 o
  -7   1   1         34.72        -46.17        63.58 o
  -6   1   1      13823.72      14431.74       330.02 o
  -5   1   1        255.43        253.26        64.74 o
  -4   1   1        251.74        260.05        63.15 o
  -3   1   1       2609.04       3045.69       108.79 o
  -2   1   1       2211.58       2097.35       191.75 o
   2   1   1         92.16         42.55        38.68 o
   3   1   1      54186.00      55842.29       882.39 o
   4   1   1       2476.87       2574.65       135.33 o
   5   1   1       8930.50       9252.35       261.64 o
   6   1   1         37.90         60.45        92.40 o
   7   1   1       4020.81       4134.19       198.77 o
   8   1   1       3982.30       3684.55       200.34 o
   9   1   1        447.89        454.00       110.98 o
  10   1   1       1496.87       1458.18       159.05 o
  11   1   1        264.37        183.62       104.56 o
  12   1   1        168.60         37.95       108.13 o
  13   1   1       9631.84       9564.50       372.18 o
  14   1   1          8.04         93.51       271.47 o
  15   1   1        372.55        450.26       224.40 o
  16   1   1        278.57        310.60       234.79 o
  17   1   1        802.52       1216.12       305.62 o
  18   1   1        374.04        669.19       270.12 o
  19   1   1        656.00        630.94       284.66 o
 -20   2   1        601.13        288.78       230.60 o
 -19   2   1       3626.73       3810.92       451.96 o
 -18   2   1       5292.54       5382.10       510.95 o
 -17   2   1         42.84         28.07       235.12 o
 -16   2   1       1160.75       1155.29       271.39 o
 -15   2   1       1964.10       1316.24       428.29 o
 -14   2   1        577.69        257.74       180.89 o
 -13   2   1       2120.87       2443.35       222.26 o
 -12   2   1        953.16       1057.34       154.85 o
 -11   2   1       3452.31       3894.50       268.86 o
 -10   2   1          4.60        -18.97        76.33 o
  -9   2   1       4187.51       4147.32       227.59 o
  -8   2   1       1161.88       1338.38       197.91 o
  -7   2   1      10802.78      10636.98       292.57 o
  -6   2   1        376.87        269.32        77.11 o
  -5   2   1      15814.37      16404.45       349.26 o
  -4   2   1      15964.43      17093.46       350.78 o
  -3   2   1       3682.57       3850.90       127.34 o
  -2   2   1        854.63        933.17        54.10 o
  -1   2   1       2162.02       2107.21       184.35 o
   0   2   1      32090.76      35304.95       537.81 o
   1   2   1         40.43         42.09        30.90 o
   2   2   1       4695.65       5266.47       137.41 o
   3   2   1      10035.76      10471.95       233.30 o
   4   2   1          2.20         99.35        60.13 o
   5   2   1       5984.90       5813.10       191.58 o
   6   2   1          0.46         68.16        68.75 o
   7   2   1       8673.75       7884.34       256.36 o
   8   2   1       1536.12       1812.07       158.55 o
   9   2   1       9406.59       8976.73       305.27 o
  10   2   1       4219.45       4323.48       357.32 o
  11   2   1          1.35        -45.17        89.72 o
  12   2   1      11860.31      12607.16       413.94 o
  13   2   1       8891.48       9855.68       379.71 o
  14   2   1       1610.62       1632.89       240.94 o
  15   2   1        201.81        623.41       224.28 o
  16   2   1        370.04        454.06       225.81 o
  17   2   1         17.80       -145.45       195.47 o
  18   2   1         11.11       -116.99       183.07 o
  19   2   1        731.18        726.96       302.79 o
 -19   3   1       1013.07        834.29       279.39 o
 -18   3   1        224.10        206.29       387.72 o
 -17   3   1       3752.11       3840.01       418.54 o
 -16   3   1        372.87        388.05       221.71 o
 -15   3   1        810.24       1034.28       240.64 o
 -14   3   1       3666.88       3968.47       380.08 o
 -13   3   1        243.39        404.12       128.74 o
 -12   3   1        628.43        566.52       131.36 o
 -11   3   1        982.34        998.84       144.34 o
 -10   3   1       4159.67       4651.21       348.31 o
  -9   3   1       3299.18       3259.90       208.56 o
  -8   3   1      20271.59      19180.32       450.44 o
  -7   3   1       8701.59       8930.68       320.66 o
  -6   3   1       8935.17       8982.73       255.52 o
  -5   3   1       2978.07       3200.97       156.30 o
  -4   3   1       3348.35       3496.71       142.22 o
  -3   3   1      60840.43      66533.47      1040.55 o
  -2   3   1       5680.36       6151.48       129.93 o
  -1   3   1       9624.99       9922.41       166.71 o
   0   3   1       1753.06       1909.98        82.63 o
   1   3   1       6603.86       6997.64       150.25 o
   2   3   1       3439.43       3555.53       116.45 o
   3   3   1       3286.73       3204.25       144.88 o
   4   3   1       1338.46       1492.57       171.36 o
   5   3   1       8817.49       9132.65       250.34 o
   6   3   1       3276.97       2987.25       213.06 o
   7   3   1         34.34        165.85        82.13 o
   8   3   1      18354.29      17069.98       427.51 o
   9   3   1       9317.86       9299.58       313.81 o
  10   3   1       2060.49       2085.47       185.48 o
  11   3   1       4929.44       5082.86       288.60 o
  12   3   1        127.80        223.09       225.80 o
  13   3   1       3195.09       3584.22       273.45 o
  14   3   1        117.55         64.97       131.99 o
  15   3   1        975.62        857.77       243.49 o
  16   3   1        124.91        172.82       202.84 o
  17   3   1       1677.32       2224.79       363.84 o
  18   3   1       1480.29       1929.68       391.26 o
  19   3   1         75.23        114.74       206.82 o
 -19   4   1       1379.27       1819.27       347.00 o
 -18   4   1       2602.20       3014.47       400.05 o
 -17   4   1        676.25        925.04       247.35 o
 -16   4   1        709.83        519.15       250.28 o
 -15   4   1        701.13        796.74       235.82 o
 -14   4   1        737.96        933.88       174.28 o
 -13   4   1       1445.05       1321.64       180.50 o
 -12   4   1       1214.59       1163.35       166.95 o
 -11   4   1       7234.36       7375.68       310.23 o
 -10   4   1       1100.04       1029.57       142.66 o
  -9   4   1      12117.64      11834.14       354.76 o
  -8   4   1       1501.70       1598.35       150.16 o
  -7   4   1       1492.77       1458.83       138.01 o
  -6   4   1      16841.93      17277.92       393.89 o
  -5   4   1       1344.93       1593.47       119.11 o
  -4   4   1       5483.34       5899.73       180.82 o
  -3   4   1       5263.99       5782.94       143.60 o
  -2   4   1       6357.00       6271.00       133.82 o
  -1   4   1       2338.73       2713.54       121.56 o
   0   4   1      43051.49      45296.50       622.92 o
   1   4   1       5870.40       6143.66       243.04 o
   2   4   1       2365.67       2473.99       139.91 o
   3   4   1       3240.42       3192.98       132.47 o
   4   4   1          0.94         16.22        59.41 o
   5   4   1      13634.52      13095.92       347.58 o
   6   4   1       2175.90       2106.42       149.40 o
   7   4   1      12142.05      10983.83       552.19 o
   8   4   1       9447.55       9389.84       418.34 o
   9   4   1       5464.81       5610.38       274.90 o
  10   4   1       5599.46       5212.98       270.79 o
  11   4   1        254.20        272.00       119.21 o
  12   4   1        322.68        452.43       136.79 o
  13   4   1        795.40        752.21       225.94 o
  14   4   1       2454.17       2354.94       245.39 o
  15   4   1         79.22        106.50       216.21 o
  16   4   1       1240.94       1521.06       295.69 o
  17   4   1       1079.54        688.68       240.40 o
  18   4   1       1860.22       3002.55       404.50 o
  19   4   1       1859.92       2348.08       383.21 o
 -19   5   1        713.54       1023.57       288.21 o
 -18   5   1         12.82        -47.43       176.96 o
 -17   5   1       2723.58       2464.64       341.05 o
 -16   5   1         47.06         66.81       159.69 o
 -15   5   1        770.84        681.61       205.67 o
 -14   5   1        191.24        447.40       149.75 o
 -13   5   1       2172.57       2108.04       220.91 o
 -12   5   1        380.42        299.14       160.68 o
 -11   5   1       4759.72       4536.64       275.96 o
 -10   5   1      24944.57      23697.56       567.37 o
  -9   5   1        742.51        932.51       135.77 o
  -8   5   1       6617.01       6327.00       247.09 o
  -7   5   1      15882.35      17342.79       417.99 o
  -6   5   1        150.16        221.13        77.76 o
  -5   5   1      16477.82      16904.81       417.98 o
  -4   5   1        929.79       1096.87        82.58 o
  -3   5   1      12261.44      12931.49       240.93 o
  -2   5   1         32.35        128.99        68.11 o
  -1   5   1          7.55        -19.90        48.52 o
   0   5   1       2829.07       3191.17       118.92 o
   1   5   1      21132.04      21914.17       343.11 o
   2   5   1       3136.25       2959.14       105.56 o
   3   5   1       8711.74       8751.49       216.60 o
   4   5   1      16868.89      16410.29       477.96 o
   5   5   1       4627.67       4792.28       183.93 o
   6   5   1       8433.84       7882.17       266.88 o
   7   5   1       2878.27       3025.03       390.79 o
   8   5   1      10320.13      10094.43       319.86 o
   9   5   1       7282.34       7250.10       296.95 o
  10   5   1        222.82        214.26       113.27 o
  11   5   1       5627.75       5695.84       319.94 o
  12   5   1        605.67        863.25       164.72 o
  13   5   1       1633.15       2106.16       397.87 o
  14   5   1         69.46        -28.90       136.91 o
  15   5   1         13.50        102.36       132.17 o
  16   5   1        190.84        288.49       191.41 o
  17   5   1       3323.25       4298.28       442.31 o
  18   5   1       1295.20       1960.26       345.82 o
  19   5   1          3.11         71.00       226.37 o
 -19   6   1        192.86        503.00       386.18 o
 -18   6   1        238.79        192.92       237.42 o
 -17   6   1        255.11       -128.76       147.20 o
 -16   6   1       1601.02       1653.72       286.19 o
 -15   6   1       1291.70       1212.47       241.02 o
 -14   6   1         74.30          1.68       120.82 o
 -13   6   1        812.83        722.16       161.45 o
 -12   6   1        458.11        646.27       141.49 o
 -11   6   1       6172.74       6100.18       325.11 o
 -10   6   1        150.65         74.86       144.78 o
  -9   6   1       3465.61       3467.38       377.81 o
  -8   6   1        797.03       1002.34       130.25 o
  -7   6   1         57.71        101.53        76.12 o
  -6   6   1        870.17        828.24       105.82 o
  -5   6   1        383.30        472.51        91.19 o
  -4   6   1      11363.00      11111.65       380.81 o
  -3   6   1      14119.34      15842.84       280.24 o
  -2   6   1       3724.51       4010.25       178.65 o
  -1   6   1        701.55        979.24        91.26 o
   0   6   1       4230.85       4587.13       156.78 o
   1   6   1         95.22        156.96        34.13 o
   2   6   1        529.10        480.32        60.32 o
   3   6   1       7519.98       7413.54       194.33 o
   4   6   1        551.18        675.44        84.96 o
   5   6   1       3337.94       3571.42       270.87 o
   6   6   1        386.98        335.57       110.33 o
   7   6   1       4000.78       4270.15       218.10 o
   8   6   1       3752.00       4054.92       304.03 o
   9   6   1         36.93        -80.76        80.76 o
  10   6   1       5731.13       5764.12       295.37 o
  11   6   1         53.48         18.36       114.91 o
  12   6   1        278.60        243.29       130.29 o
  13   6   1         89.44        210.36       140.40 o
  14   6   1       1589.34       1843.83       223.56 o
  15   6   1       1196.67       1047.44       194.79 o
  16   6   1        445.13        366.49       203.14 o
  17   6   1        777.22        495.96       220.26 o
  18   6   1       1303.04       1608.59       307.22 o
 -18   7   1        977.83       2099.35       585.24 o
 -17   7   1        490.53        477.13       372.73 o
 -16   7   1        305.00        250.65       168.53 o
 -15   7   1          0.33        105.20       134.79 o
 -14   7   1         70.76         66.97       123.58 o
 -13   7   1       4863.16       4459.43       364.23 o
 -12   7   1        270.59        472.41       146.75 o
 -11   7   1        569.52        378.86       128.42 o
 -10   7   1       2184.51       2088.99       194.25 o
  -9   7   1        493.03        592.79       124.71 o
  -8   7   1          1.18         56.05        79.56 o
  -7   7   1        648.09        742.14       111.02 o
  -6   7   1        171.48        305.59        70.96 o
  -5   7   1        283.12        519.40        72.93 o
  -4   7   1       3659.38       3998.37       141.76 o
  -3   7   1       5056.64       5237.61       246.78 o
  -2   7   1       3198.25       3912.71       288.67 o
  -1   7   1        860.59       1106.04       114.89 o
   0   7   1        516.73        572.64        50.91 o
   1   7   1        482.66        489.05        81.11 o
   2   7   1      10149.06      10784.01       339.15 o
   3   7   1       2430.88       2904.05       110.55 o
   4   7   1        739.14        824.93        89.57 o
   5   7   1        623.57        582.08       132.18 o
   6   7   1       1607.07       1672.02       188.14 o
   7   7   1        544.54        590.79       108.05 o
   8   7   1        456.12        412.60       104.36 o
   9   7   1          0.19       -102.08       160.73 o
  10   7   1        966.61        978.41       173.18 o
  11   7   1        891.04        884.97       156.80 o
  12   7   1        712.71        959.54       175.01 o
  13   7   1        986.74        685.03       161.14 o
  14   7   1        807.18        747.23       177.37 o
  15   7   1        475.23        428.77       149.90 o
  16   7   1       1713.01       2165.93       322.13 o
  17   7   1        502.55        576.85       414.23 o
  18   7   1         29.41       -135.48       356.14 o
 -18   8   1         77.31         12.83       416.25 o
 -17   8   1        698.47        772.56       422.59 o
 -16   8   1        135.46        -19.98       322.14 o
 -15   8   1          4.00         90.99       203.93 o
 -14   8   1        828.10        806.57       247.77 o
 -13   8   1       1293.53        973.43       330.00 o
 -12   8   1        882.39       1205.70       178.87 o
 -11   8   1         19.08       -100.40       100.40 o
 -10   8   1        741.86        655.64       234.75 o
  -9   8   1       3575.37       3633.93       288.47 o
  -8   8   1       5008.58       5088.73       203.82 o
  -7   8   1       2275.15       2464.91       150.53 o
  -6   8   1       2435.46       2390.87       175.87 o
  -5   8   1        290.32        379.27        76.08 o
  -4   8   1       2570.32       2603.80       184.18 o
  -3   8   1         94.96         60.28        77.09 o
  -2   8   1       2808.58       3318.32       177.39 o
  -1   8   1        134.39        123.72        62.43 o
   0   8   1       1744.18       1966.55       106.33 o
   1   8   1        374.92        394.12        80.83 o
   2   8   1        609.96        751.72       106.30 o
   3   8   1         68.62        -69.59        69.59 o
   4   8   1       2933.33       3264.22       200.73 o
   5   8   1       1329.68       1352.56       117.96 o
   6   8   1        502.46        528.11        96.95 o
   7   8   1        389.50        268.33        96.83 o
   8   8   1        115.89        143.18       123.71 o
   9   8   1        294.57        274.77       117.47 o
  10   8   1       1758.78       2158.33       207.43 o
  11   8   1        349.25        198.87       122.65 o
  12   8   1         43.98         28.81       113.74 o
  13   8   1         43.08          6.28       165.48 o
  14   8   1        315.78        356.34       223.34 o
  15   8   1        276.45        340.50       234.53 o
  16   8   1        161.32        181.69       341.86 o
  17   8   1         31.82       -291.05       291.05 o
  18   8   1        387.66       -309.42       309.42 o
 -18   9   1         19.79        335.34       425.12 o
 -17   9   1       1709.53       1824.78       560.85 o
 -16   9   1          4.59       -269.92       280.00 o
 -15   9   1        106.78        219.37       351.34 o
 -14   9   1        479.49        545.15       236.97 o
 -13   9   1         79.99         28.33       195.31 o
 -12   9   1          3.57       -114.43       174.53 o
 -11   9   1       1963.53       1683.36       989.23 o
 -10   9   1       4628.65       5238.41       312.77 o
  -9   9   1         55.64         58.05       106.41 o
  -8   9   1       6541.10       6738.34       312.37 o
  -7   9   1       2865.79       2936.36       368.50 o
  -6   9   1         40.53         93.56        60.82 o
  -5   9   1         18.62        -81.62        81.62 o
  -4   9   1        675.12        735.36       149.79 o
  -3   9   1       1039.26       1181.23       133.69 o
  -2   9   1       9539.53      10229.86       369.92 o
  -1   9   1       1222.31       1419.75       118.81 o
   0   9   1         79.93         47.23        42.48 o
   1   9   1       2602.65       3050.71       285.31 o
   2   9   1       8805.71       9223.56       371.79 o
   3   9   1        123.19        159.39       102.51 o
   4   9   1       1073.67       1111.89       137.14 o
   5   9   1        110.37         73.27        59.52 o
   6   9   1          5.48         82.69        62.91 o
   7   9   1         23.98         32.36        77.92 o
   8   9   1       1296.93       1429.82       230.02 o
   9   9   1       1057.53       1034.90       441.20 o
  10   9   1         68.58        -29.26       150.01 o
  11   9   1       2206.09       2555.32       335.97 o
  12   9   1        977.32        837.08       230.83 o
  13   9   1          2.28        -55.43       182.35 o
  14   9   1          0.82        -35.62       220.32 o
  15   9   1         32.64         78.31       215.72 o
  16   9   1        684.06        657.40       279.84 o
  17   9   1       2194.40       2708.79       582.30 o
 -17  10   1        259.36        110.84       335.64 o
 -16  10   1       2203.94       1837.83       529.24 o
 -15  10   1          1.57         26.42       326.28 o
 -14  10   1         52.77        187.09       208.33 o
 -13  10   1        300.10        492.95       242.75 o
 -12  10   1        573.03        617.03       240.93 o
 -11  10   1       2148.37       3064.60       487.05 o
 -10  10   1       5673.77       6156.68       352.96 o
  -9  10   1       4839.79       5238.90       320.83 o
  -8  10   1          4.21       -101.80       101.80 o
  -7  10   1        187.55        198.06       245.58 o
  -6  10   1         70.75        261.31       107.87 o
  -5  10   1         50.50        128.39        95.85 o
  -4  10   1       8125.12       8168.17       346.82 o
  -3  10   1       1839.58       2256.62       192.28 o
  -2  10   1      14249.40      15071.89       561.23 o
  -1  10   1        166.38        174.78        99.41 o
   0  10   1       1442.75       1731.05       179.95 o
   1  10   1       7066.99       7258.20       252.40 o
   2  10   1       2343.37       2833.55       295.28 o
   3  10   1       9968.62       9623.25       534.99 o
   4  10   1       1710.68       1901.57       176.98 o
   5  10   1       3355.35       3063.37       224.22 o
   6  10   1        697.92        722.30       143.83 o
   7  10   1        750.31        981.83       163.54 o
   8  10   1         14.88         42.70       114.79 o
   9  10   1       5134.91       5191.61       330.01 o
  10  10   1      13534.08      14309.88       910.18 o
  11  10   1        372.83        340.95       223.06 o
  12  10   1       3285.38       3982.13       415.94 o
  13  10   1       1178.16       1080.64       286.18 o
  14  10   1         43.13         14.63       207.13 o
  15  10   1       2059.67       1602.00       327.18 o
  16  10   1        148.52         13.98       234.29 o
  17  10   1        613.54         19.42       392.70 o
 -16  11   1         30.03       -199.03       314.90 o
 -15  11   1       2379.81       2582.63       394.98 o
 -14  11   1        832.60        969.50       286.32 o
 -13  11   1        426.96        128.01       218.99 o
 -12  11   1        963.85       1040.33       546.63 o
 -11  11   1        337.98        252.43       200.48 o
 -10  11   1       5108.12       5243.84       432.87 o
  -9  11   1        724.40        709.72       167.46 o
  -8  11   1       1781.77       2004.91       363.44 o
  -7  11   1        557.90        497.08       197.09 o
  -6  11   1       2457.44       2744.99       318.74 o
  -5  11   1       5852.11       5601.57       286.71 o
  -4  11   1       4503.93       4901.87       314.53 o
  -3  11   1       6885.15       7312.45       290.13 o
  -2  11   1        824.84        713.39       113.10 o
  -1  11   1       6260.57       6619.18       495.13 o
   0  11   1       3695.83       3512.69       492.91 o
   1  11   1        727.56        995.33       201.97 o
   2  11   1      16519.78      17036.47       807.78 o
   3  11   1       1210.53       1315.62       150.31 o
   4  11   1       3780.87       4274.45       248.03 o
   5  11   1       2561.29       2985.94       233.64 o
   6  11   1        677.33        691.86       374.74 o
   7  11   1        261.02        262.40       124.87 o
   8  11   1        345.68        150.26       131.61 o
   9  11   1       1180.36       1316.06       197.23 o
  10  11   1       3281.93       3715.60       361.49 o
  11  11   1       2808.76       2995.84       364.73 o
  12  11   1        284.10         51.33       190.01 o
  13  11   1       3523.48       2816.12       373.10 o
  14  11   1       1624.47       1623.25       443.66 o
  15  11   1        401.93        103.95       261.15 o
  16  11   1       1114.13        896.17       357.62 o
 -16  12   1        899.54       1041.82       347.66 o
 -15  12   1       1805.22       1620.99       354.78 o
 -14  12   1        432.56         -6.69       278.92 o
 -13  12   1       5935.75       5905.18       504.22 o
 -12  12   1        155.85        229.14       323.60 o
 -11  12   1       2821.52       2741.86       350.21 o
 -10  12   1       1020.74       1130.32       254.48 o
  -9  12   1       1673.65       1519.11       311.47 o
  -8  12   1        285.35        294.78       144.40 o
  -7  12   1       1866.65       2169.86       226.49 o
  -6  12   1        443.60        576.97       143.80 o
  -5  12   1       1510.50       1542.42       200.25 o
  -4  12   1       9125.41       9195.17       576.90 o
  -3  12   1         13.23         60.23       135.38 o
  -2  12   1       5739.18       5442.70       427.03 o
  -1  12   1       2741.76       2639.71       390.14 o
   0  12   1       3713.43       3395.66       343.28 o
   1  12   1       1676.44       1679.56       272.70 o
   2  12   1         40.94        -48.63       138.85 o
   3  12   1       1129.54       1131.67       364.98 o
   4  12   1         89.22         33.95       163.49 o
   5  12   1       2383.32       2449.91       334.68 o
   6  12   1         95.28         62.66       115.86 o
   7  12   1       7417.09       6968.43       357.17 o
   8  12   1        136.14        -47.06       128.94 o
   9  12   1       1255.61       1347.32       278.72 o
  10  12   1       1493.77       1703.80       346.01 o
  11  12   1        379.37         97.79       288.89 o
  12  12   1       2466.22       2375.85       348.84 o
  13  12   1         56.67       -182.23       225.17 o
  14  12   1       3036.61       2674.52       593.79 o
  15  12   1        538.58        844.97       410.98 o
 -15  13   1        345.25         36.82       254.64 o
 -14  13   1       1277.80       1158.23       340.91 o
 -13  13   1       1131.41       1377.00       462.79 o
 -12  13   1       3203.70       3705.02       427.94 o
 -11  13   1         43.14        317.74       311.21 o
 -10  13   1       2568.07       2127.45       329.27 o
  -9  13   1       1271.08       1357.59       214.36 o
  -8  13   1       1448.00       1510.26       204.33 o
  -7  13   1          9.45        214.13       372.53 o
  -6  13   1       1416.45       1403.58       473.26 o
  -5  13   1          5.37        -29.43       168.80 o
  -4  13   1        209.63        288.78       183.38 o
  -3  13   1       6416.89       7049.51       511.94 o
  -2  13   1       3630.46       3275.91       350.31 o
  -1  13   1        391.55        500.71       205.28 o
   0  13   1       9952.07       9600.02       510.33 o
   1  13   1       8052.27       8050.71       546.52 o
   2  13   1       1084.81        708.13       219.64 o
   3  13   1       3578.33       3415.44       358.54 o
   4  13   1       1977.84       1892.64       286.08 o
   5  13   1        746.14        214.43       200.98 o
   6  13   1       3147.67       3393.14       382.00 o
   7  13   1       1828.02       1645.68       330.45 o
   8  13   1       1187.90       1088.44       190.25 o
   9  13   1       3043.81       3084.81       286.55 o
  10  13   1         63.80       -112.15       176.77 o
  11  13   1        741.77        687.61       248.59 o
  12  13   1         31.82        196.47       340.85 o
  13  13   1       1973.67       2066.25       366.08 o
  14  13   1        190.54        648.64       290.76 o
  15  13   1        756.29       1348.11       356.97 o
 -14  14   1        940.57        415.82       287.92 o
 -13  14   1         10.76       -345.51       345.51 o
 -12  14   1       2495.82       2321.39       594.14 o
 -11  14   1        607.94        866.37       425.23 o
 -10  14   1        331.10        197.86       359.49 o
  -9  14   1        640.20        293.13       389.09 o
  -8  14   1        959.61        974.59       244.04 o
  -7  14   1        174.61        159.60       174.64 o
  -6  14   1        456.02        439.60       221.62 o
  -5  14   1        524.08        947.88       238.22 o
  -4  14   1         86.20         -2.07       187.50 o
  -3  14   1         11.70       -123.63       159.86 o
  -2  14   1       1214.61       1665.92       285.82 o
  -1  14   1       6940.46       7174.12       527.50 o
   0  14   1       3113.69       3011.85       365.55 o
   1  14   1        123.89        -70.50       160.56 o
   2  14   1       1485.51       1517.60       278.93 o
   3  14   1       1231.08       1183.95       269.82 o
   4  14   1        559.64        436.89       219.31 o
   5  14   1       8463.91       8102.73      1305.33 o
   6  14   1       1139.98       1578.24       285.77 o
   7  14   1       2708.42       3061.34       385.15 o
   8  14   1        868.53        459.99       209.75 o
   9  14   1         67.21        306.62       208.01 o
  10  14   1        503.20        778.76       452.85 o
  11  14   1        183.17         -7.15       367.80 o
  12  14   1          7.94       -308.45       308.45 o
  13  14   1         29.49       -183.37       370.34 o
  14  14   1       2481.56       2729.07       426.33 o
 -13  15   1       1958.60        288.56       438.34 o
 -12  15   1         88.58        128.40       415.91 o
 -11  15   1          0.09       -167.32       315.57 o
 -10  15   1        295.62        878.16       457.74 o
  -9  15   1       1817.09        603.50       399.41 o
  -8  15   1        180.04        223.18       191.79 o
  -7  15   1         10.02        147.48       209.06 o
  -6  15   1         67.27        244.15       198.12 o
  -5  15   1        838.47        471.76       406.28 o
  -4  15   1        419.77        450.35       462.42 o
  -3  15   1        643.16        381.85       262.48 o
  -2  15   1        747.53        669.89       251.68 o
  -1  15   1        284.59        542.69       238.93 o
   0  15   1         88.87        169.57       202.37 o
   1  15   1        407.67        520.54       237.69 o
   2  15   1        696.16        553.33       219.66 o
   3  15   1         10.30       -158.46       171.48 o
   4  15   1        708.46        562.18       232.11 o
   5  15   1          0.02        151.78       207.28 o
   6  15   1       1452.70       1450.43       472.51 o
   7  15   1        825.55        607.71       267.59 o
   8  15   1        248.58        -70.00       174.40 o
   9  15   1          0.37       -122.93       168.04 o
  10  15   1       1802.91       1783.09       517.31 o
  11  15   1       1642.09       1508.23       563.72 o
  12  15   1        141.61         99.01       439.10 o
  13  15   1        791.81        964.40       524.51 o
 -12  16   1         53.17        -79.46       481.70 o
 -11  16   1         93.00         22.24       340.32 o
 -10  16   1        793.59        593.24       413.99 o
  -9  16   1       2081.19       2315.26       576.32 o
  -8  16   1        282.81        301.96       208.68 o
  -7  16   1        288.25        307.67       209.58 o
  -6  16   1        106.52         48.68       257.70 o
  -5  16   1        318.67         95.36       203.61 o
  -4  16   1        218.68         28.85       419.34 o
  -3  16   1        705.44        628.64       248.28 o
  -2  16   1        293.86        177.81       345.54 o
  -1  16   1          0.59       -184.78       184.78 o
   0  16   1       2001.57       2014.81       342.31 o
   1  16   1       1393.92       1066.60       353.73 o
   2  16   1        278.09        293.05       216.48 o
   3  16   1       1092.53       1175.80       323.78 o
   4  16   1        296.51         27.43       208.83 o
   5  16   1         29.25        -94.06       187.72 o
   6  16   1         78.00        -96.43       190.07 o
   7  16   1        400.71        241.15       194.69 o
   8  16   1          9.86       -153.40       153.40 o
   9  16   1       1872.99       2510.51       625.85 o
  10  16   1       1493.66        331.83       440.88 o
  11  16   1        215.01         95.05       412.03 o
 -10  17   1       1507.85       1600.85       609.72 o
  -9  17   1        191.57       -306.85       306.85 o
  -8  17   1       2342.91       2215.03       584.15 o
  -7  17   1       1088.20        817.94       277.94 o
  -6  17   1        374.85        110.96       297.77 o
  -5  17   1       1660.62       1488.10       326.61 o
  -4  17   1         23.67         29.42       293.36 o
  -3  17   1        106.14        370.95       367.55 o
  -2  17   1        670.03        905.04       287.88 o
  -1  17   1       1038.26        582.53       337.30 o
   0  17   1       1288.29       1256.94       316.81 o
   1  17   1       1469.13       1723.73       346.48 o
   2  17   1       1677.35        827.86       400.38 o
   3  17   1       1731.51       1959.86       349.21 o
   4  17   1        371.96        -35.53       430.27 o
   5  17   1          8.47         89.81       192.82 o
   6  17   1       1941.31       2322.25       659.12 o
   7  17   1         13.69        -22.30       200.31 o
   8  17   1       2094.40       1489.93       506.28 o
   9  17   1       2575.01       3305.23       689.05 o
  10  17   1         43.85        268.59       503.41 o
  -8  18   1       2128.27       2572.24       665.16 o
  -7  18   1       1277.33       1439.26       382.93 o
  -6  18   1       1251.32        899.70       420.02 o
  -5  18   1        260.65        111.27       202.14 o
  -4  18   1        172.01        -79.68       202.28 o
  -3  18   1          0.25         57.69       275.74 o
  -2  18   1        566.81        796.77       307.11 o
  -1  18   1         11.20        131.09       238.56 o
   0  18   1       2986.66       3730.00       464.88 o
   1  18   1        298.63        233.65       367.87 o
   2  18   1       1318.00       1550.68       642.57 o
   3  18   1         40.46        136.76       203.29 o
   4  18   1          1.64       -169.52       200.66 o
   5  18   1       2609.68       2393.19       406.82 o
   6  18   1        365.28        232.07       233.08 o
   7  18   1       3369.60       3020.85      1090.57 o
   8  18   1        212.70          3.19       456.00 o
  -6  19   1        814.31        466.23       266.43 o
  -5  19   1         18.88         83.17       194.12 o
  -4  19   1         62.91        594.60       284.11 o
  -3  19   1       1247.45       1650.76       364.08 o
  -2  19   1        273.58        270.26       243.04 o
  -1  19   1       2463.06       1978.83       461.03 o
   0  19   1       2150.53       2161.22       402.21 o
   1  19   1       2415.02       2862.84       616.73 o
   2  19   1       1854.67       1642.88       364.73 o
   3  19   1        406.27        336.90       260.09 o
   4  19   1       1283.23       1065.17       318.81 o
   5  19   1        259.14        -76.28       206.71 o
   6  19   1       1692.50       1373.82       516.99 o
  -1  20   1        959.04        611.81       312.70 o
   0  20   1        190.28        378.42       289.43 o
 -20   0   2       5971.38       8303.76       970.29 o
 -19   0   2        726.40        983.50       412.80 o
 -18   0   2       2411.79       2665.00       591.05 o
 -17   0   2      13774.93      13949.83       942.64 o
 -16   0   2       1515.37       2120.62       457.49 o
 -15   0   2      13128.73      12822.08       847.19 o
 -14   0   2        392.63        114.62       233.74 o
 -13   0   2       8045.76       8276.22       631.91 o
 -12   0   2        735.59        825.33       149.98 o
 -11   0   2        968.18       1259.21       164.21 o
 -10   0   2       2151.75       2185.55       190.03 o
  -9   0   2      15607.48      16112.23       459.21 o
  -8   0   2      45404.67      45622.22      1068.11 o
  -7   0   2      18553.83      19280.74       481.59 o
  -6   0   2      35027.07      35794.86       759.85 o
  -5   0   2        303.22        399.62        71.58 o
  -4   0   2        192.51        119.16        52.43 o
  -3   0   2      51434.21      54925.57      1062.19 o
  -2   0   2       3361.52       2898.60       161.47 o
   1   0   2      43809.47      43466.57      1477.65 o
   2   0   2        242.30        294.73        67.93 o
   3   0   2     151017.47     151274.69      2767.28 o
   4   0   2      58288.38      59390.05      1180.44 o
   5   0   2      38051.86      39292.81       850.96 o
   6   0   2      10785.35       9982.84       330.80 o
   7   0   2       3297.48       3321.82       447.12 o
   8   0   2      19478.06      19383.28       551.16 o
   9   0   2       3872.01       3832.08       270.28 o
  10   0   2       7964.16       7630.07       348.99 o
  11   0   2       5738.40       5432.09       618.80 o
  12   0   2       9028.99       9773.30       678.49 o
  13   0   2      16198.80      16834.32       920.65 o
  14   0   2      12842.08      14023.52       898.03 o
  15   0   2       3474.52       3842.44       582.52 o
  16   0   2       1897.67       1950.52       462.95 o
  17   0   2       2687.48       2265.99       544.89 o
  18   0   2       2182.93       3633.48       632.23 o
  19   0   2       5838.17       6544.51       839.06 o
 -20   1   2        189.46        123.82       217.50 o
 -19   1   2       4537.67       4691.02       525.94 o
 -18   1   2        312.98        372.97       229.80 o
 -17   1   2       1130.09       1672.43       395.48 o
 -16   1   2      12172.87      12478.67       937.04 o
 -15   1   2        146.42        -25.58       171.12 o
 -14   1   2       9766.07       9334.73       498.18 o
 -13   1   2          9.31         93.29       143.84 o
 -12   1   2       8843.74       9546.34       354.51 o
 -11   1   2        402.96        215.61        96.01 o
 -10   1   2       6830.86       6442.93       246.03 o
  -9   1   2      10501.11       9910.62       295.55 o
  -8   1   2      12628.32      12718.77       328.23 o
  -7   1   2      29789.02      30297.73       580.72 o
  -6   1   2       3061.00       2849.33       142.29 o
  -5   1   2      31359.91      32548.28       573.63 o
  -4   1   2       8258.75       8528.70       202.66 o
  -3   1   2      10101.13      10569.27       221.24 o
  -2   1   2       8049.26       8708.33       307.88 o
   0   1   2      47145.33      46256.84       847.57 o
   1   1   2       1601.86       1793.97       159.97 o
   2   1   2      28976.86      28833.29       485.88 o
   3   1   2      11110.88      10172.28       358.01 o
   4   1   2      30836.01      31947.00       571.93 o
   5   1   2      29053.37      29299.88       650.72 o
   6   1   2          7.22        -14.21        67.12 o
   7   1   2       5806.12       5187.55       210.10 o
   8   1   2       4838.22       4751.37       232.78 o
   9   1   2       9730.27       8915.40       303.19 o
  10   1   2       2578.59       2968.60       220.44 o
  11   1   2      10313.78       9782.72       351.15 o
  12   1   2      12320.69      11870.12       515.25 o
  13   1   2       3802.49       3319.01       260.54 o
  14   1   2       7678.44       7909.91       825.36 o
  15   1   2        307.47        115.48       193.77 o
  16   1   2       1545.44       1616.75       312.05 o
  17   1   2         13.10         -7.00       211.13 o
  18   1   2       3832.43       4485.70       489.09 o
  19   1   2       1769.41       2162.76       382.19 o
 -20   2   2        789.83        447.10       253.16 o
 -19   2   2         31.81       -181.97       188.57 o
 -18   2   2       1324.03       1955.58       614.99 o
 -17   2   2        608.74        562.17       238.25 o
 -16   2   2        538.47        533.68       334.91 o
 -15   2   2       2823.98       3217.50       428.74 o
 -14   2   2        485.62        604.87       315.16 o
 -13   2   2      12385.39      12405.20       406.17 o
 -12   2   2       2640.46       2684.04       209.75 o
 -11   2   2       2677.48       2898.93       224.84 o
 -10   2   2       6481.15       6171.46       253.31 o
  -9   2   2       1102.60        792.00       159.10 o
  -8   2   2      25598.83      25505.79       535.56 o
  -7   2   2          4.25          8.29        61.90 o
  -6   2   2      15327.75      14701.88       335.50 o
  -5   2   2      10457.70      10747.23       260.39 o
  -4   2   2       3583.41       3818.32       137.52 o
  -3   2   2       2657.17       3077.24        92.39 o
  -2   2   2       2556.47       2562.12        78.09 o
  -1   2   2        255.07        355.42        39.19 o
   0   2   2        141.19        106.64        32.52 o
   1   2   2       8188.41       9292.71       203.58 o
   2   2   2       4920.32       5430.30       149.70 o
   3   2   2      69045.49      70442.18      1107.30 o
   4   2   2      31039.01      33177.34       684.69 o
   5   2   2      39931.38      40926.76       736.42 o
   6   2   2       5503.85       5411.79       241.05 o
   7   2   2         10.46          2.56        71.00 o
   8   2   2       1480.53       1009.14       164.12 o
   9   2   2        534.13        482.81       107.92 o
  10   2   2      12976.77      12164.30       378.90 o
  11   2   2       6516.29       6094.64       302.53 o
  12   2   2       2201.47       2289.77       214.35 o
  13   2   2       6171.30       6369.82       334.28 o
  14   2   2        108.55         85.98       133.45 o
  15   2   2       3449.03       3178.13       379.07 o
  16   2   2         10.74       -179.06       179.06 o
  17   2   2       4082.10       3885.21       449.02 o
  18   2   2        153.16        178.48       235.31 o
  19   2   2       2960.43       3255.51       440.07 o
 -20   3   2         88.17       -139.84       201.49 o
 -19   3   2         20.13        -52.32       264.53 o
 -18   3   2        117.23        334.71       216.79 o
 -17   3   2        723.51        341.71       256.20 o
 -16   3   2         44.49        -59.13       255.20 o
 -15   3   2       2199.30       2582.73       329.96 o
 -14   3   2        520.02        903.18       228.87 o
 -13   3   2         59.41        111.05       112.67 o
 -12   3   2       2939.88       2945.35       230.09 o
 -11   3   2        606.68        519.19       118.67 o
 -10   3   2      10632.13      10289.06       326.27 o
  -9   3   2       2822.84       3461.12       232.07 o
  -8   3   2          1.18       -119.65       119.65 o
  -7   3   2       5689.63       6163.00       219.30 o
  -6   3   2          6.13        -56.72        64.02 o
  -5   3   2       3330.96       3291.60       147.97 o
  -4   3   2       4966.31       5153.01       214.30 o
  -3   3   2       1857.99       1701.82       123.88 o
  -2   3   2       7595.13       7836.89       166.85 o
  -1   3   2      45083.57      46505.98       633.72 o
   0   3   2      14684.69      16350.82       287.89 o
   1   3   2       1309.70       1112.27        74.12 o
   2   3   2       2787.52       2631.88       113.66 o
   3   3   2        711.15        556.74       124.84 o
   4   3   2       2378.74       2510.63       257.76 o
   5   3   2       2582.37       2591.07       154.23 o
   6   3   2        773.35        710.33       105.55 o
   7   3   2         73.14        143.66        85.31 o
   8   3   2       3747.25       3777.69       228.58 o
   9   3   2        406.56        572.99       115.55 o
  10   3   2         20.03        -89.40        95.64 o
  11   3   2       1720.49       1573.14       179.68 o
  12   3   2         11.36         59.10       109.04 o
  13   3   2        202.42        231.18       147.26 o
  14   3   2         93.57        162.15       138.02 o
  15   3   2         10.47       -126.01       171.65 o
  16   3   2        651.12        345.10       236.19 o
  17   3   2         41.41        323.20       210.26 o
  18   3   2        537.26        892.65       380.24 o
  19   3   2         27.34         29.00       205.16 o
 -19   4   2         34.26        284.32       200.76 o
 -18   4   2        416.08        679.91       468.17 o
 -17   4   2        498.54        564.00       217.36 o
 -16   4   2        206.27        250.42       203.49 o
 -15   4   2       3661.84       3609.00       376.87 o
 -14   4   2         68.09         62.52       210.38 o
 -13   4   2         71.84         38.44       105.29 o
 -12   4   2         11.16        -18.23       110.49 o
 -11   4   2       1557.79       1607.47       185.95 o
 -10   4   2         36.40        -56.72        86.23 o
  -9   4   2       2482.98       3157.40       215.94 o
  -8   4   2       9580.59       9786.31       346.79 o
  -7   4   2          9.16        112.69        79.27 o
  -6   4   2       1641.96       1898.35       168.11 o
  -5   4   2        465.12        323.32       171.25 o
  -4   4   2       3745.81       4049.41       127.27 o
  -3   4   2        887.65       1101.73        76.01 o
  -2   4   2      12330.80      12489.59       282.44 o
  -1   4   2       6701.58       6698.14       138.51 o
   0   4   2       3030.41       3329.48       102.80 o
   1   4   2        178.21        110.80        50.38 o
   2   4   2       8685.70       9481.56       219.26 o
   3   4   2        404.03        483.83        70.85 o
   4   4   2       9747.35      10469.47       263.60 o
   5   4   2       1225.52       1352.40       159.25 o
   6   4   2       1862.96       2001.65       153.14 o
   7   4   2       1648.07       1342.21       140.66 o
   8   4   2        197.14        110.80       120.66 o
   9   4   2        120.36        115.30       150.29 o
  10   4   2         73.32        133.95        98.16 o
  11   4   2        858.79        680.54       148.05 o
  12   4   2        962.80       1063.10       173.48 o
  13   4   2       2438.18       2313.83       237.30 o
  14   4   2       1424.18       1646.05       219.40 o
  15   4   2        512.59        317.48       281.40 o
  16   4   2         29.38       -135.81       215.49 o
  17   4   2         45.64        -18.45       380.43 o
  18   4   2       3531.13       3766.43       471.02 o
  19   4   2         98.51        523.53       243.25 o
 -19   5   2         93.73        161.03       204.36 o
 -18   5   2        222.82        746.67       272.13 o
 -17   5   2        560.42        547.38       211.27 o
 -16   5   2       1507.48       1503.76       268.62 o
 -15   5   2        342.32        206.13       167.44 o
 -14   5   2       2817.40       3410.99       272.00 o
 -13   5   2       1048.35       1078.65       173.95 o
 -12   5   2       5999.62       6054.47       333.90 o
 -11   5   2         29.26         89.25       102.25 o
 -10   5   2      10078.43       9818.53       334.53 o
  -9   5   2       7606.46       7032.21       269.03 o
  -8   5   2        273.60        303.57        90.92 o
  -7   5   2       2262.27       1858.60       152.10 o
  -6   5   2       1160.17       1141.84       130.03 o
  -5   5   2       8534.23       8664.57       207.71 o
  -4   5   2       4817.73       4598.98       141.36 o
  -3   5   2         54.84        111.53        44.94 o
  -2   5   2      15033.42      16353.45       277.03 o
  -1   5   2      17324.25      19141.20       307.40 o
   0   5   2      42404.04      45724.95       647.32 o
   1   5   2         67.31        187.37        45.66 o
   2   5   2      21581.04      21381.04       398.69 o
   3   5   2       5202.69       5915.46       180.73 o
   4   5   2        569.15        439.74        98.60 o
   5   5   2       9892.21       9979.71       277.47 o
   6   5   2       1550.58       1559.00       139.48 o
   7   5   2      12470.87      12136.34       342.23 o
   8   5   2        396.76        461.53       126.92 o
   9   5   2      13441.47      12577.01       383.44 o
  10   5   2        773.83        578.21       148.41 o
  11   5   2        197.37         20.56       110.38 o
  12   5   2       5462.10       5263.87       330.67 o
  13   5   2        257.62        399.99       154.00 o
  14   5   2       1661.43       1933.41       234.47 o
  15   5   2       1197.30        909.78       187.99 o
  16   5   2        788.79        588.45       222.36 o
  17   5   2         94.82        167.75       186.02 o
  18   5   2       4441.30       4559.03       479.74 o
  19   5   2       1428.67        971.90       304.31 o
 -19   6   2         46.84        226.27       388.33 o
 -18   6   2       2484.31       2819.53       381.47 o
 -17   6   2       3812.70       3593.92       837.18 o
 -16   6   2       5338.86       5717.65       475.89 o
 -15   6   2       4981.52       4891.14       640.09 o
 -14   6   2       2796.67       2763.94       330.60 o
 -13   6   2       8701.21       7703.83       352.24 o
 -12   6   2       1454.15       1501.39       186.97 o
 -11   6   2      14081.33      13719.87       421.81 o
 -10   6   2       6708.38       6403.73       484.83 o
  -9   6   2       6379.60       6233.99       255.66 o
  -8   6   2      27865.99      27965.56       598.82 o
  -7   6   2          0.51        -53.38        58.80 o
  -6   6   2       4602.44       4394.37       168.18 o
  -5   6   2          3.81         13.75        53.76 o
  -4   6   2        948.67        943.95        93.87 o
  -3   6   2        914.15       1046.09        67.97 o
  -2   6   2       6638.36       6405.02       207.16 o
  -1   6   2       5395.36       5369.97       125.08 o
   0   6   2      13522.25      13257.61       313.63 o
   1   6   2      20779.91      20178.11       336.23 o
   2   6   2       9022.89       9578.73       224.01 o
   3   6   2      14498.65      14023.16       307.65 o
   4   6   2       8629.87       7862.80       228.45 o
   5   6   2       8292.89       8709.93       260.39 o
   6   6   2       8428.46       7863.80       321.33 o
   7   6   2       1199.63       1397.18       166.66 o
   8   6   2       5670.02       5395.66       259.82 o
   9   6   2         55.66         13.30        89.42 o
  10   6   2       4645.11       4750.44       285.92 o
  11   6   2      10624.22       9857.60       371.42 o
  12   6   2        202.07        220.53       189.18 o
  13   6   2       3620.26       3576.56       308.86 o
  14   6   2        291.28        108.68       118.46 o
  15   6   2        639.12        871.85       321.28 o
  16   6   2        815.30        784.59       277.62 o
  17   6   2       2552.65       2549.23       367.62 o
  18   6   2        125.49        311.74       223.98 o
 -19   7   2       1867.77       3103.60       730.23 o
 -18   7   2        966.68        553.83       445.84 o
 -17   7   2       2237.36       2246.60       574.56 o
 -16   7   2       3261.70       3686.41       444.98 o
 -15   7   2       1153.48       1530.30       258.28 o
 -14   7   2       1818.74       1705.98       235.88 o
 -13   7   2       2627.20       2632.95       248.45 o
 -12   7   2      10771.01      10746.35       396.78 o
 -11   7   2       1872.54       1901.42       202.60 o
 -10   7   2      20843.41      19931.07       513.23 o
  -9   7   2       8552.46       8667.75       257.09 o
  -8   7   2        332.96        283.59        81.07 o
  -7   7   2      18750.54      18529.27       375.79 o
  -6   7   2       1380.94       1232.81       136.57 o
  -5   7   2      11169.22      10783.44       244.88 o
  -4   7   2       7403.25       7021.56       175.13 o
  -3   7   2      11482.87      12542.54       334.15 o
  -2   7   2       5969.05       6258.40       438.22 o
  -1   7   2      16863.72      18395.51       307.72 o
   0   7   2      30200.54      31391.42       482.53 o
   1   7   2          1.05         21.73        38.24 o
   2   7   2      39626.09      38566.96       589.46 o
   3   7   2      13783.71      14640.11       319.54 o
   4   7   2      21113.85      20979.22       446.28 o
   5   7   2       9364.85       8657.72       396.11 o
   6   7   2       1916.60       1950.38       155.28 o
   7   7   2      19825.16      19089.80       461.89 o
   8   7   2        264.95        297.45       103.60 o
   9   7   2      17153.05      16347.02       455.59 o
  10   7   2        379.66        405.88       124.12 o
  11   7   2       4218.28       3988.89       274.66 o
  12   7   2       5854.16       5592.50       636.53 o
  13   7   2       1316.55       1260.72       243.32 o
  14   7   2       3856.52       4748.20       340.88 o
  15   7   2         89.79         60.96       137.87 o
  16   7   2       6790.03       7221.81       547.23 o
  17   7   2        490.48        435.39       380.11 o
  18   7   2       9750.05      11576.36      1144.19 o
 -18   8   2       4958.62       5915.89       877.91 o
 -17   8   2       5836.05       6543.90       895.68 o
 -16   8   2       2643.31       2002.32       518.54 o
 -15   8   2        615.00        458.32       351.81 o
 -14   8   2        115.60         13.54       174.43 o
 -13   8   2       2647.68       3109.94       352.61 o
 -12   8   2       3095.36       3461.99       267.78 o
 -11   8   2      14198.39      14552.94       450.10 o
 -10   8   2       1307.72       1158.65       131.36 o
  -9   8   2       3277.18       3679.41       278.17 o
  -8   8   2      13735.56      13397.01       324.30 o
  -7   8   2        160.71         81.09        67.58 o
  -6   8   2      23682.52      24922.81       453.19 o
  -5   8   2       2247.92       2422.18       133.38 o
  -4   8   2      24256.58      23934.76       531.09 o
  -3   8   2        997.36       1139.14       128.05 o
  -2   8   2      15189.99      16172.85       412.78 o
  -1   8   2       3715.34       3667.49       217.42 o
   0   8   2        554.83        626.36        65.40 o
   1   8   2      27442.70      27063.44       437.20 o
   2   8   2        203.74        152.97        82.69 o
   3   8   2      44555.66      45526.38       779.23 o
   4   8   2        345.95        509.10       163.42 o
   5   8   2       6229.18       6282.14       303.23 o
   6   8   2        199.47        121.68        80.89 o
   7   8   2        148.70        370.41        96.01 o
   8   8   2      11515.04      11198.72       647.47 o
   9   8   2        374.06        222.23       105.29 o
  10   8   2      21120.71      21236.47       560.13 o
  11   8   2       5703.37       5672.73       362.33 o
  12   8   2       6925.65       6520.96       628.60 o
  13   8   2       2954.03       3201.36       371.05 o
  14   8   2        652.56        788.78       257.20 o
  15   8   2       7434.76       8348.24       605.58 o
  16   8   2          1.41        -15.91       210.25 o
  17   8   2       5382.38       5628.58       814.09 o
 -18   9   2       1682.65       2311.63       630.81 o
 -17   9   2       1120.52       1595.84       506.15 o
 -16   9   2       1156.74       1133.71       445.72 o
 -15   9   2          6.97        245.34       510.86 o
 -14   9   2       3216.79       3348.74       394.60 o
 -13   9   2       2596.82       2408.77       355.53 o
 -12   9   2       5466.50       4954.67       440.40 o
 -11   9   2       2620.10       2808.50       315.67 o
 -10   9   2       5022.07       5372.34       317.36 o
  -9   9   2        119.82        273.09       120.51 o
  -8   9   2       1492.96       1561.91       481.06 o
  -7   9   2       1057.59       1012.85       146.77 o
  -6   9   2       2081.58       2240.52       131.57 o
  -5   9   2      10237.89       9702.89       322.10 o
  -4   9   2       1133.24       1217.08       142.04 o
  -3   9   2       9262.57      10215.30       366.50 o
  -2   9   2      12545.11      13027.69       348.41 o
  -1   9   2         43.04        -30.64        75.57 o
   0   9   2       9533.95      10400.06       269.11 o
   1   9   2       2096.30       2479.48       197.20 o
   2   9   2       9526.17       9865.54       302.36 o
   3   9   2         59.91         94.86        80.21 o
   4   9   2       8806.84       8994.17       219.17 o
   5   9   2       2366.97       2529.05       147.62 o
   6   9   2        877.39        819.66       110.83 o
   7   9   2       4616.09       4615.82       225.41 o
   8   9   2         76.76        256.22       165.47 o
   9   9   2      15075.23      13928.70       574.52 o
  10   9   2       2755.52       3570.68       363.98 o
  11   9   2       7196.46       6932.36       509.71 o
  12   9   2        455.38        390.88       212.17 o
  13   9   2       1759.95       1811.99       311.11 o
  14   9   2       1177.41       1809.65       335.21 o
  15   9   2        386.00        708.79       249.93 o
  16   9   2       1867.39       1961.43       359.39 o
  17   9   2        419.69        459.79       382.55 o
 -17  10   2       1136.62        734.88       450.03 o
 -16  10   2        382.42        449.14       381.88 o
 -15  10   2        290.01        176.67       326.51 o
 -14  10   2        933.97        452.66       240.33 o
 -13  10   2        516.78        755.74       235.37 o
 -12  10   2        748.89        881.29       327.64 o
 -11  10   2       2300.22       2075.35       309.20 o
 -10  10   2        204.92        472.95       201.55 o
  -9  10   2        167.59         25.12       111.74 o
  -8  10   2         60.69        -86.31       102.76 o
  -7  10   2        878.75       1294.65       171.00 o
  -6  10   2       5881.40       6293.61       302.84 o
  -5  10   2       2075.04       2095.50       265.98 o
  -4  10   2       6885.75       6695.35       272.11 o
  -3  10   2       1103.37       1196.87       146.08 o
  -2  10   2       1671.44       1671.38       149.91 o
  -1  10   2       5604.11       5944.30       450.95 o
   0  10   2        831.64        959.79       162.61 o
   1  10   2        402.48        485.52        89.99 o
   2  10   2        255.83        338.94        95.88 o
   3  10   2        393.60        467.64       110.89 o
   4  10   2        220.25        309.90       132.86 o
   5  10   2          9.16         28.80        92.29 o
   6  10   2        147.63        272.41       112.77 o
   7  10   2          3.75       -106.75       106.75 o
   8  10   2       3200.06       3578.65       344.44 o
   9  10   2        106.55         70.93       212.98 o
  10  10   2         48.24        191.76       445.84 o
  11  10   2        344.63        179.86       196.28 o
  12  10   2        104.54        235.39       209.29 o
  13  10   2          4.66         48.39       213.80 o
  14  10   2       1098.34        941.97       293.42 o
  15  10   2        181.84        161.43       238.98 o
  16  10   2        291.14        179.48       234.33 o
 -16  11   2        129.09        -84.89       306.10 o
 -15  11   2          6.45         52.14       222.84 o
 -14  11   2        166.48        136.89       223.44 o
 -13  11   2       1026.87       1091.31       288.10 o
 -12  11   2        192.73        376.00       224.96 o
 -11  11   2          1.10       -117.71       253.46 o
 -10  11   2       3267.30       3169.78       353.85 o
  -9  11   2         46.25        -97.95       115.80 o
  -8  11   2          8.79       -103.06       107.43 o
  -7  11   2        315.62        344.44       137.19 o
  -6  11   2       3279.62       3485.22       253.34 o
  -5  11   2       1106.98       1180.39       166.54 o
  -4  11   2        886.44       1160.31       152.96 o
  -3  11   2        105.12        128.79        95.68 o
  -2  11   2       1303.79       1252.46       135.17 o
  -1  11   2       1216.93       1270.21       234.61 o
   0  11   2        355.29        200.58       149.49 o
   1  11   2         87.50         21.70       129.65 o
   2  11   2       9519.84       9424.35       691.04 o
   3  11   2          7.08        -12.42        86.13 o
   4  11   2        230.54         97.38       100.64 o
   5  11   2         23.96         23.81       108.77 o
   6  11   2       2152.39       2097.87       210.20 o
   7  11   2        122.33        192.86       146.81 o
   8  11   2        271.11        199.12       141.36 o
   9  11   2       1452.43       1576.03       278.00 o
  10  11   2          0.29        -69.60       162.07 o
  11  11   2       1948.91       1925.55       312.61 o
  12  11   2        858.32        882.74       273.03 o
  13  11   2        716.11        706.18       282.65 o
  14  11   2         69.66       -130.60       220.01 o
  15  11   2        968.81        808.59       738.88 o
  16  11   2         65.71        633.35       295.30 o
 -16  12   2         67.15       -279.55       279.55 o
 -15  12   2        376.56        333.24       252.63 o
 -14  12   2       1673.78       1230.81       337.60 o
 -13  12   2        105.70        251.75       237.02 o
 -12  12   2        471.24        416.41       224.04 o
 -11  12   2       2072.89       2413.79       330.34 o
 -10  12   2        635.49        659.22       273.71 o
  -9  12   2       5173.21       4364.31       361.38 o
  -8  12   2       3408.51       3633.43       286.57 o
  -7  12   2         95.15        131.89       123.76 o
  -6  12   2       3338.96       3236.59       253.25 o
  -5  12   2       1241.91       1301.09       171.82 o
  -4  12   2       1412.75       1522.82       251.81 o
  -3  12   2       1179.96        807.48       215.36 o
  -2  12   2       1239.96       1337.32       251.56 o
  -1  12   2       2319.28       1952.67       275.77 o
   0  12   2         24.44        143.21       156.35 o
   1  12   2      13480.54      13156.55       564.74 o
   2  12   2      10020.76       9166.79       479.17 o
   3  12   2       5925.71       6284.96      1016.04 o
   4  12   2       1305.06       1122.85       236.28 o
   5  12   2         32.79        -21.75       100.59 o
   6  12   2          0.52        244.64       146.29 o
   7  12   2         66.33         62.63       123.33 o
   8  12   2       1328.88       1240.08       305.87 o
   9  12   2        709.45        523.07       320.85 o
  10  12   2       4215.82       4233.02       335.50 o
  11  12   2         11.52       -102.52       338.77 o
  12  12   2       1309.09       1017.82       277.89 o
  13  12   2       2590.66       2989.18       399.34 o
  14  12   2        741.60        596.76       270.49 o
  15  12   2       1909.27       2568.19       408.84 o
 -15  13   2         35.82        -28.31       274.06 o
 -14  13   2       1548.38       1893.03       513.90 o
 -13  13   2         13.06        116.57       245.35 o
 -12  13   2       2162.95       1931.13       319.98 o
 -11  13   2         71.25       -177.17       177.17 o
 -10  13   2       4172.15       4659.19       546.14 o
  -9  13   2       1426.86       1388.52       270.25 o
  -8  13   2       2755.42       2923.57       260.14 o
  -7  13   2       6402.78       6723.84       499.52 o
  -6  13   2        197.42        100.86       162.90 o
  -5  13   2      10626.94      11092.43       603.32 o
  -4  13   2       6578.00       7062.30       504.77 o
  -3  13   2       9067.64       9402.20       501.81 o
  -2  13   2       3953.05       4204.00       397.17 o
  -1  13   2       6465.96       6743.99       503.19 o
   0  13   2       4574.64       4668.89       421.03 o
   1  13   2       1652.04       1977.90       297.41 o
   2  13   2      12293.93      12123.31       565.54 o
   3  13   2       1690.06       1950.44       298.06 o
   4  13   2        782.74        791.88       225.56 o
   5  13   2       3925.99       4424.39       426.42 o
   6  13   2        115.98       -105.94       199.65 o
   7  13   2       2198.53       2839.17       354.64 o
   8  13   2         11.38        -40.91       122.75 o
   9  13   2       7495.05       8132.56       443.28 o
  10  13   2       2593.60       2472.25       268.50 o
  11  13   2       4610.36       4711.72       457.74 o
  12  13   2        368.05        -32.36       433.97 o
  13  13   2        403.99        547.62       271.12 o
  14  13   2       2993.34       2827.90       522.22 o
 -14  14   2         93.50         50.98       272.44 o
 -13  14   2       4477.84       5637.14      1233.58 o
 -12  14   2        131.32        292.92       370.69 o
 -11  14   2       1514.62       1991.36       537.89 o
 -10  14   2        759.29        314.56       343.63 o
  -9  14   2       2002.68       2157.43       486.56 o
  -8  14   2       6977.17       6542.38       515.57 o
  -7  14   2          4.43        -37.00       149.33 o
  -6  14   2       6730.20       7762.36       558.50 o
  -5  14   2        452.66        142.99       306.34 o
  -4  14   2       4406.18       4752.72       435.40 o
  -3  14   2       1501.85       1418.23       278.51 o
  -2  14   2        941.35        578.03       485.60 o
  -1  14   2       3698.51       3626.12       386.60 o
   0  14   2        307.84        170.70       189.97 o
   1  14   2       8431.25       8244.87       581.89 o
   2  14   2        245.94        -25.71       178.27 o
   3  14   2       7327.23       6954.26       588.24 o
   4  14   2       2981.80       3046.10       369.92 o
   5  14   2       4083.45       4617.35       453.98 o
   6  14   2       3121.52       3713.95       408.39 o
   7  14   2        141.45         87.71       191.87 o
   8  14   2       2782.18       2587.98       346.50 o
   9  14   2          0.44        -63.56       245.14 o
  10  14   2       8384.22       9665.97      1014.54 o
  11  14   2        581.65       1000.91       432.90 o
  12  14   2       4421.36       5383.04       843.16 o
  13  14   2       5806.49       6185.06       874.04 o
 -13  15   2         19.37       -257.71       367.94 o
 -12  15   2       2463.24       2675.14       617.19 o
 -11  15   2          6.52        359.62       405.30 o
 -10  15   2       2046.22       1618.39       502.46 o
  -9  15   2       3541.13       2971.17       606.21 o
  -8  15   2       1623.68       1978.27       327.64 o
  -7  15   2       8639.35       9237.38       563.19 o
  -6  15   2         49.97        -79.07       151.57 o
  -5  15   2       3380.87       4032.30       418.64 o
  -4  15   2       1338.67       1110.39       346.77 o
  -3  15   2        147.22        139.22       195.14 o
  -2  15   2       1362.10       1389.80       294.17 o
  -1  15   2       3472.65       3426.83       401.14 o
   0  15   2       2398.37       2621.45       357.08 o
   1  15   2       2177.05       2536.97       357.66 o
   2  15   2       1322.12       1931.57       483.58 o
   3  15   2       1474.10       1283.29       296.83 o
   4  15   2       7344.13       7080.71       563.59 o
   5  15   2       3719.72       3350.88       392.40 o
   6  15   2       1081.64       1326.32       312.42 o
   7  15   2       3355.32       3259.65       629.85 o
   8  15   2         30.30        -53.43       174.21 o
   9  15   2       1531.88       1798.17       329.84 o
  10  15   2         48.02       -348.96       348.96 o
  11  15   2       1320.84       1293.19       523.81 o
  12  15   2       2413.84       2310.58       649.66 o
 -12  16   2          3.52        670.60       468.15 o
 -11  16   2        304.61        351.33       396.53 o
 -10  16   2        194.15        169.98       391.29 o
  -9  16   2        540.63        762.41       431.77 o
  -8  16   2       3118.97       2925.41       609.68 o
  -7  16   2        900.85        636.66       731.97 o
  -6  16   2       3726.84       3098.03       388.96 o
  -5  16   2        123.91         20.04       179.05 o
  -4  16   2       1394.65       1343.04       508.19 o
  -3  16   2       3103.13       3083.67       404.22 o
  -2  16   2         95.79         43.69       555.78 o
  -1  16   2       2721.11       2520.62       373.83 o
   0  16   2       5840.40       4843.79       480.17 o
   1  16   2        869.61        888.69       324.23 o
   2  16   2       1890.10       1776.34       327.91 o
   3  16   2       3488.72       2697.11       381.36 o
   4  16   2       2717.40       2601.07       387.35 o
   5  16   2       1851.57       1987.75       381.72 o
   6  16   2       4171.66       4076.78       457.77 o
   7  16   2         16.14        273.63       201.98 o
   8  16   2       2015.57       1517.54       315.17 o
   9  16   2         14.24        157.10       212.10 o
  10  16   2        578.51        430.91       499.61 o
  11  16   2        150.99       -158.61       433.95 o
 -10  17   2         71.90       -264.71       362.31 o
  -9  17   2        633.52        251.23       392.87 o
  -8  17   2          0.30         26.77       370.69 o
  -7  17   2        359.13        195.10       215.59 o
  -6  17   2       1288.71       1730.53       527.35 o
  -5  17   2        741.29        661.99       260.31 o
  -4  17   2        477.83        331.30       201.78 o
  -3  17   2        100.89       -184.05       184.05 o
  -2  17   2       2342.70       3146.16       418.90 o
  -1  17   2       3710.65       3126.63       432.66 o
   0  17   2         66.01        320.36       336.42 o
   1  17   2       2789.49       2893.52       410.09 o
   2  17   2        235.82        201.99       353.11 o
   3  17   2        107.13         71.52       211.66 o
   4  17   2          4.32       -163.46       218.05 o
   5  17   2        994.05        896.43       275.73 o
   6  17   2        518.97        549.65       271.08 o
   7  17   2        823.73        681.68       266.12 o
   8  17   2          4.76       -192.09       192.09 o
   9  17   2        168.79        166.39       403.82 o
  10  17   2         63.29       -260.94       410.52 o
  -8  18   2         74.93       -284.80       408.83 o
  -7  18   2        628.07        190.40       248.81 o
  -6  18   2         15.87        205.90       209.24 o
  -5  18   2        101.60        343.74       238.88 o
  -4  18   2        151.90        101.59       209.75 o
  -3  18   2         24.54         81.77       259.48 o
  -2  18   2        353.41        970.71       285.20 o
  -1  18   2       2798.41       2223.97       384.62 o
   0  18   2       1015.93       1546.11       354.76 o
   1  18   2       1267.97       1038.32       304.00 o
   2  18   2         49.76         31.34       224.66 o
   3  18   2         31.44        -32.63       233.94 o
   4  18   2        109.29        441.44       248.49 o
   5  18   2        266.46        429.81       243.86 o
   6  18   2         57.11       -146.09       202.63 o
   7  18   2         42.31       -192.23       192.23 o
   8  18   2          0.08        -96.95       232.18 o
  -6  19   2        349.09        100.08       289.49 o
  -5  19   2          0.61       -198.99       198.99 o
  -4  19   2        202.52        -86.35       212.44 o
  -3  19   2        322.04         97.50       385.16 o
  -2  19   2         67.35        135.70       283.62 o
  -1  19   2       1864.17       1597.36       367.29 o
   0  19   2       2186.88       2641.96       440.47 o
   1  19   2        234.50        333.92       487.36 o
   2  19   2       1401.27        851.60       301.77 o
   3  19   2       1123.49        981.49       313.94 o
   4  19   2         61.84         56.10       224.30 o
   5  19   2       3405.09       3379.02       481.27 o
 -20   1   3        529.80        400.87       386.76 o
 -19   1   3        228.77        400.47       261.33 o
 -18   1   3       1757.69       1841.72       350.41 o
 -17   1   3        326.78        124.72       189.68 o
 -16   1   3      14726.49      14950.58       936.35 o
 -15   1   3       4299.00       3888.44       385.73 o
 -14   1   3          1.78        170.53       176.56 o
 -13   1   3        449.49        518.20       189.55 o
 -12   1   3        270.96         80.41       107.24 o
 -11   1   3       2840.09       3001.24       197.67 o
 -10   1   3       2091.39       2133.60       277.99 o
  -9   1   3       3268.33       3375.36       304.49 o
  -8   1   3        109.31        103.31        73.46 o
  -7   1   3       9052.10       8586.96       239.87 o
  -6   1   3        152.60        217.59        62.73 o
  -5   1   3       1026.71        924.70        84.13 o
  -4   1   3       3531.81       3905.60       132.55 o
  -3   1   3      23919.30      26273.04       452.77 o
  -2   1   3       1518.30       1339.12        73.95 o
  -1   1   3        193.98        238.05        37.59 o
   0   1   3       2264.42       2226.28        93.43 o
   1   1   3         19.87         22.50        41.51 o
   2   1   3      31388.74      31659.79       538.97 o
   3   1   3       3779.86       3665.38       140.10 o
   4   1   3       5626.06       5961.96       193.29 o
   5   1   3        237.64        250.99        74.38 o
   6   1   3        777.85        669.06        98.87 o
   7   1   3        119.09        321.95        92.19 o
   8   1   3      14209.76      15073.69       415.37 o
   9   1   3       1915.17       2188.88       183.90 o
  10   1   3         21.87        -33.47        93.91 o
  11   1   3       1893.40       1745.95       190.93 o
  12   1   3       8398.39       8447.24       487.85 o
  13   1   3       1201.45       1122.90       186.55 o
  14   1   3        533.91        331.19       155.05 o
  15   1   3         41.69       -145.22       172.13 o
  16   1   3       1172.17        903.41       316.53 o
  17   1   3         13.24       -205.77       205.77 o
  18   1   3         31.17         13.55       221.12 o
  19   1   3          1.11        185.11       221.32 o
 -20   2   3       2683.46       3410.78       970.24 o
 -19   2   3         66.60          4.46       242.69 o
 -18   2   3       2822.36       3226.40       413.97 o
 -17   2   3       5736.73       5724.38       511.88 o
 -16   2   3         53.36        -12.29       261.36 o
 -15   2   3       9430.42       8688.51      1272.72 o
 -14   2   3         75.15        205.70       165.82 o
 -13   2   3        476.58        587.69       180.36 o
 -12   2   3        768.63        725.40       128.69 o
 -11   2   3         18.80        -16.57        79.69 o
 -10   2   3          4.94        -73.21        73.36 o
  -9   2   3       3133.95       3208.01       428.59 o
  -8   2   3      24406.02      24015.68       505.74 o
  -7   2   3          0.01         65.69        71.22 o
  -6   2   3      19212.64      18846.62       396.82 o
  -5   2   3       1541.60       1661.76        73.34 o
  -4   2   3       8711.55       9211.35       176.74 o
  -3   2   3       4898.92       5058.16       119.14 o
  -2   2   3         55.18        113.44        42.58 o
  -1   2   3      16053.69      16654.71       296.29 o
   0   2   3       4856.70       4835.47       126.88 o
   1   2   3      67585.77      67468.90      1038.60 o
   2   2   3       8660.42       8687.30       222.43 o
   3   2   3       3760.04       4077.70       152.97 o
   4   2   3      28538.54      29423.55       549.61 o
   5   2   3        200.93        254.40        76.18 o
   6   2   3         63.94        293.59        86.28 o
   7   2   3      17967.32      17247.23       419.86 o
   8   2   3       4914.87       3908.85       351.23 o
   9   2   3       1010.32        753.43       126.19 o
  10   2   3       8473.51       8485.34       322.87 o
  11   2   3      10015.16       9177.35       350.88 o
  12   2   3         30.07        -18.36       120.95 o
  13   2   3      16259.96      16059.70       628.02 o
  14   2   3        110.30       -115.36       119.04 o
  15   2   3       1114.07        809.48       280.99 o
  16   2   3          4.60       -101.30       218.26 o
  17   2   3         11.12        -63.56       203.10 o
  18   2   3          5.22        107.80       210.76 o
  19   2   3       2559.80       2879.86       428.65 o
 -20   3   3        135.79        -76.96       228.09 o
 -19   3   3       2731.24       2729.06       410.17 o
 -18   3   3       1290.00       1687.64       315.58 o
 -17   3   3       2194.88       3223.61       394.50 o
 -16   3   3       7155.83       6948.02       539.28 o
 -15   3   3        404.79        220.93       182.67 o
 -14   3   3       3228.90       3058.87       330.17 o
 -13   3   3        651.48        626.13       140.19 o
 -12   3   3        503.93        604.36       122.94 o
 -11   3   3        288.85        604.74       117.02 o
 -10   3   3       8450.60       8557.30       292.41 o
  -9   3   3       3614.90       3481.44       232.04 o
  -8   3   3       6465.44       6382.77       229.81 o
  -7   3   3      19941.95      19878.92       436.74 o
  -6   3   3       2446.71       2750.94       159.96 o
  -5   3   3      16961.18      17867.98       383.56 o
  -4   3   3      11547.07      12713.40       236.68 o
  -3   3   3       6797.42       7180.23       157.27 o
  -2   3   3       8140.82       7968.54       162.13 o
  -1   3   3      70556.37      72126.92      1321.10 o
   0   3   3     231369.31     232897.66      3961.62 o
   1   3   3          4.24         -8.06        44.86 o
   2   3   3      33155.45      32651.69       563.10 o
   3   3   3       4617.68       4555.78       159.91 o
   4   3   3        743.98        768.06        94.40 o
   5   3   3      18583.02      18233.58       408.84 o
   6   3   3       1539.50       1217.17       210.80 o
   7   3   3       1289.43        908.25       126.90 o
   8   3   3        543.70        342.13       139.01 o
   9   3   3       9016.82       8871.57       312.78 o
  10   3   3        804.53        992.00       151.31 o
  11   3   3       8781.79       8387.62       339.81 o
  12   3   3      24962.67      25040.53       638.55 o
  13   3   3        109.98        -15.61       131.07 o
  14   3   3       5997.37       5704.58       359.96 o
  15   3   3          6.22        125.00       153.58 o
  16   3   3         56.25        142.71       202.27 o
  17   3   3         90.80        213.43       201.69 o
  18   3   3       2695.20       2538.32       389.78 o
  19   3   3       2223.43       2973.13       416.39 o
 -19   4   3         25.22       -160.88       160.88 o
 -18   4   3       2424.23       2226.09       359.06 o
 -17   4   3       2626.52       2171.25       526.55 o
 -16   4   3        656.40        840.92       243.59 o
 -15   4   3       4204.80       4272.54       662.33 o
 -14   4   3        613.55        436.64       180.08 o
 -13   4   3       5783.86       5394.90       310.32 o
 -12   4   3       2164.70       2223.85       203.51 o
 -11   4   3      12844.29      12814.44       500.14 o
 -10   4   3       5641.27       6038.84       262.49 o
  -9   4   3       8164.67       8327.43       283.29 o
  -8   4   3      19897.99      19588.96       455.34 o
  -7   4   3       1688.34       1667.35       137.46 o
  -6   4   3       6088.60       5927.40       176.90 o
  -5   4   3       3585.53       3689.07       131.38 o
  -4   4   3       5563.19       5962.52       156.14 o
  -3   4   3      24668.72      25747.10       404.51 o
  -2   4   3      13032.64      13458.16       283.42 o
  -1   4   3      18972.83      19578.29       351.83 o
   0   4   3       3947.93       4154.93       127.64 o
   1   4   3      46821.76      46529.61       753.78 o
   2   4   3       5164.01       5182.90       161.46 o
   3   4   3      26563.40      26407.77       494.85 o
   4   4   3        845.66        558.26        84.42 o
   5   4   3        388.50        415.56       117.58 o
   6   4   3        948.38        767.06       109.81 o
   7   4   3          7.92         10.06        78.33 o
   8   4   3      18218.71      18326.07       461.24 o
   9   4   3         47.52         52.38        92.88 o
  10   4   3      16744.46      15298.21       647.62 o
  11   4   3       1882.96       2280.26       215.53 o
  12   4   3       3407.41       3647.18       277.20 o
  13   4   3       3656.76       3644.72       347.34 o
  14   4   3        408.96        186.39       140.89 o
  15   4   3        213.48        121.23       158.48 o
  16   4   3        164.53        247.19       204.78 o
  17   4   3       2054.43       2362.57       432.25 o
  18   4   3       1041.62       1248.31       397.97 o
  19   4   3       3194.81       3510.37       574.06 o
 -19   5   3       1058.10       1340.91       309.48 o
 -18   5   3         15.56        209.43       220.34 o
 -17   5   3        794.53        996.50       259.93 o
 -16   5   3       6262.67       6439.82       502.49 o
 -15   5   3        878.34       1187.85       250.39 o
 -14   5   3       7046.22       6760.68       723.35 o
 -13   5   3       5453.21       5458.79       325.03 o
 -12   5   3       3407.71       3275.45       276.50 o
 -11   5   3       6704.43       6967.91       303.05 o
 -10   5   3        565.20        299.91       108.25 o
  -9   5   3       1316.35       1642.80       157.64 o
  -8   5   3       2016.53       2429.23       232.16 o
  -7   5   3       3691.55       3627.16       155.45 o
  -6   5   3       1061.83        854.77        87.41 o
  -5   5   3       3954.66       4074.65       147.88 o
  -4   5   3       5252.13       5483.23       154.87 o
  -3   5   3       4534.52       4307.69       128.58 o
  -2   5   3          8.04         28.66        39.67 o
  -1   5   3       2115.58       2048.01        90.78 o
   0   5   3      16187.09      16586.02       318.38 o
   1   5   3       1027.81       1216.78        86.69 o
   2   5   3      32662.06      33068.01       581.64 o
   3   5   3      22813.32      22830.38       446.30 o
   4   5   3      15762.78      15631.02       356.56 o
   5   5   3       4473.86       3889.99       187.89 o
   6   5   3         13.21         86.92        79.43 o
   7   5   3       1096.37       1022.36       132.11 o
   8   5   3       6132.77       5299.55       258.36 o
   9   5   3       5905.72       5541.82       456.23 o
  10   5   3        290.88        179.29       139.25 o
  11   5   3       3011.18       3159.17       253.35 o
  12   5   3       1620.59       1451.38       199.61 o
  13   5   3       1532.86       1607.42       262.81 o
  14   5   3        841.09        762.08       179.33 o
  15   5   3         96.61        114.91       131.69 o
  16   5   3       1618.79       2354.23       685.12 o
  17   5   3         11.42        -30.44       164.85 o
  18   5   3       4538.16       5715.46       555.69 o
 -19   6   3        640.98        821.82       469.99 o
 -18   6   3        749.49        439.94       214.17 o
 -17   6   3       1122.08        934.96       374.61 o
 -16   6   3       1241.95       1849.59       306.95 o
 -15   6   3       1201.61       1230.26       244.82 o
 -14   6   3        203.63        410.90       149.27 o
 -13   6   3        282.08        349.44       129.96 o
 -12   6   3       1423.61       1658.64       364.75 o
 -11   6   3       3165.90       3188.46       235.72 o
 -10   6   3       2952.21       3152.44       228.77 o
  -9   6   3          0.36        -26.96        62.07 o
  -8   6   3        228.46        269.06        74.85 o
  -7   6   3        416.82        348.89        86.82 o
  -6   6   3       6664.60       7322.17       203.96 o
  -5   6   3       4539.86       4722.78       158.56 o
  -4   6   3       1152.87        981.42        81.25 o
  -3   6   3       7081.85       7323.92       172.98 o
  -2   6   3        252.94        316.81        45.48 o
  -1   6   3        901.10       1090.15        71.48 o
   0   6   3       9538.97      10429.80       269.61 o
   1   6   3      16887.30      17179.96       341.39 o
   2   6   3       2455.44       2466.96       124.20 o
   3   6   3      11381.23      11126.18       294.42 o
   4   6   3       1122.80       1216.29       114.12 o
   5   6   3       8376.93       8358.53       381.50 o
   6   6   3         24.22        -10.38        72.98 o
   7   6   3       2720.09       2912.87       198.22 o
   8   6   3       3102.13       3163.59       219.69 o
   9   6   3       1437.53       1281.67       215.80 o
  10   6   3       1399.30       1374.09       174.69 o
  11   6   3         84.39        -16.45       116.19 o
  12   6   3       1255.43       1198.34       189.41 o
  13   6   3        885.76        727.89       174.37 o
  14   6   3        451.91        267.19       147.82 o
  15   6   3       1123.32       1023.01       199.72 o
  16   6   3        571.12        428.78       295.41 o
  17   6   3       4388.35       4589.31       462.53 o
  18   6   3         76.29        470.25       225.85 o
 -19   7   3          6.80        106.35       427.15 o
 -18   7   3        817.68        168.94       338.22 o
 -17   7   3         56.56       -155.81       314.24 o
 -16   7   3        157.90        167.18       306.97 o
 -15   7   3        102.67       -108.44       120.42 o
 -14   7   3        697.65        669.68       202.76 o
 -13   7   3        287.07        406.48       179.06 o
 -12   7   3         89.38        110.61       115.73 o
 -11   7   3          0.96        -89.49        89.49 o
 -10   7   3        276.88        314.57        90.57 o
  -9   7   3       1428.58       1688.14       160.99 o
  -8   7   3        139.90        221.83       111.65 o
  -7   7   3       1327.76       1358.14       113.39 o
  -6   7   3          7.86          8.00        57.37 o
  -5   7   3       4053.57       4192.86       159.75 o
  -4   7   3         26.73         38.58        49.04 o
  -3   7   3       3952.51       3933.70       132.99 o
  -2   7   3       1337.28       1352.35       143.82 o
  -1   7   3      12070.73      13025.59       248.70 o
   0   7   3       1206.95       1470.18        85.44 o
   1   7   3       8434.56       8565.18       229.01 o
   2   7   3       2622.85       2578.38       126.32 o
   3   7   3        486.19        649.85       101.79 o
   4   7   3       4949.67       5156.67       214.75 o
   5   7   3         54.15        -18.40       100.66 o
   6   7   3        523.06        523.44       195.10 o
   7   7   3        217.60        336.99        97.03 o
   8   7   3        117.75         71.57        91.21 o
   9   7   3        325.47        142.15       105.21 o
  10   7   3        166.28        174.05       122.32 o
  11   7   3        147.47        138.32       139.32 o
  12   7   3          0.11        -83.95       116.84 o
  13   7   3        574.49        557.49       155.91 o
  14   7   3       1055.36        994.28       225.48 o
  15   7   3        595.09        304.38       182.01 o
  16   7   3       3873.10       4105.44       394.54 o
  17   7   3        171.03        246.92       418.31 o
  18   7   3         62.11        337.18       411.74 o
 -18   8   3       1950.28       2653.01       648.62 o
 -17   8   3          1.24         -5.49       349.12 o
 -16   8   3        364.15        212.54       387.40 o
 -15   8   3        796.91        659.75       368.77 o
 -14   8   3         33.78         92.96       201.12 o
 -13   8   3        258.55        374.74       203.94 o
 -12   8   3         92.28         -6.06       181.01 o
 -11   8   3          0.75          4.04       106.68 o
 -10   8   3        619.97        499.45       128.52 o
  -9   8   3        737.33       1020.29       116.97 o
  -8   8   3       4455.96       4636.79       264.41 o
  -7   8   3       3315.88       3599.77       168.22 o
  -6   8   3        326.14        231.90        91.89 o
  -5   8   3         14.21         27.79        50.17 o
  -4   8   3        438.75        526.82        89.07 o
  -3   8   3        180.51        338.26        94.11 o
  -2   8   3       5031.93       5728.16       221.86 o
  -1   8   3         49.11         82.90        65.32 o
   0   8   3       1160.76       1203.19        82.06 o
   1   8   3       2533.79       2579.46       126.69 o
   2   8   3        921.79        885.12        82.50 o
   3   8   3       1870.53       1937.21       139.82 o
   4   8   3       1977.10       1920.41       133.67 o
   5   8   3          1.32          5.30        63.78 o
   6   8   3        272.97        286.27        89.91 o
   7   8   3         92.02         58.03        87.60 o
   8   8   3         73.06        -16.34        92.78 o
   9   8   3       2338.07       2383.94       209.81 o
  10   8   3        322.44        267.95       167.03 o
  11   8   3        163.18        140.74       123.86 o
  12   8   3       1559.12       1553.96       208.82 o
  13   8   3        656.29        653.21       240.41 o
  14   8   3         57.08         88.51       195.85 o
  15   8   3        208.92        524.57       243.51 o
  16   8   3         20.95       -277.39       277.39 o
  17   8   3        774.87        359.76       399.71 o
 -18   9   3        587.16        449.56       448.62 o
 -17   9   3        962.67       1069.98       467.05 o
 -16   9   3       1803.16       1496.01       473.92 o
 -15   9   3         83.06         69.63       275.40 o
 -14   9   3        376.96        313.47       208.93 o
 -13   9   3        735.38        793.27       335.69 o
 -12   9   3        447.26        352.63       205.20 o
 -11   9   3         13.47        -42.21       171.20 o
 -10   9   3       5314.45       5874.59       716.47 o
  -9   9   3        508.96        398.67       133.62 o
  -8   9   3       2580.31       2463.58       347.81 o
  -7   9   3       3117.01       3363.92       235.35 o
  -6   9   3       1689.04       1934.47       125.08 o
  -5   9   3       3261.87       3286.51       121.72 o
  -4   9   3       3102.52       3425.21       218.17 o
  -3   9   3       8198.82       8518.09       500.10 o
  -2   9   3        193.68        212.77        81.06 o
  -1   9   3       3863.61       4315.78       161.57 o
   0   9   3       2215.54       2271.29       145.98 o
   1   9   3       1274.24       1336.88        99.61 o
   2   9   3       9770.50       9565.96       259.42 o
   3   9   3       2769.90       2842.66       126.31 o
   4   9   3       4175.59       4141.75       175.09 o
   5   9   3       4888.19       5029.24       236.36 o
   6   9   3        201.33        328.69        93.18 o
   7   9   3          4.07         -0.13        90.11 o
   8   9   3        942.49       1097.83       185.90 o
   9   9   3       5761.85       6170.13       453.14 o
  10   9   3        577.43        567.73       419.84 o
  11   9   3       1936.74       2347.00       322.12 o
  12   9   3        291.70        491.37       219.51 o
  13   9   3         25.92          9.15       204.81 o
  14   9   3        689.95        593.76       258.29 o
  15   9   3         20.09       -162.23       210.52 o
  16   9   3       1337.97       1492.96       333.16 o
  17   9   3        537.76        655.78       464.74 o
 -17  10   3       4778.51       4789.43       747.37 o
 -16  10   3        855.77        715.58       444.06 o
 -15  10   3       3364.41       4142.34       454.86 o
 -14  10   3       1171.95        787.65       263.17 o
 -13  10   3         97.42        395.81       233.71 o
 -12  10   3       1779.06       1964.88       311.87 o
 -11  10   3       3231.06       3402.79       559.82 o
 -10  10   3        108.91        223.57       179.26 o
  -9  10   3       8475.58       8376.58       349.53 o
  -8  10   3       2714.06       3294.48       253.25 o
  -7  10   3        346.80        443.49       126.50 o
  -6  10   3       7258.49       7134.80       353.66 o
  -5  10   3       8262.90       8751.63       318.96 o
  -4  10   3       2056.90       2002.12       184.81 o
  -3  10   3         18.92       -111.45       129.52 o
  -2  10   3       5177.30       5393.86       237.78 o
  -1  10   3       2060.85       2304.75       157.73 o
   0  10   3       2104.65       2343.62       103.58 o
   1  10   3       6214.40       5988.21       195.11 o
   2  10   3       9244.75       9132.44       301.57 o
   3  10   3       2631.70       2734.05       201.17 o
   4  10   3       1243.34       1350.26       165.26 o
   5  10   3         28.46        -64.92       110.68 o
   6  10   3        824.68        825.20       181.20 o
   7  10   3        419.28        443.03       172.36 o
   8  10   3       3072.32       3178.60       331.36 o
   9  10   3         24.80         -3.53       152.55 o
  10  10   3      13364.55      13325.17       613.95 o
  11  10   3        916.58       1138.53       348.98 o
  12  10   3       2449.70       1601.60       433.21 o
  13  10   3       1897.37       2718.56       412.70 o
  14  10   3        922.44       1068.71       307.94 o
  15  10   3       1453.99       1148.78       301.97 o
  16  10   3         10.05        134.09       258.35 o
 -17  11   3       1374.56        394.13       429.59 o
 -16  11   3       4399.59       4154.34       683.60 o
 -15  11   3        132.43        224.78       255.27 o
 -14  11   3        426.32         30.76       207.60 o
 -13  11   3        655.72        281.04       218.57 o
 -12  11   3        741.51        657.49       244.16 o
 -11  11   3        528.29        862.19       236.29 o
 -10  11   3       5871.49       5737.76       447.73 o
  -9  11   3       2346.62       2175.31       284.22 o
  -8  11   3        822.09       1102.46       219.74 o
  -7  11   3      14112.50      13466.57       714.11 o
  -6  11   3        965.97       1000.92       158.88 o
  -5  11   3      13212.15      13596.19       416.75 o
  -4  11   3       3022.22       3256.41       443.62 o
  -3  11   3       3417.67       3892.20       450.34 o
  -2  11   3       3167.52       2850.46       193.04 o
  -1  11   3        416.35        334.05       166.97 o
   0  11   3       2207.38       2730.32       305.09 o
   1  11   3       4782.78       4290.67       429.67 o
   2  11   3       2778.42       2844.47       246.89 o
   3  11   3       3249.47       3761.39       241.85 o
   4  11   3       4879.05       5059.76       307.54 o
   5  11   3        536.34        517.01       138.00 o
   6  11   3       2066.43       2349.04       226.98 o
   7  11   3       1527.06       1406.44       265.30 o
   8  11   3        295.92        217.22       179.81 o
   9  11   3      14945.27      15603.54       654.58 o
  10  11   3       2994.22       3160.49       363.66 o
  11  11   3        845.50       1381.59       590.05 o
  12  11   3       3012.41       3858.02       430.12 o
  13  11   3         10.38       -169.02       205.83 o
  14  11   3       2708.53       2608.82       396.15 o
  15  11   3        357.28        631.68       277.98 o
  16  11   3       1163.14       1356.87       744.84 o
 -16  12   3          1.22        607.52       395.30 o
 -15  12   3       1759.80       1893.40       348.15 o
 -14  12   3        160.26         15.02       219.72 o
 -13  12   3        151.50        462.70       293.78 o
 -12  12   3        508.69        380.62       220.71 o
 -11  12   3       1587.15       1700.87       300.20 o
 -10  12   3       5309.83       4540.35       693.98 o
  -9  12   3       1499.57       1652.82       302.59 o
  -8  12   3       6656.53       6966.80       505.74 o
  -7  12   3        672.21        685.63       203.46 o
  -6  12   3       2398.06       2419.04       225.01 o
  -5  12   3       1820.01       1595.18       188.28 o
  -4  12   3       1803.16       2331.37       295.14 o
  -3  12   3       8959.24       7661.53       699.04 o
  -2  12   3        170.72         93.92       160.20 o
  -1  12   3       9951.45      10100.21       496.89 o
   0  12   3         37.03         88.46       151.69 o
   1  12   3       6382.96       5744.54       444.15 o
   2  12   3       1632.26       1537.38       273.90 o
   3  12   3        191.20        437.02       184.89 o
   4  12   3       3535.58       3114.54       339.43 o
   5  12   3       3268.18       3515.63       376.55 o
   6  12   3        967.58       1300.75       257.89 o
   7  12   3        921.99        690.71       163.92 o
   8  12   3       7686.64       8233.64       395.62 o
   9  12   3       1758.20       1556.57       337.51 o
  10  12   3       7495.26       7641.58       441.56 o
  11  12   3       1471.20       1441.24       302.85 o
  12  12   3        574.83       1077.42       279.11 o
  13  12   3       2325.33       2248.65       368.93 o
  14  12   3         58.97       -221.58       225.34 o
  15  12   3       1226.00       1076.51       317.51 o
 -15  13   3         39.72       -253.36       253.36 o
 -14  13   3       3477.68       3463.24       454.73 o
 -13  13   3         25.21         79.61       237.08 o
 -12  13   3       2121.77       2776.81       496.55 o
 -11  13   3       1516.38       1208.46       284.51 o
 -10  13   3        280.80        357.58       204.27 o
  -9  13   3       4070.94       3393.98       361.37 o
  -8  13   3         38.42       -108.40       108.40 o
  -7  13   3       1440.99       1534.19       273.34 o
  -6  13   3        533.73        583.93       214.04 o
  -5  13   3       1372.20       1203.62       545.26 o
  -4  13   3       1149.65       1477.10       370.48 o
  -3  13   3       1949.36       2583.80       381.73 o
  -2  13   3       1851.83       1985.23       352.32 o
  -1  13   3       1190.51        942.71       240.26 o
   0  13   3      11876.05      11966.70       569.55 o
   1  13   3        434.86        168.20       183.67 o
   2  13   3        852.79        956.41       239.24 o
   3  13   3       4174.16       3900.78       410.52 o
   4  13   3       1004.21        911.39       536.11 o
   5  13   3       5625.77       5988.38       856.11 o
   6  13   3        497.88        620.97       223.57 o
   7  13   3       4160.58       4492.57       558.92 o
   8  13   3        746.06       1076.61       263.90 o
   9  13   3       1849.66       1798.47       242.56 o
  10  13   3         12.73         -5.58       145.09 o
  11  13   3        300.96        442.13       447.51 o
  12  13   3        839.25        666.77       279.83 o
  13  13   3          5.03        131.95       263.79 o
  14  13   3        883.05       1325.29       630.09 o
 -14  14   3          1.71       -156.17       244.10 o
 -13  14   3        481.44        123.52       241.40 o
 -12  14   3       1626.23       1409.18       525.42 o
 -11  14   3        229.65       -277.63       339.52 o
 -10  14   3        952.47        965.66       419.50 o
  -9  14   3       1979.34       2135.30       518.14 o
  -8  14   3       2306.02       2375.55       325.19 o
  -7  14   3         72.06          3.28       169.42 o
  -6  14   3         11.67        245.29       201.37 o
  -5  14   3        651.53        478.70       217.27 o
  -4  14   3         79.49        118.49       173.99 o
  -3  14   3        459.45        472.50       205.15 o
  -2  14   3        117.08        150.04       176.90 o
  -1  14   3        884.35       1387.89       406.82 o
   0  14   3        295.82         38.20       176.37 o
   1  14   3         19.05        158.50       186.00 o
   2  14   3        133.33        120.53       178.49 o
   3  14   3         33.19        -16.81       177.88 o
   4  14   3       2961.61       3116.14       523.09 o
   5  14   3        339.77        329.67       220.84 o
   6  14   3       2809.53       3223.71       389.80 o
   7  14   3        926.74       1184.19       271.58 o
   8  14   3        827.05        682.29       235.07 o
   9  14   3        923.91        351.83       197.30 o
  10  14   3       1526.58       1304.11       301.79 o
  11  14   3        601.15        457.02       449.80 o
  12  14   3          3.16        312.97       442.20 o
  13  14   3        266.97       -352.72       352.72 o
 -13  15   3        238.95         88.84       409.76 o
 -12  15   3         21.21        213.80       413.53 o
 -11  15   3        637.16        208.72       420.49 o
 -10  15   3       1525.91       1253.35       453.82 o
  -9  15   3        100.84        200.37       360.74 o
  -8  15   3       2292.24       2013.27       514.14 o
  -7  15   3         41.69         30.37       161.18 o
  -6  15   3         31.13        220.70       192.29 o
  -5  15   3         17.08          1.73       187.11 o
  -4  15   3          1.62        268.32       216.04 o
  -3  15   3       2392.91       1690.52       305.40 o
  -2  15   3        555.90        245.87       315.73 o
  -1  15   3        934.03       1168.35       278.28 o
   0  15   3       1432.52       1072.09       267.77 o
   1  15   3         63.36        228.19       215.14 o
   2  15   3        947.79        666.29       259.83 o
   3  15   3         65.50        106.67       266.06 o
   4  15   3         37.02         41.82       200.17 o
   5  15   3        287.96        439.90       233.39 o
   6  15   3        296.25        354.39       234.41 o
   7  15   3         63.47        -10.35       194.34 o
   8  15   3        975.03        504.45       500.54 o
   9  15   3       2383.71       2019.91       340.44 o
  10  15   3       1329.47       1152.23       503.91 o
  11  15   3        858.93        758.81       454.83 o
  12  15   3         58.03       -408.24       408.24 o
 -12  16   3        259.79        -83.76       419.47 o
 -11  16   3        577.44        262.79       391.45 o
 -10  16   3         62.64        441.82       384.52 o
  -9  16   3       1128.09        528.09       430.97 o
  -8  16   3       1819.80       2258.02       566.85 o
  -7  16   3          1.06        -95.53       192.87 o
  -6  16   3        452.43        138.49       208.10 o
  -5  16   3        377.72        112.87       190.44 o
  -4  16   3        696.31        567.92       249.48 o
  -3  16   3         68.39       -122.74       443.73 o
  -2  16   3       1592.03       1262.36       546.72 o
  -1  16   3        294.18         88.45       205.26 o
   0  16   3        153.59         56.59       198.84 o
   1  16   3       1353.97       1613.80       321.43 o
   2  16   3        396.70        402.53       510.78 o
   3  16   3         78.43         62.89       241.89 o
   4  16   3        379.09        359.03       474.59 o
   5  16   3        278.73         36.96       388.43 o
   6  16   3         30.47       -103.12       154.91 o
   7  16   3         91.14        -93.06       188.36 o
   8  16   3        152.27        -69.72       225.76 o
   9  16   3       1150.04       1042.71       311.20 o
  10  16   3       2262.25       1948.01       617.01 o
  11  16   3         15.55       -398.85       398.85 o
 -10  17   3         31.42        441.63       424.17 o
  -9  17   3       2096.50       2150.97       582.26 o
  -8  17   3        378.15        456.70       424.59 o
  -7  17   3        576.40        597.31       224.54 o
  -6  17   3        428.71        124.78       203.00 o
  -5  17   3       1689.10       2057.72       356.99 o
  -4  17   3         38.74        -56.78       180.66 o
  -3  17   3         30.65         19.06       195.17 o
  -2  17   3         49.88        298.10       228.97 o
  -1  17   3        166.00        327.06       247.09 o
   0  17   3        724.19        692.12       501.06 o
   1  17   3        406.32        101.47       395.06 o
   2  17   3       4768.33       4814.96       671.55 o
   3  17   3       1962.80       1722.09       361.25 o
   4  17   3        572.23         17.85       214.87 o
   5  17   3       3195.00       3158.39       423.48 o
   6  17   3          7.90        -66.84       181.50 o
   7  17   3        563.25        233.04       233.16 o
   8  17   3        393.66         76.36       210.36 o
   9  17   3        752.47        571.36       507.07 o
  -8  18   3       3711.59       3469.99       701.11 o
  -7  18   3         43.41        597.91       416.06 o
  -6  18   3        828.55       1064.67       304.77 o
  -5  18   3         12.90         61.70       365.28 o
  -4  18   3       1329.11        996.51       296.53 o
  -3  18   3       1088.23       1260.54       309.37 o
  -2  18   3        176.60        -37.26       208.08 o
  -1  18   3       4074.83       3852.72       486.14 o
   0  18   3       1247.09       1129.53       451.66 o
   1  18   3       2935.22       2346.02       408.55 o
   2  18   3        229.74         38.86       245.23 o
   3  18   3       2572.07       3580.27       458.41 o
   4  18   3       3290.79       2944.56       432.68 o
   5  18   3        602.36        227.18       248.76 o
   6  18   3       4448.17       4434.97       512.46 o
   7  18   3         56.15         77.54       239.14 o
   8  18   3        349.95         35.76       244.19 o
  -6  19   3          6.94        -48.55       208.67 o
  -5  19   3       2866.11       2731.12       411.28 o
  -4  19   3       1020.11       1020.10       328.42 o
  -3  19   3        181.24         45.37       220.91 o
  -2  19   3       2342.17       2025.61       394.41 o
  -1  19   3         82.00        514.46       283.81 o
   0  19   3       1706.53       1458.48       481.66 o
   1  19   3          0.51          2.56       274.87 o
   2  19   3        111.76        428.93       292.39 o
   3  19   3        352.26        261.71       259.91 o
   4  19   3        413.23        131.39       244.02 o
   5  19   3       6977.77       6105.69      1007.91 o
 -20   0   4         16.46        241.19       366.43 o
 -19   0   4       1097.06        386.65       353.69 o
 -18   0   4        213.09       -144.99       283.65 o
 -17   0   4       3216.39       3314.14       560.70 o
 -16   0   4       6955.83       6676.26       766.12 o
 -15   0   4        574.27         86.68       227.97 o
 -14   0   4       8502.73       8850.40       788.73 o
 -13   0   4       1442.90       1460.61       328.57 o
 -12   0   4        795.83        847.01       277.87 o
 -11   0   4       4131.60       4325.66       328.87 o
 -10   0   4       3513.02       3618.03       513.74 o
  -9   0   4      14390.38      15723.84       424.70 o
  -8   0   4      56083.67      57000.07      1165.86 o
  -7   0   4      19848.21      19646.61       466.25 o
  -6   0   4          8.28         65.77        99.54 o
  -5   0   4      96340.45     100870.53      1945.54 o
  -4   0   4      21248.73      22158.93      1268.18 o
  -3   0   4     354324.34     359089.00      8953.89 o
  -2   0   4      28974.58      29958.25       874.83 o
  -1   0   4       1483.73       1392.53       139.15 o
   0   0   4       1780.35       1794.16       161.90 o
   1   0   4      14718.38      14806.40       359.72 o
   2   0   4      40791.87      39558.91       815.65 o
   3   0   4      79316.27      80599.62      1563.51 o
   4   0   4      56799.89      56623.23      1161.43 o
   5   0   4      20024.97      19727.41       520.11 o
   6   0   4      10692.15       8859.83       704.05 o
   7   0   4      23153.30      23334.03       875.44 o
   8   0   4      24442.73      24259.54       667.48 o
   9   0   4      16189.61      15230.16       509.64 o
  10   0   4         59.98       -182.97       228.36 o
  11   0   4      19776.79      19912.12       960.19 o
  12   0   4       2172.87       2080.67       384.61 o
  13   0   4       3202.26       3789.86       564.53 o
  14   0   4       2056.96       1701.75       410.10 o
  15   0   4        309.84        -84.58       261.95 o
  16   0   4       2978.58       2745.02       549.29 o
  17   0   4        446.08       1210.60       438.57 o
  18   0   4       1679.08       1007.76       468.03 o
  19   0   4        705.35        712.85       442.52 o
 -20   1   4       3287.07       2381.83       402.81 o
 -19   1   4        604.32        448.93       284.51 o
 -18   1   4       4019.08       4661.03       507.07 o
 -17   1   4       2412.03       2971.97       384.54 o
 -16   1   4       4930.86       5318.17       472.67 o
 -15   1   4       5871.46       5567.66       466.96 o
 -14   1   4        692.01        468.09       256.57 o
 -13   1   4      12702.58      12522.01       543.50 o
 -12   1   4       3459.29       3242.17       313.22 o
 -11   1   4       1181.20       1250.70       159.25 o
 -10   1   4       2404.22       2257.21       162.27 o
  -9   1   4      25348.30      26318.86       546.28 o
  -8   1   4       7975.63       7919.00       352.73 o
  -7   1   4      36379.20      38275.97       693.03 o
  -6   1   4      23490.00      24022.10       465.01 o
  -5   1   4         86.70        170.64        57.37 o
  -4   1   4       6932.32       7353.63       259.24 o
  -3   1   4      68718.17      72830.30      1383.43 o
  -2   1   4      21549.37      20678.18       362.26 o
  -1   1   4        804.99        662.50        91.59 o
   0   1   4      10361.95       9589.90       211.95 o
   1   1   4      22769.43      21777.75       395.85 o
   2   1   4      21388.61      21649.90       409.54 o
   3   1   4       5797.12       5358.05       180.29 o
   4   1   4        524.35        694.97        94.49 o
   5   1   4      61292.64      62151.95      1048.90 o
   6   1   4       5660.00       6091.42       226.56 o
   7   1   4       4982.72       5010.29       231.04 o
   8   1   4      10340.59       9994.79       324.61 o
   9   1   4         90.39        -21.51        88.01 o
  10   1   4       8492.41       7848.31       309.24 o
  11   1   4        695.97        887.95       155.32 o
  12   1   4       7475.18       7685.82       367.72 o
  13   1   4       1266.19       1539.97       299.62 o
  14   1   4       3365.36       3092.82       377.85 o
  15   1   4       1905.21       1840.23       528.60 o
  16   1   4         52.32        115.71       235.55 o
  17   1   4       1134.72       1180.77       314.29 o
  18   1   4         26.48        256.68       385.42 o
  19   1   4       2697.50       2279.60       630.30 o
 -20   2   4        284.63         82.09       238.08 o
 -19   2   4       1208.53        921.67       277.99 o
 -18   2   4        197.26        114.15       230.53 o
 -17   2   4       2622.69       2994.48       384.08 o
 -16   2   4         50.51        112.72       184.28 o
 -15   2   4       1556.90       1134.92       244.83 o
 -14   2   4        412.73        386.23       179.77 o
 -13   2   4        307.80        576.20       180.59 o
 -12   2   4       1184.67       1326.49       192.19 o
 -11   2   4        522.61        633.55       114.83 o
 -10   2   4       2692.73       2602.04       178.68 o
  -9   2   4       1144.27       1187.09       126.11 o
  -8   2   4       4205.96       4346.16       355.30 o
  -7   2   4       4868.63       4538.42       189.88 o
  -6   2   4        120.38         59.57        59.79 o
  -5   2   4      10104.91      10049.86       342.52 o
  -4   2   4       2900.75       3511.81       158.59 o
  -3   2   4         65.22         98.23        48.48 o
  -2   2   4         89.53         41.14        45.59 o
  -1   2   4        360.82        229.47        51.80 o
   0   2   4       5083.48       5260.46       197.26 o
   1   2   4       5232.05       4804.73       147.84 o
   2   2   4      12498.62      12721.44       280.31 o
   3   2   4         34.12         53.03        62.62 o
   4   2   4      17861.46      17214.12       377.19 o
   5   2   4       4175.13       3900.96       209.32 o
   6   2   4       5279.99       4591.25       220.72 o
   7   2   4       6168.44       5734.02       350.42 o
   8   2   4       1510.79       1575.67       165.52 o
   9   2   4       5596.11       5203.78       266.21 o
  10   2   4         37.73         24.12       100.75 o
  11   2   4        676.93        456.24       136.00 o
  12   2   4        216.65        236.19       129.43 o
  13   2   4       2623.81       3122.24       421.44 o
  14   2   4       4350.08       5205.28       350.78 o
  15   2   4       1605.48       1812.47       250.32 o
  16   2   4       2197.44       2532.51       429.00 o
  17   2   4         75.83         63.71       215.88 o
  18   2   4       2976.98       2950.73       406.16 o
  19   2   4        224.80        364.30       245.94 o
 -20   3   4          4.85       -171.09       171.09 o
 -19   3   4        109.99         12.52       179.83 o
 -18   3   4        858.80        802.38       255.35 o
 -17   3   4         78.27        131.00       316.22 o
 -16   3   4       2598.32       2251.61       611.36 o
 -15   3   4        341.79        330.71       337.49 o
 -14   3   4        185.42        160.04       157.33 o
 -13   3   4       1843.24       2058.66       267.12 o
 -12   3   4         29.37        196.84       104.22 o
 -11   3   4       4970.95       4581.91       244.29 o
 -10   3   4        517.43        564.11       106.99 o
  -9   3   4       1484.19       2012.03       162.21 o
  -8   3   4       1854.10       2196.27       101.75 o
  -7   3   4        500.70        544.85        61.29 o
  -6   3   4          4.16         -8.21        41.65 o
  -5   3   4        391.05        451.44        55.92 o
  -4   3   4        366.64        552.30        59.49 o
  -3   3   4      56906.66      57874.43       799.91 o
  -2   3   4      73954.43      74469.14      1145.15 o
  -1   3   4        408.10        345.11        58.15 o
   0   3   4         23.27        -37.57        73.73 o
   1   3   4      16072.17      15502.53       313.49 o
   2   3   4       8529.55       8763.38       223.64 o
   3   3   4        176.86        121.87        64.76 o
   4   3   4       1630.41       1709.68       200.52 o
   5   3   4       1730.48       1887.27       193.08 o
   6   3   4       8432.96       8782.44       277.83 o
   7   3   4        174.45        191.24        90.08 o
   8   3   4       1346.07       1249.73       147.94 o
   9   3   4        471.92        487.07       115.30 o
  10   3   4         58.31        139.65       107.98 o
  11   3   4        514.97        651.91       137.48 o
  12   3   4        544.74        588.05       184.89 o
  13   3   4       1292.41       1066.93       185.19 o
  14   3   4       2232.44       1924.40       238.19 o
  15   3   4       4644.71       4246.51       371.88 o
  16   3   4       1086.95       1206.79       291.06 o
  17   3   4        719.85        806.50       250.64 o
  18   3   4         37.34       -141.30       141.30 o
 -20   4   4         94.16         71.92       181.40 o
 -19   4   4          1.13       -139.12       139.12 o
 -18   4   4        287.73        524.30       204.91 o
 -17   4   4          0.79         69.96       365.61 o
 -16   4   4        220.46         27.23       381.39 o
 -15   4   4         14.49          2.27       153.94 o
 -14   4   4        936.24       1311.90       238.34 o
 -13   4   4       1678.84       1852.59       195.60 o
 -12   4   4        670.24        685.34       141.51 o
 -11   4   4          4.94        -75.48        84.02 o
 -10   4   4        350.83        238.67       106.10 o
  -9   4   4         26.41         18.78        64.38 o
  -8   4   4       4005.25       4290.59       152.94 o
  -7   4   4       3321.70       3892.11       143.49 o
  -6   4   4       1985.33       2115.56       109.84 o
  -5   4   4       7201.85       7989.76       216.89 o
  -4   4   4       1096.68       1202.22        83.03 o
  -3   4   4        637.30        829.51        71.92 o
  -2   4   4       5504.33       5382.72       154.95 o
  -1   4   4       8635.88       8148.96       194.72 o
   0   4   4        572.26        549.79        96.64 o
   1   4   4        528.09        568.43        82.45 o
   2   4   4        104.29        216.41        63.24 o
   3   4   4        219.94        270.92        71.16 o
   4   4   4       2614.93       2692.48       264.90 o
   5   4   4        522.12        649.39       102.37 o
   6   4   4       7022.53       6882.32       275.58 o
   7   4   4       4772.82       4661.79       312.32 o
   8   4   4        677.22        813.54       133.11 o
   9   4   4         43.36         47.05        92.22 o
  10   4   4         92.71        104.21       109.51 o
  11   4   4       3970.03       3961.02       274.02 o
  12   4   4       1691.06       1426.90       232.03 o
  13   4   4        120.48        254.46       148.22 o
  14   4   4        346.61        500.41       179.86 o
  15   4   4       1330.96       1081.82       215.32 o
  16   4   4        278.15        633.62       222.88 o
  17   4   4        332.48        505.15       225.22 o
  18   4   4        243.10        178.42       193.14 o
 -19   5   4        211.07        -58.74       457.58 o
 -18   5   4       1453.47        721.47       467.05 o
 -17   5   4          1.24        -68.72       158.73 o
 -16   5   4        647.49        675.70       220.24 o
 -15   5   4       1703.35       2200.93       439.90 o
 -14   5   4         11.31         36.73       142.22 o
 -13   5   4       1537.18       1372.03       187.12 o
 -12   5   4         55.22        -31.49        98.68 o
 -11   5   4         38.33          7.64        95.44 o
 -10   5   4       1696.97       1916.72       168.23 o
  -9   5   4       6490.83       6143.00       195.22 o
  -8   5   4       6712.80       7253.58       205.91 o
  -7   5   4      12255.71      13495.89       517.87 o
  -6   5   4       2763.49       2942.88       142.01 o
  -5   5   4       2988.93       3614.16       140.58 o
  -4   5   4        248.52        412.15        62.95 o
  -3   5   4       3704.94       3700.61       126.02 o
  -2   5   4       3069.16       3452.16       174.91 o
  -1   5   4       8752.70       8722.76       247.82 o
   0   5   4       9228.27       9462.07       224.66 o
   1   5   4       3722.38       4058.57       184.55 o
   2   5   4       1165.66       1111.18        95.65 o
   3   5   4       1931.09       1586.85       120.09 o
   4   5   4       9464.92       9551.24       270.80 o
   5   5   4       9232.25       8338.76       265.26 o
   6   5   4       7045.34       6514.62       402.31 o
   7   5   4       1131.30        991.58       265.31 o
   8   5   4        348.96        376.05       109.12 o
   9   5   4        148.95        349.43       114.78 o
  10   5   4       8379.27       8751.81       455.40 o
  11   5   4        952.42        841.48       158.00 o
  12   5   4      13529.98      13688.80       516.41 o
  13   5   4       4072.17       4075.44       471.47 o
  14   5   4        784.64        666.66       182.01 o
  15   5   4        510.95        540.00       169.72 o
  16   5   4       1015.29        795.23       344.56 o
  17   5   4        629.33       1009.87       295.48 o
  18   5   4        463.50        883.40       287.34 o
 -19   6   4        856.93        673.83       462.90 o
 -18   6   4         14.29        -90.27       279.68 o
 -17   6   4       4444.58       5251.29       474.50 o
 -16   6   4       3530.03       3786.07       390.51 o
 -15   6   4       5500.08       6329.81       884.60 o
 -14   6   4       6666.84       7307.55       497.02 o
 -13   6   4         49.66        128.56       142.85 o
 -12   6   4      14065.77      13549.91       434.40 o
 -11   6   4        431.25        451.98       126.03 o
 -10   6   4       6467.51       6065.76       272.99 o
  -9   6   4       3169.69       3368.90       282.82 o
  -8   6   4       6565.85       6899.00       210.02 o
  -7   6   4      18006.28      19348.24       612.49 o
  -6   6   4        418.99        640.48        92.82 o
  -5   6   4       4413.53       3936.71       156.74 o
  -4   6   4       1813.14       2393.55       158.66 o
  -3   6   4      11217.24      10801.48       228.26 o
  -2   6   4         91.82         85.82        44.31 o
  -1   6   4      15095.96      14269.71       295.98 o
   0   6   4       1708.41       1657.62       102.84 o
   1   6   4      16344.88      15754.84       332.58 o
   2   6   4      51202.47      50669.09       855.01 o
   3   6   4       7811.80       8615.24       244.11 o
   4   6   4      31737.91      31588.96       611.22 o
   5   6   4      28284.08      26857.68       703.08 o
   6   6   4       1574.68       1902.35       319.95 o
   7   6   4       1519.60       1619.66       179.92 o
   8   6   4        856.21        887.65       135.10 o
   9   6   4        173.31        128.93       102.04 o
  10   6   4       1750.64       1731.16       195.28 o
  11   6   4       2532.28       2199.42       223.68 o
  12   6   4         44.98       -112.53       112.53 o
  13   6   4       2345.56       2102.09       319.14 o
  14   6   4       2090.51       2257.23       245.36 o
  15   6   4        808.59        709.45       187.99 o
  16   6   4       2818.65       3553.80       328.02 o
  17   6   4        448.04        830.77       256.63 o
  18   6   4       2715.84       4098.23      1267.04 o
 -19   7   4        492.18        571.36       472.26 o
 -18   7   4       6704.82       6226.11       845.20 o
 -17   7   4        351.81       -232.66       364.45 o
 -16   7   4       6026.33       6353.69       496.49 o
 -15   7   4        921.73       1166.51       232.19 o
 -14   7   4         10.99         93.70       115.23 o
 -13   7   4      10733.46      10916.35       468.14 o
 -12   7   4         63.96        166.28       126.82 o
 -11   7   4       4299.09       4582.28       282.67 o
 -10   7   4       2434.38       2639.58       210.78 o
  -9   7   4       8271.09       7801.78       325.40 o
  -8   7   4       9393.02       9617.86       288.55 o
  -7   7   4       1860.10       1835.48       173.23 o
  -6   7   4      14237.83      14244.50       307.15 o
  -5   7   4        453.48        488.27        75.67 o
  -4   7   4       1029.98        915.49        84.87 o
  -3   7   4         38.66         -2.27        40.89 o
  -2   7   4       3652.69       3777.16       128.62 o
  -1   7   4       2194.99       2022.03       102.15 o
   0   7   4       5630.82       5440.35       168.34 o
   1   7   4      35669.82      36150.68       637.91 o
   2   7   4       4227.74       4353.67       168.61 o
   3   7   4      23154.11      22049.39       456.62 o
   4   7   4       9081.93       9238.25       384.86 o
   5   7   4       9549.97       8915.23       277.62 o
   6   7   4      10070.92       9252.51       294.07 o
   7   7   4          4.54         37.14        83.61 o
   8   7   4       4548.83       4545.49       264.83 o
   9   7   4       3707.35       3896.39       258.60 o
  10   7   4       5730.40       5940.14       361.33 o
  11   7   4        353.78        348.49       144.60 o
  12   7   4       5366.58       5565.67       350.34 o
  13   7   4        149.18        538.33       217.88 o
  14   7   4       1861.75       1458.10       212.44 o
  15   7   4       7935.12       8652.62       448.64 o
  16   7   4         12.85        231.80       163.89 o
  17   7   4       5560.39       4222.17       724.23 o
 -18   8   4        248.88        -78.95       341.65 o
 -17   8   4       2516.78       2256.91       580.35 o
 -16   8   4       2877.63       2812.38       572.41 o
 -15   8   4       1656.81       1417.12       458.84 o
 -14   8   4       4793.05       4959.12       440.68 o
 -13   8   4       1001.97        612.08       310.26 o
 -12   8   4       8787.80       8620.35       363.77 o
 -11   8   4       4890.84       5729.93       298.42 o
 -10   8   4       4951.13       5129.80       289.75 o
  -9   8   4          3.87         12.95        73.52 o
  -8   8   4       4286.29       4479.57       188.47 o
  -7   8   4      25564.57      26247.84       612.19 o
  -6   8   4       1649.85       1993.14       127.29 o
  -5   8   4      29236.71      28879.30       494.30 o
  -4   8   4       1478.98       2192.02       108.14 o
  -3   8   4      28674.05      29403.66       481.68 o
  -2   8   4        382.73        398.05        55.84 o
  -1   8   4       2771.72       2495.42       111.41 o
   0   8   4       9564.44       9317.77       215.06 o
   1   8   4      10903.89      11118.24       472.25 o
   2   8   4      20405.25      19938.29       414.49 o
   3   8   4       3810.66       4072.04       185.54 o
   4   8   4       7849.28       7521.71       240.92 o
   5   8   4        202.53         91.01       110.25 o
   6   8   4       3758.53       3782.19       232.90 o
   7   8   4       9165.05       9024.38       312.69 o
   8   8   4       4609.57       4827.23       257.73 o
   9   8   4       3209.97       3457.79       431.84 o
  10   8   4       1997.07       2018.59       217.03 o
  11   8   4       8066.54       8647.17       387.29 o
  12   8   4         24.82        -11.24       113.69 o
  13   8   4       1877.97       1413.65       282.37 o
  14   8   4       7660.60       8260.00       606.99 o
  15   8   4        503.34        540.23       248.31 o
  16   8   4       2463.73       2781.59       398.61 o
  17   8   4       1266.03       1365.68       526.65 o
 -18   9   4       3271.53       4138.54       736.68 o
 -17   9   4        316.68       -238.97       360.61 o
 -16   9   4        374.15        510.60       387.02 o
 -15   9   4        241.74         -7.78       270.69 o
 -14   9   4        434.04        253.83       212.85 o
 -13   9   4       8187.20       8107.13       887.08 o
 -12   9   4          1.24         58.07       184.09 o
 -11   9   4       2938.42       2785.96       541.94 o
 -10   9   4        342.15        726.41       222.12 o
  -9   9   4       4310.75       4579.34       278.68 o
  -8   9   4       1461.70       1748.93       183.53 o
  -7   9   4        525.94        616.15       134.22 o
  -6   9   4      17112.06      17112.07       367.12 o
  -5   9   4        631.59        752.18        75.08 o
  -4   9   4       5619.66       5501.28       144.94 o
  -3   9   4        404.68        238.18       101.57 o
  -2   9   4       2030.01       2175.49        90.15 o
  -1   9   4        460.62        472.93        60.22 o
   0   9   4        108.92        207.80        55.29 o
   1   9   4      10150.67      11118.73       307.90 o
   2   9   4       1000.57       1012.20        96.14 o
   3   9   4       4177.48       4399.25       256.04 o
   4   9   4          2.22        -41.82        59.46 o
   5   9   4       1205.06       1366.97       161.15 o
   6   9   4       2031.40       1737.27       199.54 o
   7   9   4        989.45        839.06       225.07 o
   8   9   4      12914.64      12473.20       391.02 o
   9   9   4       6838.75       7031.31       625.01 o
  10   9   4      11172.72      10526.50       527.01 o
  11   9   4        222.83        168.19       190.37 o
  12   9   4        948.74       1036.52       267.51 o
  13   9   4        465.80        587.46       237.18 o
  14   9   4         10.16       -178.64       178.64 o
  15   9   4        452.91        361.24       253.73 o
  16   9   4         50.64         70.73       239.22 o
  17   9   4        613.79        943.79       466.92 o
 -17  10   4        166.28        -55.87       285.35 o
 -16  10   4         38.09        -80.63       299.21 o
 -15  10   4        185.37        117.65       330.98 o
 -14  10   4        174.48        173.56       211.48 o
 -13  10   4          1.45        -24.67       185.49 o
 -12  10   4       1247.50       1456.83       280.97 o
 -11  10   4       2799.16       2883.81       338.63 o
 -10  10   4       2615.77       1822.16       261.69 o
  -9  10   4        591.28        568.37       182.44 o
  -8  10   4       3079.72       3232.06       246.85 o
  -7  10   4        618.05        587.66       140.73 o
  -6  10   4        941.17       1018.60       151.65 o
  -5  10   4        744.54        823.93       151.67 o
  -4  10   4        494.90        665.93       126.14 o
  -3  10   4       7308.74       7311.18       358.09 o
  -2  10   4       1181.62       1202.02       134.44 o
  -1  10   4        665.53        740.13       117.14 o
   0  10   4       1713.58       1603.29       102.89 o
   1  10   4        159.85        183.16        67.51 o
   2  10   4       2269.36       2373.45       122.31 o
   3  10   4        158.91         78.98       129.41 o
   4  10   4        232.76         88.28       116.48 o
   5  10   4       1972.21       2165.73       247.91 o
   6  10   4       2040.74       2292.78       272.68 o
   7  10   4        245.48       -127.01       147.41 o
   8  10   4       6715.17       6912.10       469.92 o
   9  10   4        809.44        908.98       426.80 o
  10  10   4        633.98        443.90       206.62 o
  11  10   4       3669.62       3548.64       384.97 o
  12  10   4       1523.53        840.79       254.89 o
  13  10   4        229.95        132.76       237.40 o
  14  10   4         35.35       -185.69       185.69 o
  15  10   4        208.41        515.62       315.47 o
  16  10   4        158.72        459.80       267.40 o
 -17  11   4         30.09       -348.26       348.26 o
 -16  11   4          1.14       -241.84       241.84 o
 -15  11   4       2558.76       2654.74       426.17 o
 -14  11   4        277.58        303.71       241.08 o
 -13  11   4       2080.56       1899.29       326.87 o
 -12  11   4        885.50        993.80       571.66 o
 -11  11   4        682.68        379.36       434.38 o
 -10  11   4         85.33         11.64       153.64 o
  -9  11   4        392.97        439.48       181.72 o
  -8  11   4        168.78        117.06       121.34 o
  -7  11   4         39.68        -49.90       105.45 o
  -6  11   4       4187.92       4516.90       284.55 o
  -5  11   4       1149.12       1438.49       172.64 o
  -4  11   4       1388.23       1385.22       190.50 o
  -3  11   4       3137.02       3620.72       232.74 o
  -2  11   4       7409.05       7846.64       540.05 o
  -1  11   4        317.32        267.80       155.12 o
   0  11   4          1.95        210.84       220.06 o
   1  11   4         25.98        231.58       158.12 o
   2  11   4        326.33        180.03       116.30 o
   3  11   4       2513.68       2419.48       200.98 o
   4  11   4       1084.18        999.41       153.81 o
   5  11   4         13.56         78.87       109.42 o
   6  11   4       5592.55       5800.21       408.11 o
   7  11   4        634.68        366.67       191.08 o
   8  11   4        302.60        131.45       233.47 o
   9  11   4         39.33        -80.05       171.06 o
  10  11   4        206.55         30.90       196.25 o
  11  11   4        750.37       1114.22       500.18 o
  12  11   4        229.15         25.93       198.20 o
  13  11   4          0.44       -206.59       206.59 o
  14  11   4        313.91        213.50       340.17 o
  15  11   4        966.18        584.41       445.61 o
 -16  12   4          3.78        195.07       321.84 o
 -15  12   4        841.09        697.18       361.06 o
 -14  12   4       2397.27       2463.29       380.84 o
 -13  12   4       2627.61       2960.27       375.47 o
 -12  12   4         84.18       -101.53       166.75 o
 -11  12   4          9.63        -76.27       162.80 o
 -10  12   4        761.10        903.77       236.12 o
  -9  12   4        895.44       1159.53       242.40 o
  -8  12   4       3380.25       3308.48       268.38 o
  -7  12   4       3294.36       3241.86       261.53 o
  -6  12   4        957.26        786.00       223.96 o
  -5  12   4      18011.18      17836.04       708.59 o
  -4  12   4       3047.72       3881.46       433.71 o
  -3  12   4       1389.51       1206.78       235.91 o
  -2  12   4       2725.58       3442.86       352.91 o
  -1  12   4       4278.64       4572.25       403.23 o
   0  12   4         37.59        122.55       162.27 o
   1  12   4       2102.79       1781.49       269.11 o
   2  12   4      10474.42      10065.75       511.44 o
   3  12   4       1131.64        979.13       251.79 o
   4  12   4       1888.30       2058.64       301.38 o
   5  12   4        947.39       1264.93       183.39 o
   6  12   4       1247.25       1420.87       200.27 o
   7  12   4       3870.87       4283.37       391.23 o
   8  12   4        752.01       1049.24       255.17 o
   9  12   4       1158.90       1275.82       264.74 o
  10  12   4        418.27        370.46       283.45 o
  11  12   4        806.13        870.39       268.69 o
  12  12   4         42.64         99.13       222.17 o
  13  12   4        253.67         74.18       243.52 o
  14  12   4       3690.60       4518.01       502.04 o
  15  12   4         67.58        464.02       462.15 o
 -15  13   4       1566.40       1021.06       328.15 o
 -14  13   4        109.65         33.40       254.43 o
 -13  13   4        321.06        313.68       294.05 o
 -12  13   4        205.58        361.95       221.66 o
 -11  13   4        826.88       1005.38       263.79 o
 -10  13   4       1426.99        951.55       249.76 o
  -9  13   4       4978.68       5351.51       592.93 o
  -8  13   4        151.62        141.15       126.13 o
  -7  13   4       1209.01       1285.79       257.63 o
  -6  13   4       7029.63       7840.16       491.64 o
  -5  13   4        262.87        464.91       180.52 o
  -4  13   4      15355.23      15585.82       749.38 o
  -3  13   4       2942.48       3014.28       354.93 o
  -2  13   4        935.19        831.67       231.96 o
  -1  13   4        970.88        841.42       247.80 o
   0  13   4         20.58       -102.89       157.08 o
   1  13   4       3736.32       3740.01       496.40 o
   2  13   4       2620.13       2877.09       366.29 o
   3  13   4       9508.45       9784.01       765.61 o
   4  13   4       1967.41       1873.89       309.95 o
   5  13   4       4362.08       3809.99      1019.44 o
   6  13   4        315.82         19.96       206.64 o
   7  13   4         98.44        424.66       243.88 o
   8  13   4       2129.46       2627.72       364.57 o
   9  13   4       2172.37       2095.87       249.25 o
  10  13   4      12413.38      11870.17       491.22 o
  11  13   4        256.58        -24.62       334.95 o
  12  13   4       2366.66       2709.33       532.21 o
  13  13   4       4357.21       4636.38       514.63 o
  14  13   4          4.33        104.72       247.71 o
 -14  14   4       1681.01       1429.01       348.23 o
 -13  14   4       1123.05       1254.06       324.91 o
 -12  14   4       2877.57       2259.68       519.76 o
 -11  14   4         12.13        108.50       304.74 o
 -10  14   4        848.26        770.47       392.89 o
  -9  14   4        437.47        596.26       330.45 o
  -8  14   4       4087.18       3205.03       365.94 o
  -7  14   4       2253.23       2492.98       500.96 o
  -6  14   4         94.78        285.36       184.59 o
  -5  14   4       9829.97      10684.37       592.06 o
  -4  14   4        268.72         -6.34       157.10 o
  -3  14   4       1039.12        767.16       243.45 o
  -2  14   4         12.11        125.21       189.33 o
  -1  14   4        720.63        737.44       240.66 o
   0  14   4       5568.32       4853.35       627.47 o
   1  14   4       2235.17       2050.58       310.94 o
   2  14   4       5051.55       4427.75       432.16 o
   3  14   4        980.86        743.97       282.10 o
   4  14   4       6574.96       7267.47       579.53 o
   5  14   4        258.54        118.89       207.83 o
   6  14   4       2184.64       2563.24       467.07 o
   7  14   4       5183.35       5583.69       497.66 o
   8  14   4        576.56        828.80       244.53 o
   9  14   4       3092.94       3270.32       403.95 o
  10  14   4         45.86       -332.31       448.74 o
  11  14   4       2626.15       2730.04       618.73 o
  12  14   4        913.58       1021.01       481.05 o
  13  14   4       1574.90       2280.88       598.00 o
 -13  15   4       3362.90       3033.60       651.75 o
 -12  15   4        280.96        178.73       422.47 o
 -11  15   4       5027.41       4174.74       701.07 o
 -10  15   4       1906.86       1501.28       501.39 o
  -9  15   4       4568.64       4231.54       668.71 o
  -8  15   4       3112.38       2471.44       554.61 o
  -7  15   4       1386.25       1357.36       275.09 o
  -6  15   4       1417.18       1397.52       286.69 o
  -5  15   4         32.37         57.60       323.09 o
  -4  15   4       2818.20       3179.45       386.29 o
  -3  15   4        257.93        231.12       209.22 o
  -2  15   4       4993.48       5721.91       511.04 o
  -1  15   4       2197.01       2212.63       343.79 o
   0  15   4        283.07        505.65       373.53 o
   1  15   4       8755.27       8290.07       614.00 o
   2  15   4        834.31        591.27       253.10 o
   3  15   4       1908.83       2254.70       364.91 o
   4  15   4        195.84        235.83       231.15 o
   5  15   4       2363.08       2911.96       399.20 o
   6  15   4        401.55        364.90       232.13 o
   7  15   4       1174.80       1848.40       387.33 o
   8  15   4        669.18        803.34       241.42 o
   9  15   4        106.70        -28.82       185.69 o
  10  15   4       1960.97       2152.57       364.58 o
  11  15   4        147.58       -108.11       384.91 o
  12  15   4       2957.00       2693.63       643.14 o
 -12  16   4       2010.16       2343.75       608.06 o
 -11  16   4        168.00        -76.53       379.41 o
 -10  16   4       1336.77        973.60       458.66 o
  -9  16   4       4010.06       4367.96       733.62 o
  -8  16   4        576.50        468.75       382.89 o
  -7  16   4        204.72         10.49       174.20 o
  -6  16   4         60.31        -83.53       178.69 o
  -5  16   4          3.78         17.36       190.43 o
  -4  16   4        596.16       -137.05       335.50 o
  -3  16   4       4869.25       3967.93       439.56 o
  -2  16   4         64.51          6.98       376.64 o
  -1  16   4       9111.99       9171.32      1123.48 o
   0  16   4       3496.82       3129.27       417.75 o
   1  16   4       1100.09        917.29       405.67 o
   2  16   4        818.19       1196.61       296.15 o
   3  16   4        825.40        346.13       269.04 o
   4  16   4       2196.49       2413.06       379.54 o
   5  16   4       1719.07       1599.53       341.24 o
   6  16   4       1832.18       1917.89       501.83 o
   7  16   4        657.60          0.57       438.99 o
   8  16   4        990.38       1262.06       309.54 o
   9  16   4        373.02        139.39       217.68 o
  10  16   4        145.98       -275.06       359.49 o
  11  16   4        216.90        213.52       487.10 o
 -10  17   4        584.39         36.21       379.75 o
  -9  17   4        821.90       1064.74       473.08 o
  -8  17   4         13.31         18.54       343.69 o
  -7  17   4        208.67        479.80       400.14 o
  -6  17   4        512.23       1045.11       360.27 o
  -5  17   4         34.72         63.26       182.16 o
  -4  17   4         99.51        -21.00       175.32 o
  -3  17   4        131.21        -43.90       181.44 o
  -2  17   4       7265.93       7710.29       628.09 o
  -1  17   4        477.01        483.52       341.41 o
   0  17   4       2144.93       1918.98       375.00 o
   1  17   4        660.03        579.56       420.28 o
   2  17   4       1762.12       1616.63       408.98 o
   3  17   4       1017.43       1111.98       393.68 o
   4  17   4         54.89       -121.38       205.95 o
   5  17   4       2403.61       2594.44       408.28 o
   6  17   4        139.20       -177.92       207.20 o
   7  17   4        858.21        910.70       413.98 o
   8  17   4        277.33         21.20       245.81 o
   9  17   4        196.92        243.22       733.33 o
  -8  18   4         52.50        269.29       405.38 o
  -7  18   4        317.12        440.09       459.72 o
  -6  18   4        237.01        -80.01       263.57 o
  -5  18   4        566.66        510.07       389.63 o
  -4  18   4         65.13       -205.27       205.27 o
  -3  18   4        766.94        854.30       305.29 o
  -2  18   4         43.35        192.58       312.53 o
  -1  18   4          0.11        416.52       283.78 o
   0  18   4        184.19         74.39       244.04 o
   1  18   4         65.85        242.13       239.37 o
   2  18   4        146.58        203.51       271.53 o
   3  18   4         90.86       -225.54       225.54 o
   4  18   4          1.15       -141.91       286.91 o
   5  18   4       3217.58       3309.44       475.28 o
   6  18   4        970.76       1008.72       540.48 o
   7  18   4          0.81       -101.11       202.44 o
  -6  19   4          1.31        280.08       470.94 o
  -5  19   4        593.36        489.46       282.59 o
  -4  19   4        166.83        -18.65       306.82 o
  -3  19   4        347.52        534.38       349.72 o
  -2  19   4         71.37         -5.57       246.53 o
  -1  19   4          2.16       -250.80       271.55 o
   0  19   4       2457.14       2395.97       407.90 o
   1  19   4        163.59        545.14       310.21 o
   2  19   4          1.34       -251.45       252.73 o
   3  19   4       1964.50       1996.94       398.66 o
   4  19   4       2311.37       2749.51       447.65 o
   5  19   4        198.10        255.25       248.15 o
 -20   1   5          3.00       -173.03       174.75 o
 -19   1   5         25.76         -0.20       212.71 o
 -18   1   5         19.46        -10.66       216.85 o
 -17   1   5        568.16        699.96       324.41 o
 -16   1   5        795.02        595.44       491.98 o
 -15   1   5       2932.51       2899.82       782.16 o
 -14   1   5       5319.88       4829.59       454.63 o
 -13   1   5       5681.51       6259.85       495.02 o
 -12   1   5         25.17        -45.49       131.98 o
 -11   1   5        837.82        840.49       113.74 o
 -10   1   5       1118.25       1280.41       125.02 o
  -9   1   5       4897.99       4737.89       200.56 o
  -8   1   5      24844.36      25298.55       586.57 o
  -7   1   5       1030.06       1086.59        98.90 o
  -6   1   5        356.31        867.09       141.88 o
  -5   1   5       8380.44       9169.84       233.45 o
  -4   1   5       4751.69       4361.46       199.86 o
  -3   1   5      15144.04      15375.37       391.61 o
  -2   1   5       6512.45       6223.54       210.00 o
  -1   1   5        412.92        537.08        65.87 o
   0   1   5      18667.79      18171.36       643.31 o
   1   1   5        952.47        953.76        88.89 o
   2   1   5      46406.70      46278.62       778.68 o
   3   1   5       1170.09       1084.44       106.74 o
   4   1   5        358.53        354.85        79.45 o
   5   1   5      19797.28      19813.61       440.79 o
   6   1   5       2040.07       1850.49       170.73 o
   7   1   5          6.68        -95.16        98.44 o
   8   1   5       4695.66       4631.35       242.01 o
   9   1   5         58.07        195.11        97.81 o
  10   1   5        556.02        507.79       130.25 o
  11   1   5        659.62        822.99       153.04 o
  12   1   5       2154.74       2383.73       339.86 o
  13   1   5        181.96        113.23       150.08 o
  14   1   5        286.85         83.91       445.79 o
  15   1   5        458.72        322.47       223.25 o
  16   1   5        112.41        154.67       225.25 o
  17   1   5       1806.71       2114.99       364.45 o
  18   1   5         10.66       -169.46       218.51 o
 -20   2   5         23.86        -29.81       253.45 o
 -19   2   5        177.84        240.31       208.50 o
 -18   2   5         10.17       -173.91       191.01 o
 -17   2   5        491.87        552.54       227.58 o
 -16   2   5       7861.16       7962.16       574.88 o
 -15   2   5       2360.27       2829.22       345.45 o
 -14   2   5       2570.60       2526.02       321.46 o
 -13   2   5       3170.14       3364.38       496.23 o
 -12   2   5       3067.63       3090.00       316.54 o
 -11   2   5         88.22         85.94        84.86 o
 -10   2   5       3407.17       3239.14       183.06 o
  -9   2   5      13128.19      13537.23       352.30 o
  -8   2   5      28994.89      29801.31       592.11 o
  -7   2   5       9297.66       9026.89       258.96 o
  -6   2   5      12878.42      13726.12       323.97 o
  -5   2   5      15887.38      16346.95       458.29 o
  -4   2   5       8908.89       8952.89       299.05 o
  -3   2   5        238.65        295.51        68.28 o
  -2   2   5      18312.12      17848.10       340.72 o
  -1   2   5      21456.86      20400.76       524.93 o
   0   2   5         14.36         21.99        54.13 o
   1   2   5      11702.25      11551.08       262.88 o
   2   2   5      31819.85      31417.39       567.80 o
   3   2   5        380.11        527.73       112.94 o
   4   2   5      37369.25      37882.45       695.12 o
   5   2   5       7187.41       6468.68       227.03 o
   6   2   5       9708.86       9343.13       294.27 o
   7   2   5      12074.49      11735.42       345.40 o
   8   2   5          1.82         91.97        85.14 o
   9   2   5       1079.57        732.76       327.72 o
  10   2   5       2572.83       2538.07       213.46 o
  11   2   5       2026.75       1834.09       209.48 o
  12   2   5       4262.46       3715.10       288.09 o
  13   2   5       4659.04       4006.15       307.68 o
  14   2   5       1045.39       1148.73       198.81 o
  15   2   5       1217.15       1189.28       290.05 o
  16   2   5         31.96         67.08       209.97 o
  17   2   5         84.11        172.47       228.64 o
  18   2   5       3211.70       3531.42       449.55 o
 -20   3   5       1700.54       1616.99       348.30 o
 -19   3   5        568.79        696.97       253.90 o
 -18   3   5       2795.68       2385.21       358.43 o
 -17   3   5       1345.02       1069.58       275.98 o
 -16   3   5       2290.83       2370.43       337.63 o
 -15   3   5       3122.88       3810.49       388.37 o
 -14   3   5       3648.56       3412.45       358.65 o
 -13   3   5      16963.58      16916.94      1479.36 o
 -12   3   5        717.55        641.85       157.88 o
 -11   3   5       6933.67       7279.48       284.36 o
 -10   3   5        320.16        325.35        94.09 o
  -9   3   5      12005.56      11599.88       330.99 o
  -8   3   5       5464.49       5389.36       219.70 o
  -7   3   5       9241.32       9189.02       270.85 o
  -6   3   5      14641.86      14232.16       261.70 o
  -5   3   5        330.46        321.28        61.74 o
  -4   3   5       5361.86       5132.29       147.76 o
  -3   3   5      11790.33      11378.31       275.63 o
  -2   3   5      23710.73      23237.13       424.74 o
  -1   3   5       2731.14       2605.90       125.56 o
   0   3   5       5246.66       5190.10       160.44 o
   1   3   5      28180.57      28866.09       523.24 o
   2   3   5        565.55        619.59       110.72 o
   3   3   5      25203.21      23948.62       479.05 o
   4   3   5       9099.58       8276.94       351.28 o
   5   3   5      39314.96      37486.17       710.15 o
   6   3   5       9028.17       8430.47       279.92 o
   7   3   5       1838.45       1611.47       155.43 o
   8   3   5       7042.00       7304.07       286.23 o
   9   3   5       2785.52       2440.00       205.17 o
  10   3   5       1763.25       1832.48       197.50 o
  11   3   5        684.63        505.30       145.95 o
  12   3   5       6592.73       6016.16       353.83 o
  13   3   5       4600.95       4440.87       323.00 o
  14   3   5       3531.63       3442.65       303.16 o
  15   3   5       4112.49       4148.77       456.55 o
  16   3   5         35.19          6.54       232.93 o
  17   3   5       1503.38       1452.47       312.56 o
  18   3   5         15.97        374.06       268.07 o
 -20   4   5          3.70         40.38       289.14 o
 -19   4   5       1477.63       1250.45       637.76 o
 -18   4   5         33.79        236.67       358.35 o
 -17   4   5       5434.85       6307.15       522.54 o
 -16   4   5       8065.27       7476.74       895.84 o
 -15   4   5        410.29        159.73       184.86 o
 -14   4   5       6107.10       6272.03       519.46 o
 -13   4   5        931.96       1023.10       288.35 o
 -12   4   5      13962.92      14251.17       559.88 o
 -11   4   5         21.26         45.07        92.72 o
 -10   4   5       3414.15       3170.09       263.55 o
  -9   4   5       8924.01       9046.20       298.52 o
  -8   4   5       4258.81       3904.48       163.59 o
  -7   4   5       6705.75       6470.52       210.26 o
  -6   4   5       2883.98       3178.94       175.10 o
  -5   4   5      18703.12      19220.68       340.08 o
  -4   4   5        286.06        281.15        57.74 o
  -3   4   5      20920.68      21142.80       404.05 o
  -2   4   5      14689.12      14465.74       301.44 o
  -1   4   5      56817.96      56741.82      1056.38 o
   0   4   5      38569.60      39494.70       670.77 o
   1   4   5       3471.02       3804.70       146.17 o
   2   4   5      40695.89      39421.75       690.60 o
   3   4   5       1575.52       1318.35       116.79 o
   4   4   5      17191.62      15916.14       394.08 o
   5   4   5      11003.81      11400.38       320.48 o
   6   4   5       4217.53       4255.93       234.13 o
   7   4   5        476.34        764.99       127.29 o
   8   4   5       3801.03       3735.39       311.99 o
   9   4   5       2001.83       1828.13       186.29 o
  10   4   5       4437.70       4536.04       287.77 o
  11   4   5      24012.42      21228.93       579.62 o
  12   4   5       3363.33       3296.93       273.56 o
  13   4   5       9218.12       9082.32       488.05 o
  14   4   5       8943.76       9218.09       775.98 o
  15   4   5         39.79       -140.80       140.80 o
  16   4   5       2484.45       2558.47       515.99 o
  17   4   5        147.83        -30.66       277.74 o
  18   4   5       2631.51       4031.78       488.74 o
 -19   5   5        171.54        119.01       199.50 o
 -18   5   5       5118.22       5680.72      1011.25 o
 -17   5   5        541.02        642.21       226.28 o
 -16   5   5       3532.62       3120.07       363.45 o
 -15   5   5       4070.33       4139.15       405.88 o
 -14   5   5       1293.24       1768.44       267.76 o
 -13   5   5       9315.22       8482.41       471.58 o
 -12   5   5       7071.69       6751.54       310.71 o
 -11   5   5      10972.66      10548.82       354.81 o
 -10   5   5        158.03         71.31        93.47 o
  -9   5   5        779.16        966.84       138.14 o
  -8   5   5       3893.99       4294.13       241.97 o
  -7   5   5        568.32        622.09        76.52 o
  -6   5   5      14546.27      14768.92       319.85 o
  -5   5   5        589.54        645.69        76.71 o
  -4   5   5       1932.07       1864.28       108.90 o
  -3   5   5       4307.47       4545.74       144.38 o
  -2   5   5      50436.98      51960.16      1150.33 o
  -1   5   5        724.88       1022.06        88.16 o
   0   5   5      10868.76      10724.30       328.12 o
   1   5   5      49681.64      50590.21       846.42 o
   2   5   5        457.60        653.80        85.82 o
   3   5   5      14036.54      13364.79       344.64 o
   4   5   5       5347.27       5150.55       210.78 o
   5   5   5       2809.10       2531.52       175.66 o
   6   5   5       1323.92       1095.19       163.16 o
   7   5   5        119.61        251.96        98.29 o
   8   5   5       5060.54       4567.52       363.46 o
   9   5   5       9982.23       9156.33       335.52 o
  10   5   5      10373.37      10361.83       375.99 o
  11   5   5        691.33        618.52       150.60 o
  12   5   5      13354.76      13077.45       494.01 o
  13   5   5        693.49        919.24       184.39 o
  14   5   5        987.67       1175.51       204.52 o
  15   5   5      11043.32      11763.72       648.19 o
  16   5   5         76.10       -146.45       146.45 o
  17   5   5       3857.91       4944.62       489.00 o
  18   5   5         16.92        122.25       221.02 o
 -19   6   5       2619.65       1960.63       612.78 o
 -18   6   5         25.48        106.64       183.70 o
 -17   6   5       1192.14       1225.91       271.47 o
 -16   6   5       2335.18       1725.75       521.47 o
 -15   6   5        927.07        932.25       218.58 o
 -14   6   5          3.56        -81.63       146.50 o
 -13   6   5       4181.03       3982.55       521.29 o
 -12   6   5      10783.39      10512.11       379.25 o
 -11   6   5        137.20         -9.63       114.72 o
 -10   6   5        438.09        542.26       120.16 o
  -9   6   5        156.45        228.12        73.28 o
  -8   6   5        283.09        324.79        76.94 o
  -7   6   5       2829.34       3097.10       154.36 o
  -6   6   5        522.38        866.21        88.80 o
  -5   6   5      15121.99      15047.65       305.47 o
  -4   6   5         22.64         -5.31        52.23 o
  -3   6   5      11064.57      11300.85       272.53 o
  -2   6   5        642.22        527.67        67.16 o
  -1   6   5        142.58        151.25        56.40 o
   0   6   5       6614.74       5857.29       180.73 o
   1   6   5       7050.14       7521.89       214.86 o
   2   6   5      10071.68       9354.30       332.19 o
   3   6   5         82.61         -4.53        66.26 o
   4   6   5       5573.24       5450.78       209.11 o
   5   6   5        654.52        535.05        99.05 o
   6   6   5        945.53        968.66       127.23 o
   7   6   5       2906.58       2662.12       199.26 o
   8   6   5        271.82        147.82       127.06 o
   9   6   5       3194.82       3414.15       281.39 o
  10   6   5        565.22        864.89       156.68 o
  11   6   5       2210.53       2175.93       223.95 o
  12   6   5        349.54        532.07       160.26 o
  13   6   5         96.03        -12.64       121.91 o
  14   6   5        851.63        904.75       190.27 o
  15   6   5          2.51        161.49       149.82 o
  16   6   5       2656.14       2491.93       283.48 o
  17   6   5         14.10        191.90       216.98 o
 -19   7   5        131.18        304.99       391.71 o
 -18   7   5         12.73         82.36       339.94 o
 -17   7   5          5.29          7.04       315.41 o
 -16   7   5        370.26        547.74       215.33 o
 -15   7   5        323.31        486.35       184.12 o
 -14   7   5         83.30        -55.97       189.96 o
 -13   7   5        444.31        401.10       147.50 o
 -12   7   5        315.78         78.83       123.03 o
 -11   7   5       6732.06       7313.55       640.89 o
 -10   7   5        233.55        334.39       111.11 o
  -9   7   5          1.62         86.75        72.95 o
  -8   7   5          1.88         72.93        67.77 o
  -7   7   5       1468.43       1476.91       117.27 o
  -6   7   5       1629.71       2077.63       235.43 o
  -5   7   5        382.81        393.31        72.63 o
  -4   7   5        243.40        232.78        67.00 o
  -3   7   5        274.69        406.86        66.91 o
  -2   7   5        295.41        283.46        60.06 o
  -1   7   5         49.07         33.50        49.34 o
   0   7   5       8733.53       9730.33       247.90 o
   1   7   5        229.06        247.86        67.73 o
   2   7   5         11.01        112.86        61.76 o
   3   7   5       1031.15       1076.68       110.76 o
   4   7   5         43.76         -4.72        75.99 o
   5   7   5        952.31       1045.52       124.88 o
   6   7   5       3130.27       3719.96       222.83 o
   7   7   5         75.11         58.88       125.14 o
   8   7   5       4085.56       3811.71       249.61 o
   9   7   5        579.52        474.17       133.58 o
  10   7   5       4384.06       4080.95       281.32 o
  11   7   5         12.48        -32.43       123.97 o
  12   7   5        789.92        481.66       182.55 o
  13   7   5         45.15         70.98       127.25 o
  14   7   5        805.24        781.27       190.55 o
  15   7   5          9.19        -46.20       185.27 o
  16   7   5          9.16        -43.80       147.86 o
  17   7   5        103.74        476.92       407.84 o
 -18   8   5        769.29        765.65       438.19 o
 -17   8   5       1592.44       1445.84       501.90 o
 -16   8   5       1077.79        891.52       392.57 o
 -15   8   5       2104.90       1985.49       490.34 o
 -14   8   5       2872.71       3454.77       379.83 o
 -13   8   5        119.35        257.50       196.79 o
 -12   8   5        260.09        305.98       131.94 o
 -11   8   5         56.62         90.67       133.22 o
 -10   8   5         42.22          4.74        94.78 o
  -9   8   5         23.29        -12.94        73.57 o
  -8   8   5       1292.73       1463.94       125.86 o
  -7   8   5        298.67        410.95        82.15 o
  -6   8   5       1251.04       1362.88       113.30 o
  -5   8   5        113.64        152.56        62.09 o
  -4   8   5        891.47       1190.04       158.65 o
  -3   8   5       2207.37       2300.33       114.99 o
  -2   8   5        375.76        408.80        64.57 o
  -1   8   5       6865.58       7108.87       201.97 o
   0   8   5       6187.96       6333.72       213.15 o
   1   8   5       3741.96       3798.08       295.87 o
   2   8   5       6214.26       6379.42       211.52 o
   3   8   5       4696.45       5040.41       307.55 o
   4   8   5        824.96        828.42       110.80 o
   5   8   5        854.05        722.19       112.80 o
   6   8   5        754.08        647.63       134.24 o
   7   8   5       2536.82       2799.70       224.26 o
   8   8   5       1308.23       1357.93       180.03 o
   9   8   5        275.05        492.61       209.33 o
  10   8   5        943.98       1025.31       169.18 o
  11   8   5       3914.36       3734.42       391.20 o
  12   8   5          2.05        -99.88        99.88 o
  13   8   5       1944.25       2217.73       596.81 o
  14   8   5       1860.92       1534.56       335.43 o
  15   8   5        330.90        481.07       253.46 o
  16   8   5        132.86        247.72       256.02 o
  17   8   5          7.36        -94.84       388.67 o
 -18   9   5       4051.02       5308.99       800.05 o
 -17   9   5         35.66         16.87       325.40 o
 -16   9   5       3753.21       3745.88       616.51 o
 -15   9   5       4795.96       4457.74       660.54 o
 -14   9   5         48.37        -52.45       285.79 o
 -13   9   5       4439.50       4573.75       411.21 o
 -12   9   5       1363.08       1231.20       556.70 o
 -11   9   5       5545.03       5719.76       435.33 o
 -10   9   5        887.54        983.21       217.59 o
  -9   9   5       5838.09       6088.76       421.15 o
  -8   9   5         83.89         80.80        94.63 o
  -7   9   5        153.76        199.44        99.98 o
  -6   9   5       8982.78       8718.17       235.30 o
  -5   9   5         18.03         32.58        56.90 o
  -4   9   5       6649.54       6243.96       178.05 o
  -3   9   5       4567.61       4763.03       153.00 o
  -2   9   5       3707.96       4159.63       184.94 o
  -1   9   5       3981.07       3845.35       142.89 o
   0   9   5       1962.86       2082.68       131.47 o
   1   9   5      17886.36      18517.01       398.67 o
   2   9   5        933.92       1338.29       115.62 o
   3   9   5       9833.76       9446.66       436.15 o
   4   9   5        421.49        437.53        94.30 o
   5   9   5        179.58        283.40        87.25 o
   6   9   5        505.91        570.10       175.51 o
   7   9   5       1215.74       1287.75       152.11 o
   8   9   5         28.99         33.90       102.89 o
   9   9   5       6535.92       7035.66       526.07 o
  10   9   5       3269.75       3725.07       386.19 o
  11   9   5        224.66        406.23       217.67 o
  12   9   5       3737.76       4105.60       427.43 o
  13   9   5       3938.77       3665.93       413.12 o
  14   9   5         42.80         79.45       208.44 o
  15   9   5       2814.36       2556.19       398.93 o
  16   9   5         14.83        175.42       305.02 o
 -17  10   5       2918.71       2962.14       626.95 o
 -16  10   5        711.16        -81.54       302.25 o
 -15  10   5       4317.04       3570.02       609.01 o
 -14  10   5       2694.66       3625.80       421.15 o
 -13  10   5        108.72        226.69       190.29 o
 -12  10   5       7556.40       8368.73      1003.39 o
 -11  10   5          1.08        -94.97       207.40 o
 -10  10   5       1700.69       2023.51       527.85 o
  -9  10   5        341.45         40.31       154.78 o
  -8  10   5       3661.35       3729.27       260.80 o
  -7  10   5      14599.06      14513.17       433.71 o
  -6  10   5        753.50        825.41       141.96 o
  -5  10   5      29070.32      28890.35       653.96 o
  -4  10   5        123.80         47.98        91.61 o
  -3  10   5       7489.90       7412.92       428.72 o
  -2  10   5         45.03         -2.87       129.63 o
  -1  10   5       2495.63       2729.47       178.77 o
   0  10   5       1874.77       2349.41       129.68 o
   1  10   5       2681.72       2636.88       161.24 o
   2  10   5      26779.88      28003.24       503.92 o
   3  10   5       1517.87       1684.20       194.37 o
   4  10   5       6405.79       6624.21       365.31 o
   5  10   5       2344.31       2232.12       257.59 o
   6  10   5         20.71        -98.66       136.42 o
   7  10   5      12844.86      12507.85       547.60 o
   8  10   5         23.44        -80.76       171.73 o
   9  10   5       7034.36       7420.12       566.46 o
  10  10   5         53.16        -74.09       179.75 o
  11  10   5       1292.83       1634.67       295.85 o
  12  10   5        578.57        375.31       242.30 o
  13  10   5       1836.64       2194.03       370.80 o
  14  10   5       3710.14       3235.10       422.87 o
  15  10   5        213.25        466.27       293.72 o
  16  10   5       2215.22       2405.40       812.52 o
 -17  11   5        831.04        665.75       424.44 o
 -16  11   5       2249.35       2896.45       596.03 o
 -15  11   5        390.01        135.18       335.33 o
 -14  11   5        187.14        -32.06       218.00 o
 -13  11   5       4131.92       4937.37       771.84 o
 -12  11   5          3.66          8.77       176.63 o
 -11  11   5       6441.94       6651.50       504.20 o
 -10  11   5       1506.52       1289.84       239.92 o
  -9  11   5       6364.48       6490.11       456.40 o
  -8  11   5      10373.31      10851.78       410.03 o
  -7  11   5        357.07        276.45       125.76 o
  -6  11   5      12848.64      13549.45       425.70 o
  -5  11   5         72.99        221.06       120.95 o
  -4  11   5      10012.21      10532.91       359.00 o
  -3  11   5       3072.92       3264.12       345.76 o
  -2  11   5        133.87        108.55        90.38 o
  -1  11   5        187.88        273.04       155.15 o
   0  11   5         37.59       -115.08       115.08 o
   1  11   5       7614.07       6717.06       459.52 o
   2  11   5      10007.57       9059.42       418.03 o
   3  11   5      18408.76      18396.10       500.72 o
   4  11   5        179.68        271.99       145.39 o
   5  11   5       5516.92       6115.01       379.92 o
   6  11   5       6559.14       6710.96       453.02 o
   7  11   5       1104.03       1407.36       243.91 o
   8  11   5       9086.35       9411.63      1052.98 o
   9  11   5        678.75        928.17       240.84 o
  10  11   5       6108.69       6077.39       494.65 o
  11  11   5        558.09        711.63       246.46 o
  12  11   5       5555.85       5252.39      1146.25 o
  13  11   5       2337.89       2466.62       596.10 o
  14  11   5        553.74         69.03       234.30 o
  15  11   5       6628.90       6614.28       607.58 o
 -16  12   5       1431.08        429.74       387.66 o
 -15  12   5       2926.07       3750.83       629.58 o
 -14  12   5        259.97        104.29       226.44 o
 -13  12   5          9.37        206.14       229.02 o
 -12  12   5       5873.37       5303.93       478.02 o
 -11  12   5        185.34        248.37       206.92 o
 -10  12   5       1939.11       2100.09       291.63 o
  -9  12   5       2802.15       2645.93       317.35 o
  -8  12   5       1115.44       1104.73       183.08 o
  -7  12   5       4876.14       5309.27       602.27 o
  -6  12   5        371.76        547.48       145.16 o
  -5  12   5       4726.76       4985.63       301.95 o
  -4  12   5        628.57        829.56       206.71 o
  -3  12   5        765.90       1019.45       223.34 o
  -2  12   5       2811.02       2872.76       329.87 o
  -1  12   5        339.32        236.86       172.75 o
   0  12   5       1441.90       1854.01       277.64 o
   1  12   5         68.23        -68.11       145.48 o
   2  12   5       8527.83       7875.68       528.69 o
   3  12   5        967.57       1012.57       236.36 o
   4  12   5      12593.94      13663.47       623.72 o
   5  12   5       1709.20       1597.89       201.54 o
   6  12   5       2659.74       2800.74       318.59 o
   7  12   5       6578.08       6945.55       486.91 o
   8  12   5         68.77         89.63       180.86 o
   9  12   5       2458.75       2469.00       335.85 o
  10  12   5         28.18       -146.52       197.59 o
  11  12   5       2849.20       3618.06      1038.97 o
  12  12   5        726.33        714.91       267.34 o
  13  12   5        729.40       1069.12       316.33 o
  14  12   5       1231.62       1631.69       351.12 o
 -15  13   5        905.05       1090.36       320.49 o
 -14  13   5        125.37        242.55       265.14 o
 -13  13   5       1399.16       1096.22       292.91 o
 -12  13   5        782.34       1025.17       267.64 o
 -11  13   5       1256.65       1401.80       284.17 o
 -10  13   5        441.69        477.23       219.21 o
  -9  13   5         50.33         86.64       177.61 o
  -8  13   5        599.73        753.82       164.11 o
  -7  13   5        400.76        615.80       265.61 o
  -6  13   5       2099.09       2355.37       323.19 o
  -5  13   5        515.57        633.24       254.66 o
  -4  13   5       3366.96       3392.76       365.14 o
  -3  13   5       7501.99       7309.10       524.67 o
  -2  13   5       9396.68       9342.45       506.04 o
  -1  13   5       2860.70       2924.54       461.75 o
   0  13   5        918.65        844.27       237.24 o
   1  13   5       1447.52       1551.67       278.87 o
   2  13   5        462.94        279.42       194.64 o
   3  13   5        134.61         56.51       176.01 o
   4  13   5       8214.06       8273.89       572.99 o
   5  13   5       4475.53       4282.62       430.10 o
   6  13   5       2310.96       2377.37       347.81 o
   7  13   5          4.21       -168.96       168.96 o
   8  13   5       7634.24       8233.87       923.72 o
   9  13   5        211.76         63.53       151.90 o
  10  13   5         72.79        201.50       216.91 o
  11  13   5        367.43        406.15       252.51 o
  12  13   5        733.68        923.98       308.44 o
  13  13   5         19.91        492.97       284.44 o
  14  13   5       1047.25       1111.38       630.03 o
 -14  14   5        241.35        516.52       277.51 o
 -13  14   5        176.03         95.86       501.34 o
 -12  14   5        584.28        716.09       388.81 o
 -11  14   5        827.48       1570.28       490.35 o
 -10  14   5       1036.23          0.54       322.73 o
  -9  14   5       3424.59       3293.82       596.08 o
  -8  14   5          3.86         64.99       318.15 o
  -7  14   5        208.82        285.75       181.03 o
  -6  14   5       1496.62        939.78       235.14 o
  -5  14   5       1161.95        981.50       258.55 o
  -4  14   5        549.23        311.51       194.11 o
  -3  14   5        555.68        645.65       318.84 o
  -2  14   5        984.40        546.50       221.45 o
  -1  14   5       1177.56        772.19       447.75 o
   0  14   5       1557.74       1504.23       284.29 o
   1  14   5       2049.41       2149.80       323.43 o
   2  14   5        119.81        523.42       217.05 o
   3  14   5        523.06        813.19       262.99 o
   4  14   5        503.19        469.91       232.05 o
   5  14   5        346.81        481.57       233.91 o
   6  14   5        311.97        359.49       229.44 o
   7  14   5        180.16        353.15       221.70 o
   8  14   5        140.01         73.27       178.79 o
   9  14   5        191.80        163.38       190.31 o
  10  14   5        438.58        656.41       237.06 o
  11  14   5       1099.34       1685.20       550.87 o
  12  14   5       1059.56        384.60       405.29 o
  13  14   5        759.81        544.73       415.94 o
 -13  15   5          1.13       -264.11       365.86 o
 -12  15   5        425.18        183.26       400.68 o
 -11  15   5       1150.57       1171.77       477.20 o
 -10  15   5        565.49        621.74       415.43 o
  -9  15   5       2395.41       2383.88       545.53 o
  -8  15   5        164.33       -249.43       269.89 o
  -7  15   5         14.54        -73.34       249.74 o
  -6  15   5       1409.11       1901.12       313.34 o
  -5  15   5        160.54       -125.02       342.42 o
  -4  15   5        354.23        258.58       214.96 o
  -3  15   5        134.45        185.22       220.03 o
  -2  15   5       1002.92       1070.08       269.81 o
  -1  15   5       1366.79       1288.21       296.76 o
   0  15   5       3585.17       3525.04       749.72 o
   1  15   5        890.78        453.46       318.82 o
   2  15   5        835.43       1002.78       295.79 o
   3  15   5       1829.44       2342.48       377.41 o
   4  15   5          8.07        260.37       222.31 o
   5  15   5        116.61        271.66       215.56 o
   6  15   5        154.10         58.40       214.58 o
   7  15   5          4.99        183.81       223.04 o
   8  15   5        151.00        104.80       287.32 o
   9  15   5          2.75        139.56       201.45 o
  10  15   5        785.63       1089.70       292.05 o
  11  15   5        373.44        169.97       392.23 o
  12  15   5         62.95          1.13       398.22 o
 -12  16   5       1024.06        276.56       457.74 o
 -11  16   5         58.18        160.32       410.88 o
 -10  16   5       1286.00       1359.54       478.41 o
  -9  16   5         30.80        101.21       368.92 o
  -8  16   5       1581.30        987.06       438.93 o
  -7  16   5       2374.55       1998.31       500.08 o
  -6  16   5          0.07         49.44       177.96 o
  -5  16   5       3365.36       3070.07       387.18 o
  -4  16   5         50.69        211.08       195.92 o
  -3  16   5       1138.62       1000.71       268.97 o
  -2  16   5         73.30        -78.02       205.93 o
  -1  16   5       1494.43       1599.05       532.10 o
   0  16   5       3278.80       3345.86       427.14 o
   1  16   5       2566.61       1719.94       400.38 o
   2  16   5       2886.30       2536.30       391.33 o
   3  16   5         80.08        -10.94       240.74 o
   4  16   5       2533.24       2509.91       395.95 o
   5  16   5       1249.98        831.54       285.93 o
   6  16   5        150.58        -24.98       198.95 o
   7  16   5        715.34       1066.10       320.70 o
   8  16   5        168.13         97.99       239.24 o
   9  16   5        745.62        187.99       203.12 o
  10  16   5        221.35        558.06       464.32 o
 -10  17   5         79.72        158.99       436.90 o
  -9  17   5       1051.06        756.11       457.23 o
  -8  17   5       1931.91       1702.59       533.88 o
  -7  17   5        796.88        800.75       439.00 o
  -6  17   5       1340.21        998.75       302.68 o
  -5  17   5        199.97        369.40       393.54 o
  -4  17   5       2379.66       2063.51       360.26 o
  -3  17   5       1679.92       1500.39       328.39 o
  -2  17   5       1081.07       1580.56       343.84 o
  -1  17   5       3679.64       3015.44       431.28 o
   0  17   5       2144.66       2256.38       981.00 o
   1  17   5       1478.65       1826.87       357.17 o
   2  17   5          1.39        -19.82       237.24 o
   3  17   5       1607.18       1405.61       349.20 o
   4  17   5       2118.40       2429.52       406.07 o
   5  17   5        795.59        629.66       272.52 o
   6  17   5       1356.85       1338.74       326.27 o
   7  17   5        736.71        833.90       283.36 o
   8  17   5         29.62        368.26       257.34 o
   9  17   5        453.27         10.52       231.40 o
  -8  18   5       2224.57       1687.19       538.76 o
  -7  18   5       1875.38       2032.49       601.52 o
  -6  18   5        897.73        692.86       268.59 o
  -5  18   5       3144.31       2939.26      1118.80 o
  -4  18   5        206.37       -169.46       183.59 o
  -3  18   5       1314.04       1486.87       485.53 o
  -2  18   5       1859.87       2318.86       395.08 o
  -1  18   5       2611.93       2684.75       570.82 o
   0  18   5       2627.42       2309.25       411.97 o
   1  18   5        155.99        204.55       273.49 o
   2  18   5       2639.25       2737.73       446.10 o
   3  18   5       1267.31       1253.27       337.70 o
   4  18   5       2465.06       1558.20       359.29 o
   5  18   5       1466.20       1020.50       308.87 o
   6  18   5       1863.96       1859.89       375.20 o
   7  18   5        239.16        -52.40       230.00 o
  -6  19   5       1270.99        182.49       423.90 o
  -5  19   5        262.47        114.45       379.64 o
  -4  19   5       1513.80       1260.50       602.31 o
  -3  19   5       1808.18       1333.21       441.72 o
  -2  19   5       3693.80       3543.82       575.14 o
  -1  19   5       1924.94       1568.62       394.45 o
   0  19   5        251.57        651.22       278.78 o
   1  19   5         62.75        176.58       602.61 o
   2  19   5         51.34        319.41       280.32 o
   3  19   5        149.52        106.20       247.43 o
   4  19   5       1351.45       1216.69       551.67 o
 -20   0   6       1136.76        515.31       419.19 o
 -19   0   6        404.61        428.71       363.02 o
 -18   0   6         53.62        314.10       333.23 o
 -17   0   6       1721.69       1554.61       437.05 o
 -16   0   6       9070.75       9087.15       870.30 o
 -15   0   6        178.90        257.61       271.23 o
 -14   0   6       2743.57       3189.40       481.00 o
 -13   0   6       2882.27       2369.21       413.76 o
 -12   0   6        214.86       -131.47       175.57 o
 -11   0   6       2897.48       2525.47       383.13 o
 -10   0   6        251.58        250.61        63.90 o
  -9   0   6      10167.14       9910.39       278.58 o
  -8   0   6       2221.38       2465.13       333.52 o
  -7   0   6       1928.10       1495.38        92.58 o
  -6   0   6      27766.26      30044.02       800.39 o
  -5   0   6       1577.10       1737.49       233.15 o
  -4   0   6      82820.04      83811.09      2294.98 o
  -3   0   6       7819.66       8143.21       383.45 o
  -2   0   6      10455.72      10596.62       443.63 o
  -1   0   6       8311.22       8209.39       370.56 o
   1   0   6      24192.57      23711.00       557.97 o
   2   0   6      29891.73      28195.76       652.11 o
   3   0   6       1693.62       1688.97       185.56 o
   4   0   6        539.12        516.98       112.55 o
   5   0   6      83234.88      80216.92      1640.35 o
   6   0   6       1649.22       1628.07       183.62 o
   7   0   6       2253.33       2412.62       231.01 o
   8   0   6      18248.54      19016.33      1625.96 o
   9   0   6       1272.65       1400.33       210.18 o
  10   0   6       8380.47       8379.06       592.08 o
  11   0   6       3240.07       3673.09       487.96 o
  12   0   6       7936.26       8604.25       751.83 o
  13   0   6         75.86       -115.80       246.04 o
  14   0   6       4117.42       4706.01       625.67 o
  15   0   6        884.65       1022.31       406.98 o
  16   0   6        337.65        155.94       316.76 o
  17   0   6       2959.83       2324.22       549.31 o
  18   0   6        874.15       1169.67       458.69 o
 -20   1   6        249.02        309.92       252.19 o
 -19   1   6        270.57        733.06       281.06 o
 -18   1   6        443.71        234.32       236.55 o
 -17   1   6       3062.49       2873.72       603.76 o
 -16   1   6          3.80         78.02       187.27 o
 -15   1   6       9712.39       8964.81       578.59 o
 -14   1   6        409.58        245.38       176.35 o
 -13   1   6        902.69        706.74       192.51 o
 -12   1   6       9626.82       9533.51       452.80 o
 -11   1   6       1063.38       1052.53       188.94 o
 -10   1   6       2695.41       2659.41       153.49 o
  -9   1   6          2.84         91.28        61.12 o
  -8   1   6      24423.59      25596.38       700.29 o
  -7   1   6       3529.93       3750.17       163.06 o
  -6   1   6       7839.80       8009.64       281.28 o
  -5   1   6      39472.12      41413.69       905.84 o
  -4   1   6         76.53         76.42        79.36 o
  -3   1   6      46468.60      46271.87       951.49 o
  -2   1   6      12182.22      12396.82       269.82 o
  -1   1   6       2731.42       2064.58       116.98 o
   0   1   6       5303.05       4795.74       193.07 o
   1   1   6      23044.76      21720.44       428.06 o
   2   1   6      16832.34      15422.53       344.01 o
   3   1   6       5722.34       5581.69       328.56 o
   4   1   6      54810.05      54018.68       939.57 o
   5   1   6         74.32        -75.92        75.92 o
   6   1   6       8535.17       8193.41       280.61 o
   7   1   6        242.24        236.05        94.02 o
   8   1   6       3344.43       3465.22       240.65 o
   9   1   6       3755.21       3887.09       255.54 o
  10   1   6         53.14        127.64       107.97 o
  11   1   6      10570.82      10559.30       557.39 o
  12   1   6         82.14        113.24       130.21 o
  13   1   6       3903.12       4662.11       412.61 o
  14   1   6         94.35        757.69       240.57 o
  15   1   6        709.49        653.11       415.96 o
  16   1   6        918.22        924.42       297.15 o
  17   1   6         18.61         -0.80       223.98 o
  18   1   6       1221.38       1240.94       357.48 o
 -20   2   6       1489.97       1858.76       439.69 o
 -19   2   6        277.67        370.92       202.21 o
 -18   2   6       3007.54       2823.24       542.62 o
 -17   2   6        497.28        697.10       249.98 o
 -16   2   6      11143.38      10978.40       779.26 o
 -15   2   6        829.78        917.67       235.42 o
 -14   2   6       3374.19       4151.37       384.69 o
 -13   2   6       5367.54       5248.45       414.19 o
 -12   2   6          8.43         49.89       130.20 o
 -11   2   6        339.29        335.74        98.18 o
 -10   2   6        190.67        371.25        90.69 o
  -9   2   6        537.90        511.36        90.56 o
  -8   2   6         89.92        -18.61        63.68 o
  -7   2   6       4292.52       3991.71       184.91 o
  -6   2   6        150.74        138.11        68.03 o
  -5   2   6      10737.44      11744.57       305.66 o
  -4   2   6       6853.56       6469.58       196.74 o
  -3   2   6      10323.53       9875.71       233.62 o
  -2   2   6        331.61        246.95        83.96 o
  -1   2   6      17234.76      17212.02       349.78 o
   0   2   6       7166.59       7310.01       266.28 o
   1   2   6       9392.03       9358.36       242.70 o
   2   2   6       6994.00       6744.29       208.98 o
   3   2   6       1523.34       1175.47       113.02 o
   4   2   6        734.33        934.92       110.85 o
   5   2   6         72.32        232.79        86.27 o
   6   2   6       4240.35       4463.70       273.42 o
   7   2   6         34.98         66.43        81.11 o
   8   2   6       1323.73       1239.06       166.10 o
   9   2   6       1530.39       1426.44       166.74 o
  10   2   6        422.13        648.02       144.49 o
  11   2   6         22.74       -103.46       103.46 o
  12   2   6       5078.78       5096.94       330.20 o
  13   2   6        304.91        288.01       148.62 o
  14   2   6       2589.71       2734.62       287.59 o
  15   2   6        830.79        765.40       206.59 o
  16   2   6         90.17         -1.04       425.96 o
  17   2   6        833.36       1050.57       299.88 o
  18   2   6          6.14       -134.16       209.58 o
 -20   3   6         63.45        272.83       234.66 o
 -19   3   6        809.21        605.63       276.69 o
 -18   3   6          0.48         27.53       184.35 o
 -17   3   6          2.82        -58.60       183.99 o
 -16   3   6          0.03       -165.17       165.17 o
 -15   3   6       1489.14       1505.64       275.22 o
 -14   3   6        651.73        681.49       210.24 o
 -13   3   6        413.32        463.82       174.26 o
 -12   3   6        320.58        431.24       157.93 o
 -11   3   6          3.21         92.54        87.74 o
 -10   3   6          8.03          9.16        80.55 o
  -9   3   6       2947.34       3081.64       193.56 o
  -8   3   6         26.96        -42.67        76.77 o
  -7   3   6       6465.86       7628.04       293.39 o
  -6   3   6       9880.41      10152.46       207.96 o
  -5   3   6         96.32        159.88        48.61 o
  -4   3   6      12833.20      12395.87       279.58 o
  -3   3   6        106.28        101.41        56.11 o
  -2   3   6        579.40        750.24        83.91 o
  -1   3   6      17665.51      19344.40       535.03 o
   0   3   6        739.33        691.95        80.01 o
   1   3   6       4770.47       4544.11       165.91 o
   2   3   6       7932.91       7689.24       225.61 o
   3   3   6       5782.38       5711.21       202.67 o
   4   3   6       5320.91       5558.43       214.37 o
   5   3   6        176.30        315.48        92.93 o
   6   3   6       3064.41       3377.67       207.99 o
   7   3   6        258.80        377.17       104.18 o
   8   3   6       2333.31       2452.80       201.72 o
   9   3   6         72.79        162.30       106.37 o
  10   3   6       1715.63       1343.82       174.89 o
  11   3   6          2.18        -93.48       107.23 o
  12   3   6        146.68         73.17       125.44 o
  13   3   6       2490.45       2663.82       264.25 o
  14   3   6       2634.20       2383.21       271.62 o
  15   3   6       1955.89       1528.20       235.07 o
  16   3   6         31.57         12.42       247.96 o
  17   3   6        128.02        317.69       216.76 o
  18   3   6          6.76        139.72       452.09 o
 -20   4   6        166.78         51.85       209.84 o
 -19   4   6         35.19       -173.05       173.05 o
 -18   4   6         19.30         38.70       175.91 o
 -17   4   6        171.73        -59.48       162.80 o
 -16   4   6       1923.97       1704.68       290.42 o
 -15   4   6        516.47        693.81       261.81 o
 -14   4   6         33.92       -118.91       118.91 o
 -13   4   6        319.30        341.33       214.24 o
 -12   4   6        600.38        679.52       133.10 o
 -11   4   6       3484.70       3447.87       228.78 o
 -10   4   6        353.79        352.54        99.15 o
  -9   4   6       4409.60       4321.94       344.89 o
  -8   4   6        388.76        401.35        96.22 o
  -7   4   6       2872.74       3031.09       119.60 o
  -6   4   6       1074.71       1320.25        93.50 o
  -5   4   6       1510.79       1726.16       102.81 o
  -4   4   6       7924.84       8686.57       202.08 o
  -3   4   6      45722.80      47270.38       791.90 o
  -2   4   6       2840.56       2939.84       208.34 o
  -1   4   6       1975.70       2022.88       132.39 o
   0   4   6        399.26        350.22        79.36 o
   1   4   6       6121.04       6872.08       209.75 o
   2   4   6         61.03          6.44        70.01 o
   3   4   6       6193.59       5759.63       253.81 o
   4   4   6         43.06         49.72        76.42 o
   5   4   6      19612.17      19258.57       450.25 o
   6   4   6        423.24        225.27        87.56 o
   7   4   6       3780.19       4421.21       254.50 o
   8   4   6        269.92        388.25       115.05 o
   9   4   6       1434.50       1460.57       336.71 o
  10   4   6          9.10         82.33       115.03 o
  11   4   6        515.82        613.52       147.70 o
  12   4   6          6.75         95.75       131.28 o
  13   4   6        149.00        236.90       157.15 o
  14   4   6        254.25        362.54       183.90 o
  15   4   6        786.45        544.64       237.58 o
  16   4   6       2658.43       2460.56       289.48 o
  17   4   6        129.77        307.52       244.56 o
  18   4   6         52.22        -39.46       187.99 o
 -19   5   6         46.77        107.64       203.61 o
 -18   5   6         12.55       -110.00       145.21 o
 -17   5   6       3042.21       2782.58       557.29 o
 -16   5   6          5.07        -89.82       152.83 o
 -15   5   6       3461.05       3640.28       373.51 o
 -14   5   6         63.93         45.12       151.88 o
 -13   5   6       1224.21        758.29       196.88 o
 -12   5   6        520.06        406.02       154.08 o
 -11   5   6       8533.12       8404.71       389.75 o
 -10   5   6        274.11        415.41       155.72 o
  -9   5   6         65.00         69.51        51.53 o
  -8   5   6      10706.40      11407.33       254.24 o
  -7   5   6        591.80        600.55       106.33 o
  -6   5   6       2261.89       2253.57       125.17 o
  -5   5   6       7136.20       6909.16       238.71 o
  -4   5   6       1436.93       1613.23       106.36 o
  -3   5   6       1722.50       1592.09       114.04 o
  -2   5   6          0.02        -69.45        69.45 o
  -1   5   6         12.19        -20.37        50.24 o
   0   5   6       7672.91       8323.84       332.57 o
   1   5   6       1985.65       2137.56       262.11 o
   2   5   6        666.90        694.84        95.10 o
   3   5   6        431.35        583.75        99.11 o
   4   5   6      11016.44      10633.41       305.89 o
   5   5   6       1078.97       1088.50       129.62 o
   6   5   6       3470.74       2864.42       198.72 o
   7   5   6       1318.72       1328.95       153.80 o
   8   5   6       2785.58       3017.00       233.15 o
   9   5   6          1.36        -87.83        87.83 o
  10   5   6       1172.49       1369.73       249.65 o
  11   5   6       2374.30       2716.70       303.32 o
  12   5   6        993.09       1201.28       391.58 o
  13   5   6       8598.18       9095.00       532.63 o
  14   5   6        395.27         88.74       151.14 o
  15   5   6        171.35        276.86       247.34 o
  16   5   6       2056.91       2421.08       290.30 o
  17   5   6       1357.53       1676.45       466.47 o
 -19   6   6        981.93       1342.60       563.94 o
 -18   6   6       1382.50       1481.11       305.54 o
 -17   6   6         10.66        112.92       178.64 o
 -16   6   6       5583.01       5477.26       822.71 o
 -15   6   6       3297.13       2707.15       322.14 o
 -14   6   6        879.12        788.31       197.56 o
 -13   6   6      10036.90       9663.30       389.94 o
 -12   6   6       2972.57       2493.24       220.84 o
 -11   6   6        151.75        107.81       148.47 o
 -10   6   6        917.97        693.56       185.37 o
  -9   6   6         53.09        101.11        61.43 o
  -8   6   6       1648.93       1800.30       122.04 o
  -7   6   6       7981.64       8456.58       222.28 o
  -6   6   6        184.21        165.27        63.68 o
  -5   6   6      11228.47      10896.65       250.45 o
  -4   6   6      34294.67      34692.36       560.65 o
  -3   6   6        518.73        631.41        77.39 o
  -2   6   6       9006.96       8084.71       377.57 o
  -1   6   6         72.87         11.02        51.11 o
   0   6   6        231.53         85.21        67.81 o
   1   6   6       3558.95       2896.27       221.20 o
   2   6   6      11415.95      12100.54       308.75 o
   3   6   6       7182.71       6447.66       352.85 o
   4   6   6        532.31        725.00       165.25 o
   5   6   6       6079.63       5987.67       245.30 o
   6   6   6       5486.41       5419.67       255.86 o
   7   6   6        132.19        165.61       140.20 o
   8   6   6        339.22        396.90       119.57 o
   9   6   6       1345.21       1559.99       181.78 o
  10   6   6        484.65        545.26       140.44 o
  11   6   6       5051.32       5380.38       340.33 o
  12   6   6       7349.72       6918.77       393.06 o
  13   6   6         66.44        145.57       128.46 o
  14   6   6       4704.31       4978.54       363.64 o
  15   6   6       5945.02       5558.05       393.01 o
  16   6   6        136.28        128.56       191.19 o
  17   6   6       1142.65       1472.35       354.46 o
 -19   7   6       2488.40       2893.34       650.90 o
 -18   7   6       1873.71        990.50       443.87 o
 -17   7   6       1796.98       1877.91       514.54 o
 -16   7   6         35.42        103.94       156.36 o
 -15   7   6      11248.41      11025.66       742.53 o
 -14   7   6       2652.55       2444.44       295.56 o
 -13   7   6        801.20        711.42       156.22 o
 -12   7   6       6357.98       6955.33       329.29 o
 -11   7   6        101.61        130.22       113.89 o
 -10   7   6         33.48        -70.85       118.05 o
  -9   7   6          1.31        -67.10        83.14 o
  -8   7   6       6107.22       6252.43       208.23 o
  -7   7   6        393.51        457.79        83.94 o
  -6   7   6      18327.09      18994.32       588.74 o
  -5   7   6      11017.57      10706.18       370.29 o
  -4   7   6      11191.57      11042.61       288.09 o
  -3   7   6      35342.83      35685.80       576.29 o
  -2   7   6      10166.45       9662.80       231.80 o
  -1   7   6       1471.81       2071.35       134.53 o
   0   7   6       8210.31       7953.56       231.79 o
   1   7   6       5710.09       5900.69       443.67 o
   2   7   6       6740.67       7130.52       230.43 o
   3   7   6        618.81        588.67       127.94 o
   4   7   6      15534.88      15169.52       421.15 o
   5   7   6         83.62         29.32        79.58 o
   6   7   6       1561.20       1139.95       220.67 o
   7   7   6       9401.55       9295.00       326.99 o
   8   7   6        128.60        106.87       100.94 o
   9   7   6        879.77        811.71       148.79 o
  10   7   6       2818.01       3168.39       254.01 o
  11   7   6       1551.00       1377.96       194.95 o
  12   7   6        765.45        573.81       153.64 o
  13   7   6       8031.58       8224.03       421.88 o
  14   7   6       3613.52       3438.03       498.48 o
  15   7   6       1661.24       1866.03       248.75 o
  16   7   6       2441.61       2998.55       426.21 o
  17   7   6         46.43        790.93       445.42 o
 -18   8   6        253.12        591.83       442.58 o
 -17   8   6          5.45       -333.25       333.25 o
 -16   8   6        899.39       1351.99       432.19 o
 -15   8   6        710.28        606.68       345.28 o
 -14   8   6       1725.94       1655.76       438.43 o
 -13   8   6      12440.80      12333.82       877.92 o
 -12   8   6       3358.28       3236.15       350.29 o
 -11   8   6      11805.46      11747.52       390.92 o
 -10   8   6         80.64        150.74       104.29 o
  -9   8   6       1703.71       1674.38       170.12 o
  -8   8   6        689.94        690.67        96.51 o
  -7   8   6       9713.18      10172.31       511.48 o
  -6   8   6       4616.16       4990.39       188.08 o
  -5   8   6       3343.01       3193.81       171.35 o
  -4   8   6       7103.21       7280.52       301.21 o
  -3   8   6       2048.51       2511.59       133.14 o
  -2   8   6      19097.28      18621.95       479.27 o
  -1   8   6       3944.01       3619.58       158.23 o
   0   8   6      12339.93      12085.92       300.49 o
   1   8   6       5230.86       4784.23       188.45 o
   2   8   6      10506.75       9770.63       388.56 o
   3   8   6       2699.63       2605.88       171.38 o
   4   8   6       3318.92       3745.41       198.15 o
   5   8   6      11780.25      11495.29       340.50 o
   6   8   6       6618.31       6485.85       273.11 o
   7   8   6       9176.95       8733.20       318.82 o
   8   8   6       7792.03       7257.66       313.82 o
   9   8   6      10518.58       9851.97       367.39 o
  10   8   6       2258.77       2084.64       279.42 o
  11   8   6       2034.72       1918.37       341.45 o
  12   8   6       2164.35       2264.74       240.49 o
  13   8   6        173.56        177.58       201.08 o
  14   8   6       1810.37       1816.16       324.46 o
  15   8   6       4360.10       4806.72       504.40 o
  16   8   6        355.12        742.22       302.49 o
 -18   9   6        244.77        -98.55       355.79 o
 -17   9   6        554.03        608.51       422.12 o
 -16   9   6         61.58        560.84       349.54 o
 -15   9   6        709.30        784.48       360.91 o
 -14   9   6       1932.33       1047.27       383.75 o
 -13   9   6       2430.95       2644.14       328.84 o
 -12   9   6        590.01        647.37       275.09 o
 -11   9   6       3498.33       3041.53       326.14 o
 -10   9   6        652.65        808.17       235.14 o
  -9   9   6       1248.84        903.02       398.70 o
  -8   9   6       1120.21       1370.80       238.75 o
  -7   9   6       5765.79       5686.62       215.73 o
  -6   9   6       6223.82       6127.53       275.13 o
  -5   9   6       7254.91       7134.17       208.53 o
  -4   9   6       1978.47       2270.59       130.28 o
  -3   9   6       4940.70       5078.17       184.10 o
  -2   9   6        168.06        122.12        59.50 o
  -1   9   6        417.01        388.89        71.88 o
   0   9   6        757.30        885.95        99.64 o
   1   9   6       9212.47       9542.73       269.57 o
   2   9   6       1209.02       1319.90       124.13 o
   3   9   6       3045.57       2796.81       177.62 o
   4   9   6       2451.72       2482.85       348.07 o
   5   9   6         17.21        -20.41       121.73 o
   6   9   6       4175.74       4223.80       235.24 o
   7   9   6        346.82        331.02       118.20 o
   8   9   6       4738.17       4444.80       278.39 o
   9   9   6       4247.51       4236.43       407.05 o
  10   9   6         76.79          7.24       190.03 o
  11   9   6         20.03        -38.00       196.68 o
  12   9   6          0.20       -120.71       203.41 o
  13   9   6       1440.83       2041.69       397.66 o
  14   9   6        414.96        409.95       253.34 o
  15   9   6       2339.29       2355.00       381.27 o
  16   9   6        173.52        543.40       276.71 o
 -17  10   6        128.95        628.43       384.48 o
 -16  10   6         38.16         47.02       348.48 o
 -15  10   6         55.55        -99.44       294.00 o
 -14  10   6          7.56        -62.31       176.86 o
 -13  10   6          5.79       -127.15       176.22 o
 -12  10   6       1272.46       1476.69       269.65 o
 -11  10   6       1501.90       1398.51       256.21 o
 -10  10   6         89.43        369.33       174.80 o
  -9  10   6       6472.73       7369.77       481.23 o
  -8  10   6        694.45        609.29       139.99 o
  -7  10   6        720.20        680.07       144.56 o
  -6  10   6        607.61        640.70       130.99 o
  -5  10   6        880.26        917.48       162.32 o
  -4  10   6         41.32         40.41        88.84 o
  -3  10   6        722.25        560.51       122.03 o
  -2  10   6       1679.53       1944.27       171.44 o
  -1  10   6          6.10        -48.96        48.96 o
   0  10   6       1434.62       1427.40       113.47 o
   1  10   6        465.53        553.26        85.34 o
   2  10   6       3097.05       3148.38       172.84 o
   3  10   6       1547.39       1478.20       134.82 o
   4  10   6       1581.52       2159.02       408.09 o
   5  10   6       7521.66       8088.60       424.48 o
   6  10   6       2100.11       2568.93       310.18 o
   7  10   6          6.79       -149.09       149.09 o
   8  10   6        420.10        425.55       188.71 o
   9  10   6         30.98        -29.95       175.09 o
  10  10   6        993.32        393.51       439.16 o
  11  10   6        319.38        431.54       228.63 o
  12  10   6         79.88        401.94       215.53 o
  13  10   6          2.90        -16.67       214.13 o
  14  10   6        362.60        225.39       238.48 o
  15  10   6        245.37         69.36       235.12 o
 -17  11   6         21.61        119.58       374.73 o
 -16  11   6          2.88        -79.16       300.91 o
 -15  11   6          6.12        209.84       344.54 o
 -14  11   6        954.35       1092.28       277.69 o
 -13  11   6        779.63       1217.13       715.81 o
 -12  11   6        869.03       1029.65       248.63 o
 -11  11   6       1592.89       1381.18       262.10 o
 -10  11   6       2237.69       2343.77       402.02 o
  -9  11   6         26.48        114.25       167.00 o
  -8  11   6       1910.58       2133.68       223.75 o
  -7  11   6        229.62        275.67       127.47 o
  -6  11   6       3743.27       3836.68       269.02 o
  -5  11   6       1653.28       1974.47       299.54 o
  -4  11   6        163.97         94.94       101.97 o
  -3  11   6       1798.30       1485.93       166.87 o
  -2  11   6       2230.89       2366.09       285.66 o
  -1  11   6         11.47         -3.57        89.15 o
   0  11   6        766.75        810.81       198.04 o
   1  11   6        224.40        478.77       180.77 o
   2  11   6         14.33         86.90       101.19 o
   3  11   6         47.52         85.12       124.00 o
   4  11   6       1022.65        906.66       191.37 o
   5  11   6       1291.89       1272.13       219.86 o
   6  11   6       1489.40       1524.66       370.45 o
   7  11   6        532.93        824.21       319.95 o
   8  11   6         18.60         72.23       181.79 o
   9  11   6        892.40        794.33       254.14 o
  10  11   6        107.34       -152.90       281.18 o
  11  11   6         24.96         69.13       304.73 o
  12  11   6        167.81        157.56       239.67 o
  13  11   6         72.18        192.37       249.57 o
  14  11   6        496.84        591.05       325.98 o
  15  11   6         39.87        376.90       284.89 o
 -16  12   6        526.85        641.69       400.03 o
 -15  12   6          0.08       -102.16       291.38 o
 -14  12   6         43.03         71.93       219.37 o
 -13  12   6       2314.78       1741.51       305.66 o
 -12  12   6        237.11         -3.16       528.93 o
 -11  12   6       1775.33       1867.79       429.30 o
 -10  12   6         14.83        -71.55       176.25 o
  -9  12   6        153.65          5.06       161.94 o
  -8  12   6          8.71        163.31       164.99 o
  -7  12   6          9.50        -32.40       116.09 o
  -6  12   6       7746.95       7763.40       347.56 o
  -5  12   6        252.59        226.88       126.98 o
  -4  12   6        828.59        966.95       169.33 o
  -3  12   6          0.01        -15.73       157.20 o
  -2  12   6        268.60        210.52       165.24 o
  -1  12   6       1455.65       1108.04       515.56 o
   0  12   6         80.94        259.08       171.17 o
   1  12   6        492.32        662.71       210.89 o
   2  12   6        705.10        618.72       216.55 o
   3  12   6        136.47        147.07       189.08 o
   4  12   6       1620.77       1967.19       466.57 o
   5  12   6       1401.74        952.06       520.03 o
   6  12   6       3347.13       3537.65       475.06 o
   7  12   6        586.36        837.17       232.93 o
   8  12   6        691.00        510.48       269.98 o
   9  12   6       1208.33       1500.30       287.17 o
  10  12   6       2246.64       2703.77       378.35 o
  11  12   6        303.26        348.94       224.54 o
  12  12   6          3.61       -201.94       201.94 o
  13  12   6        448.59        172.64       266.57 o
  14  12   6        577.87        708.69       729.57 o
 -15  13   6        807.95       1136.04       413.34 o
 -14  13   6       1709.01       1404.76       597.17 o
 -13  13   6          4.50       -107.83       191.34 o
 -12  13   6       3887.86       4327.68       446.11 o
 -11  13   6        231.22        -21.35       192.77 o
 -10  13   6        532.11        293.73       213.13 o
  -9  13   6        141.35        307.48       420.83 o
  -8  13   6       1668.97       1925.23       284.28 o
  -7  13   6       5599.73       5778.22       450.51 o
  -6  13   6       3242.90       3640.63       384.30 o
  -5  13   6       5679.42       6492.14       809.41 o
  -4  13   6         68.29          9.51       155.81 o
  -3  13   6        451.59        984.12       257.49 o
  -2  13   6        159.59        192.70       184.31 o
  -1  13   6          3.08        -58.99       169.50 o
   0  13   6       1117.76        853.17       232.82 o
   1  13   6        285.98        691.21       223.15 o
   2  13   6       5713.17       5703.18       482.31 o
   3  13   6       1330.00       1401.30       282.63 o
   4  13   6       5694.12       6057.32       510.03 o
   5  13   6        193.44        123.62       201.98 o
   6  13   6       5187.05       5027.56       481.60 o
   7  13   6       3817.44       4810.83       708.54 o
   8  13   6        892.82        780.83       439.32 o
   9  13   6         23.54         53.13       197.46 o
  10  13   6        215.47       -166.33       274.89 o
  11  13   6         55.47        246.92       268.83 o
  12  13   6         18.31        293.19       249.26 o
  13  13   6        594.44        680.35       278.41 o
 -14  14   6       1376.93       1285.21       498.41 o
 -13  14   6       1538.90       1486.99       327.39 o
 -12  14   6        160.15         81.66       297.45 o
 -11  14   6       3187.21       3456.35       616.85 o
 -10  14   6         53.33        192.82       294.14 o
  -9  14   6       2039.74       1722.09       447.77 o
  -8  14   6          0.49        -30.92       280.76 o
  -7  14   6       2528.26       2807.71       348.03 o
  -6  14   6       2210.65       2161.66       315.93 o
  -5  14   6        663.31        729.59       239.28 o
  -4  14   6       3454.63       3554.13       624.29 o
  -3  14   6        371.64        227.15       416.83 o
  -2  14   6       1486.85        908.27       254.14 o
  -1  14   6         67.30         81.61       179.64 o
   0  14   6       3032.65       2860.09       369.13 o
   1  14   6        546.58        825.36       546.39 o
   2  14   6       1156.53       1038.12       264.27 o
   3  14   6       2109.09       1896.53       340.85 o
   4  14   6        171.03        245.21       215.89 o
   5  14   6       3024.03       2759.29       598.16 o
   6  14   6        578.49        544.10       254.66 o
   7  14   6        572.87        635.90       253.07 o
   8  14   6       2220.53       2154.34       341.86 o
   9  14   6       2124.62       1512.40       326.34 o
  10  14   6       1936.62       2239.97       387.13 o
  11  14   6         19.32       -139.84       434.45 o
  12  14   6       1099.28        779.21       474.27 o
 -13  15   6       1370.34       1411.92       493.86 o
 -12  15   6       2168.03       2864.23       614.18 o
 -11  15   6        157.37        482.01       404.46 o
 -10  15   6       4305.40       4436.55       700.86 o
  -9  15   6        231.47        531.45       379.72 o
  -8  15   6       4209.59       4581.33       703.07 o
  -7  15   6         43.17        117.95       330.83 o
  -6  15   6       1038.67       1231.12       257.17 o
  -5  15   6        791.72        661.63       593.83 o
  -4  15   6       2285.87       2489.25       506.13 o
  -3  15   6       3818.92       3767.43       426.06 o
  -2  15   6        187.90         95.22       319.64 o
  -1  15   6       4441.06       4746.32       475.28 o
   0  15   6       1959.97       2163.01       363.54 o
   1  15   6       4643.56       4512.52       534.77 o
   2  15   6       1103.74       1228.64       303.20 o
   3  15   6         44.74         22.64       203.73 o
   4  15   6       3462.19       3950.33       668.35 o
   5  15   6        426.15        224.59       358.97 o
   6  15   6       1369.44       1454.87       435.41 o
   7  15   6          8.07        137.49       284.33 o
   8  15   6       1390.20        745.86       325.46 o
   9  15   6        532.72        499.47       329.23 o
  10  15   6        708.78        653.86       247.61 o
  11  15   6       2404.63       2980.95       757.20 o
 -12  16   6        379.06        333.14       432.34 o
 -11  16   6       1070.98       1423.61       520.19 o
 -10  16   6         13.12        520.85       381.12 o
  -9  16   6       3493.00       3580.36       681.33 o
  -8  16   6        327.47        458.58       379.21 o
  -7  16   6       1580.59       1436.53       483.38 o
  -6  16   6        213.37        377.72       265.03 o
  -5  16   6       1401.42       1479.54       303.93 o
  -4  16   6       2496.15       2029.87       341.16 o
  -3  16   6       1041.18       1420.57       392.69 o
  -2  16   6       4565.64       3986.67       454.57 o
  -1  16   6        123.23        556.94       241.51 o
   0  16   6       3631.86       3367.54       579.51 o
   1  16   6        430.21        660.96       289.96 o
   2  16   6         29.27          3.65       228.15 o
   3  16   6       1463.03       1450.19       343.89 o
   4  16   6         26.15       -205.61       205.61 o
   5  16   6       3643.66       3757.32       692.35 o
   6  16   6        866.40        973.83       285.34 o
   7  16   6       3037.44       3199.94       447.90 o
   8  16   6        310.04        123.67       213.22 o
   9  16   6        429.36        526.20       251.89 o
  10  16   6       1007.75       1447.40       345.83 o
 -10  17   6       1631.70        963.67       505.53 o
  -9  17   6         39.14       -162.08       406.09 o
  -8  17   6        359.11        635.99       438.09 o
  -7  17   6          8.44       -297.95       297.95 o
  -6  17   6         35.48       -174.46       174.46 o
  -5  17   6         46.23       -158.51       158.51 o
  -4  17   6        928.39        620.11       237.42 o
  -3  17   6       3615.67       3480.77       611.26 o
  -2  17   6        518.20        476.28       338.88 o
  -1  17   6       5307.00       4968.49      1194.80 o
   0  17   6       1824.16       1738.00       364.97 o
   1  17   6          1.54        210.67       259.72 o
   2  17   6       1390.61       1508.94       349.98 o
   3  17   6          9.87       -137.14       252.75 o
   4  17   6       1243.48        843.75       312.63 o
   5  17   6        205.40        211.32       244.34 o
   6  17   6       1515.13       1597.19       358.41 o
   7  17   6       1546.77       1007.59       382.88 o
   8  17   6       1515.90       1712.99       360.04 o
  -8  18   6        375.19        402.39       496.13 o
  -7  18   6         43.08       -335.54       335.54 o
  -6  18   6         93.44        241.09       436.29 o
  -5  18   6          3.10         80.24       218.38 o
  -4  18   6          7.38        -23.13       176.69 o
  -3  18   6        117.75        229.69       229.79 o
  -2  18   6         53.72       -144.43       241.96 o
  -1  18   6         66.36        278.38       337.61 o
   0  18   6        128.85        420.19       272.95 o
   1  18   6          6.73       -239.79       239.79 o
   2  18   6         50.14       -229.55       229.55 o
   3  18   6         51.89        -66.90       261.41 o
   4  18   6          0.64        164.63       454.52 o
   5  18   6         13.70       -172.80       212.48 o
   6  18   6       1251.26        500.69       284.16 o
  -5  19   6       1019.30        719.47       289.13 o
  -4  19   6         54.35       -224.05       346.37 o
  -3  19   6       1985.50       2248.61       393.66 o
  -2  19   6       1942.62       1604.83       362.85 o
  -1  19   6        629.12        205.71       390.69 o
   0  19   6        116.42       -174.90       221.65 o
   1  19   6        368.17          1.23       247.95 o
   2  19   6        366.24       -335.98       404.38 o
   3  19   6        209.37        540.92       279.32 o
 -20   1   7        978.93       1093.92       303.35 o
 -19   1   7        644.53        309.87       265.01 o
 -18   1   7          0.05        297.40       231.68 o
 -17   1   7        247.68        313.31       198.27 o
 -16   1   7        943.08        591.15       216.86 o
 -15   1   7       5218.57       5470.58       462.59 o
 -14   1   7        112.08        344.85       399.39 o
 -13   1   7       4248.00       4137.91       369.39 o
 -12   1   7       1593.11       1375.63       221.65 o
 -11   1   7       1050.23       1393.27       307.99 o
 -10   1   7       3537.65       3522.93       168.47 o
  -9   1   7       4115.98       4220.35       177.08 o
  -8   1   7       4444.10       4609.85       187.25 o
  -7   1   7       1224.77       1368.86       117.10 o
  -6   1   7          1.85         -2.61        55.40 o
  -5   1   7       3193.90       3114.18       218.88 o
  -4   1   7        416.76        463.98       133.98 o
  -3   1   7        831.44        940.68       121.86 o
  -2   1   7       1613.53       1941.47       122.13 o
  -1   1   7       1280.27       1550.65       114.26 o
   0   1   7         71.53         43.12        59.53 o
   1   1   7      19873.67      19179.17       402.62 o
   2   1   7          4.44         34.21        63.08 o
   3   1   7      10123.52       9887.57       279.65 o
   4   1   7      24605.39      24574.43       521.17 o
   5   1   7        518.03        807.00       116.00 o
   6   1   7       5877.42       6016.63       248.08 o
   7   1   7       1230.09        965.35       140.98 o
   8   1   7        777.95        653.23       150.99 o
   9   1   7       2223.22       2187.32       219.40 o
  10   1   7         94.40         36.52       108.04 o
  11   1   7       2781.14       2869.60       259.44 o
  12   1   7         65.74       -100.60       119.72 o
  13   1   7          9.12        -42.05       241.15 o
  14   1   7        445.42         41.52       340.54 o
  15   1   7        576.64        575.14       256.37 o
  16   1   7       1152.78       1196.15       304.52 o
  17   1   7          5.31        230.73       246.73 o
  18   1   7       2094.71       2270.90       398.99 o
 -20   2   7        442.37        182.69       202.69 o
 -19   2   7        114.65        127.53       370.95 o
 -18   2   7        439.42         50.37       253.56 o
 -17   2   7        548.02        563.75       225.48 o
 -16   2   7       7155.68       6796.25       525.88 o
 -15   2   7        136.09        202.69       177.71 o
 -14   2   7       6947.22       6296.66       470.14 o
 -13   2   7      14453.62      14221.67       582.87 o
 -12   2   7        112.54          4.24       128.19 o
 -11   2   7       8943.47       8869.54       293.79 o
 -10   2   7       4558.44       4809.34       215.95 o
  -9   2   7      16828.80      16802.28       405.89 o
  -8   2   7       1269.70       1166.82       119.96 o
  -7   2   7      26807.46      27367.25       577.43 o
  -6   2   7        116.98        172.54        72.02 o
  -5   2   7        104.10        106.63        89.83 o
  -4   2   7      18228.88      18043.86       365.82 o
  -3   2   7          9.67        -17.40        51.54 o
  -2   2   7       9879.27       9709.72       245.78 o
  -1   2   7         28.52          9.09        57.20 o
   0   2   7       9797.17       9299.37       291.38 o
   1   2   7      14554.03      14192.85       330.30 o
   2   2   7       8268.73       8044.07       242.34 o
   3   2   7      19219.59      18540.31       418.00 o
   4   2   7        431.79        408.45        91.68 o
   5   2   7      54907.82      54728.05       985.96 o
   6   2   7       1749.02       1725.93       159.69 o
   7   2   7        543.15        523.30       117.55 o
   8   2   7       3287.57       3224.45       231.71 o
   9   2   7        510.66        407.90       122.18 o
  10   2   7       9933.50       9717.70       368.37 o
  11   2   7        157.93        189.54       131.56 o
  12   2   7       7921.50       8372.30       652.73 o
  13   2   7        229.27         13.32       161.11 o
  14   2   7       4949.27       5191.44       377.85 o
  15   2   7        942.23        925.03       260.12 o
  16   2   7        194.22        166.71       224.06 o
  17   2   7       5633.86       6230.66       569.77 o
  18   2   7        138.62         60.72       262.68 o
 -20   3   7          0.55         -6.38       201.78 o
 -19   3   7       1376.74       1627.22       314.34 o
 -18   3   7          1.34         23.54       176.07 o
 -17   3   7       5885.35       5929.23       516.80 o
 -16   3   7        423.54        162.99       204.44 o
 -15   3   7       5414.96       6086.19       681.91 o
 -14   3   7       7227.70       6995.15       489.24 o
 -13   3   7       4016.45       3034.98       320.91 o
 -12   3   7      13435.51      13410.81       546.68 o
 -11   3   7        788.35        707.25       120.38 o
 -10   3   7      17337.36      17067.30       434.36 o
  -9   3   7       3239.23       3755.25       215.67 o
  -8   3   7      30235.26      30805.71       624.38 o
  -7   3   7      12556.78      13222.25       347.06 o
  -6   3   7      32433.13      32446.70       511.62 o
  -5   3   7      24130.96      23260.70       451.65 o
  -4   3   7        105.76        105.37        60.66 o
  -3   3   7      47223.04      46345.04       786.37 o
  -2   3   7       4291.08       4255.17       157.99 o
  -1   3   7       3710.79       3448.70       193.47 o
   0   3   7       9580.96       9486.38       251.06 o
   1   3   7      16147.10      16044.07       362.04 o
   2   3   7      25510.56      24289.77       702.66 o
   3   3   7        156.13        121.82        71.15 o
   4   3   7      39600.27      37017.43       711.48 o
   5   3   7      19287.37      18909.18       525.87 o
   6   3   7      21811.40      20628.15       498.18 o
   7   3   7       5627.26       6035.17       560.14 o
   8   3   7       1535.92       1422.07       163.67 o
   9   3   7       4801.12       4646.98       285.95 o
  10   3   7         13.79         18.32       112.09 o
  11   3   7      10469.44       9423.67       660.11 o
  12   3   7        121.96        110.06       137.44 o
  13   3   7       6086.11       6154.67       382.23 o
  14   3   7        397.94        575.83       204.21 o
  15   3   7       2409.51       2838.71       348.22 o
  16   3   7       4021.53       4679.42       383.80 o
  17   3   7          8.85        451.95       229.28 o
  18   3   7       2747.05       2532.37       404.26 o
 -20   4   7       2167.75       3043.54       422.03 o
 -19   4   7        988.06        758.23       255.31 o
 -18   4   7       5928.56       5398.76       501.67 o
 -17   4   7       1271.89       1342.35       265.69 o
 -16   4   7       7304.54       8094.71      1182.05 o
 -15   4   7       3445.28       3546.79       369.97 o
 -14   4   7       5090.30       4628.64       408.84 o
 -13   4   7      18494.28      18399.73       671.77 o
 -12   4   7         20.53       -118.64       118.64 o
 -11   4   7       4891.49       5283.31       263.44 o
 -10   4   7       1965.61       1808.85       172.04 o
  -9   4   7       9600.70       9305.17       304.02 o
  -8   4   7       1531.23       1454.32       145.05 o
  -7   4   7       5400.37       5216.08       210.70 o
  -6   4   7      36308.81      35190.96       558.17 o
  -5   4   7       1700.98       2232.20       178.87 o
  -4   4   7      48561.43      48131.34       819.91 o
  -3   4   7       5369.45       5309.20       184.19 o
  -2   4   7      23956.13      22690.71       447.93 o
  -1   4   7       8690.05       8263.46       254.02 o
   0   4   7      11578.46      11091.42       427.75 o
   1   4   7       3207.13       2992.09       241.22 o
   2   4   7       5352.09       5221.09       199.06 o
   3   4   7      10209.64       9253.50       460.75 o
   4   4   7        537.14        701.43       112.25 o
   5   4   7      36649.28      34616.65       695.80 o
   6   4   7      12978.27      13191.90       377.70 o
   7   4   7      15811.60      15128.87       423.98 o
   8   4   7       1230.05       1192.06       274.39 o
   9   4   7       1289.92       1380.07       177.31 o
  10   4   7       8058.77       7590.55       350.55 o
  11   4   7       1836.67       2150.93       234.74 o
  12   4   7       5134.62       5491.82       358.09 o
  13   4   7        675.85        807.17       188.25 o
  14   4   7       7467.07       7434.69       533.55 o
  15   4   7       7382.41       7072.72       451.65 o
  16   4   7        289.27        421.30       191.86 o
  17   4   7       4417.68       4608.86       483.01 o
 -19   5   7       4752.88       4455.04       471.14 o
 -18   5   7        176.62        304.58       213.47 o
 -17   5   7       4285.33       4160.52       610.20 o
 -16   5   7        960.16        903.81       571.02 o
 -15   5   7       1240.79       1270.04       256.58 o
 -14   5   7       2389.58       2789.86       323.67 o
 -13   5   7        393.38        443.96       273.01 o
 -12   5   7       4483.32       4794.49       459.08 o
 -11   5   7        221.90        319.39       126.76 o
 -10   5   7        751.06        579.29       123.17 o
  -9   5   7        143.47        137.33       113.01 o
  -8   5   7      17651.64      17573.15       339.55 o
  -7   5   7       3002.98       2960.14       154.70 o
  -6   5   7       7841.29       7583.80       201.92 o
  -5   5   7      14364.91      13251.25       280.95 o
  -4   5   7         56.44         80.09        64.45 o
  -3   5   7      43401.36      43697.28       759.81 o
  -2   5   7       2154.29       1973.60       171.09 o
  -1   5   7       1375.11       1232.45       108.19 o
   0   5   7      25155.17      23194.01       467.65 o
   1   5   7      25128.61      25331.76       508.76 o
   2   5   7       4924.27       4829.28       370.21 o
   3   5   7       3326.00       3400.07       197.93 o
   4   5   7       1021.67       1043.09       224.50 o
   5   5   7       1150.00       1148.07       172.03 o
   6   5   7       6765.05       6432.99       270.80 o
   7   5   7       3978.57       4154.12       251.23 o
   8   5   7       9198.78       9261.31       457.33 o
   9   5   7       7386.84       7395.40       332.16 o
  10   5   7       3881.26       3655.59       274.56 o
  11   5   7       6598.25       6248.18       736.56 o
  12   5   7        236.73        333.19       151.48 o
  13   5   7       4102.79       4185.05       331.99 o
  14   5   7       4045.03       4011.93       331.69 o
  15   5   7       1836.96       1460.23       338.46 o
  16   5   7       5640.65       6004.18       433.74 o
  17   5   7        570.02        673.21       258.26 o
 -19   6   7        616.80        150.69       365.14 o
 -18   6   7       2722.99       2533.31       369.42 o
 -17   6   7         76.68        101.54       161.16 o
 -16   6   7        358.69        420.38       180.67 o
 -15   6   7       1107.49       1475.96       247.37 o
 -14   6   7         60.70        127.28       145.42 o
 -13   6   7       2762.94       3039.77       315.74 o
 -12   6   7        204.68        157.63       121.19 o
 -11   6   7       1382.83       1533.01       177.82 o
 -10   6   7        120.47        207.27        98.19 o
  -9   6   7       1867.67       2036.14       175.03 o
  -8   6   7       2492.14       2406.27       153.11 o
  -7   6   7       5731.84       5794.92       189.26 o
  -6   6   7       9548.07       9290.37       300.70 o
  -5   6   7       1044.65        964.11       112.55 o
  -4   6   7        253.94        160.85        64.57 o
  -3   6   7       7301.48       7196.23       221.23 o
  -2   6   7       8017.33       8243.11       235.11 o
  -1   6   7       1533.02       1407.60       114.70 o
   0   6   7        442.37        624.79        91.57 o
   1   6   7      17074.02      16309.48       376.79 o
   2   6   7       3663.38       3870.55       181.30 o
   3   6   7       2755.86       2927.66       182.86 o
   4   6   7         10.37        -27.10        73.62 o
   5   6   7       1948.30       2072.21       170.96 o
   6   6   7       8622.69       8324.75       357.92 o
   7   6   7        638.02        710.72       165.32 o
   8   6   7       1558.71       1641.99       209.00 o
   9   6   7       7524.53       7154.29       419.30 o
  10   6   7       5030.06       5278.27       331.00 o
  11   6   7          5.87       -113.26       113.26 o
  12   6   7       1177.47       1203.54       202.17 o
  13   6   7       1628.95       1825.90       235.84 o
  14   6   7       1533.73       1364.21       232.26 o
  15   6   7       1883.68       2176.30       535.25 o
  16   6   7       1774.74       2296.31       293.21 o
  17   6   7        331.07        500.31       294.38 o
 -19   7   7        563.87        841.53       461.68 o
 -18   7   7        194.25        462.33       380.79 o
 -17   7   7         15.24       -254.60       254.60 o
 -16   7   7         12.41       -161.59       161.59 o
 -15   7   7          2.84         18.40       148.14 o
 -14   7   7          7.20       -125.21       260.66 o
 -13   7   7        758.55        774.49       158.97 o
 -12   7   7       1178.02       1277.95       181.87 o
 -11   7   7        953.13       1087.39       156.31 o
 -10   7   7       1484.08       1603.16       171.78 o
  -9   7   7       1995.58       2005.73       179.66 o
  -8   7   7         13.04         -8.70        60.78 o
  -7   7   7        856.28       1049.01       125.04 o
  -6   7   7       1056.41        895.05       100.41 o
  -5   7   7        379.31        382.18        79.84 o
  -4   7   7       5688.44       5949.69       186.49 o
  -3   7   7        529.01        538.10        79.23 o
  -2   7   7        271.05        467.73        81.07 o
  -1   7   7       1858.54       2280.51       148.25 o
   0   7   7          2.10        -24.68        56.15 o
   1   7   7       1992.54       1860.54       175.45 o
   2   7   7       2997.55       2997.79       180.23 o
   3   7   7        214.49        155.68        83.05 o
   4   7   7       1051.74        838.84       118.34 o
   5   7   7        244.63        183.65       129.37 o
   6   7   7       1322.33       1147.87       146.86 o
   7   7   7       2032.97       1747.81       183.00 o
   8   7   7         16.57         76.31       100.07 o
   9   7   7       3183.28       3346.75       259.51 o
  10   7   7        944.94        950.15       168.79 o
  11   7   7          1.39        -53.14       127.46 o
  12   7   7        717.96        911.78       182.69 o
  13   7   7        258.57        230.34       141.23 o
  14   7   7         68.32         50.68       142.10 o
  15   7   7          0.26        -23.90       152.58 o
  16   7   7        708.59        459.75       267.02 o
  17   7   7        309.20        131.85       261.37 o
 -18   8   7        810.45        900.04       447.93 o
 -17   8   7         61.45         49.89       323.77 o
 -16   8   7        641.36        488.53       347.38 o
 -15   8   7        298.59        132.74       287.39 o
 -14   8   7        668.94        288.08       312.22 o
 -13   8   7       1022.00       1320.40       451.13 o
 -12   8   7        663.46        439.74       137.20 o
 -11   8   7       7837.72       7548.13       329.91 o
 -10   8   7         91.27        113.56       100.13 o
  -9   8   7       2222.35       2322.38       187.39 o
  -8   8   7        623.11        650.38        97.96 o
  -7   8   7       3176.95       3383.18       176.91 o
  -6   8   7        416.33        370.91        80.47 o
  -5   8   7       4028.01       4581.88       204.24 o
  -4   8   7       4554.01       3857.68       234.73 o
  -3   8   7       6792.46       7117.25       206.36 o
  -2   8   7        172.23        118.39        61.41 o
  -1   8   7       3144.18       3253.77       234.54 o
   0   8   7        175.26        259.05        70.70 o
   1   8   7         53.60         74.76        68.60 o
   2   8   7        987.53       1136.02       121.98 o
   3   8   7       1510.61       1388.17       137.92 o
   4   8   7       1479.64       1451.90       143.60 o
   5   8   7       8921.93       8223.29       441.99 o
   6   8   7         65.75        209.07       102.58 o
   7   8   7       2134.78       2024.73       195.51 o
   8   8   7       1111.21       1200.13       268.88 o
   9   8   7        100.16         20.38       115.25 o
  10   8   7        306.62        377.86       147.35 o
  11   8   7         31.24          0.91       111.26 o
  12   8   7       3743.46       3442.50       298.02 o
  13   8   7          7.41        -43.56       185.48 o
  14   8   7       1276.73       1322.40       298.73 o
  15   8   7       2158.76       2065.68       355.89 o
  16   8   7        132.15        221.79       342.93 o
 -18   9   7        338.63        607.06       394.04 o
 -17   9   7       1571.26       1938.22       509.45 o
 -16   9   7         58.94       -253.85       274.11 o
 -15   9   7       2753.69       2971.60       538.71 o
 -14   9   7       4135.47       4133.05       614.75 o
 -13   9   7        815.18        481.17       218.82 o
 -12   9   7      12196.27      11627.83       545.82 o
 -11   9   7        732.73       1065.76       220.29 o
 -10   9   7       1326.88       1599.93       248.14 o
  -9   9   7         11.59        151.85       152.35 o
  -8   9   7       3928.79       3802.45       251.59 o
  -7   9   7       3552.57       3498.45       184.46 o
  -6   9   7      10675.44      10325.81       271.50 o
  -5   9   7       9216.79       8892.13       242.79 o
  -4   9   7       1829.25       1490.55       254.81 o
  -3   9   7      14576.06      13738.01       307.19 o
  -2   9   7       6542.76       6579.27       199.84 o
  -1   9   7        395.87        336.62        75.71 o
   0   9   7      10720.44      10839.27       296.45 o
   1   9   7       3495.02       3429.50       178.14 o
   2   9   7      11609.41      11530.48       322.40 o
   3   9   7       1519.55       1340.16       137.66 o
   4   9   7       8738.67       8844.06       299.03 o
   5   9   7        270.70        388.84       155.13 o
   6   9   7       7203.95       7324.26       300.05 o
   7   9   7      10780.30       9884.80       351.27 o
   8   9   7        533.40        329.54       165.49 o
   9   9   7        957.45       1071.89       170.76 o
  10   9   7        364.43        287.85       202.83 o
  11   9   7        157.63        125.76       197.80 o
  12   9   7         66.42         38.17       185.41 o
  13   9   7       5931.22       5618.24       506.84 o
  14   9   7       1267.51       1657.47       344.41 o
  15   9   7       1305.09       1617.82       363.00 o
  16   9   7       2158.05       3109.10       949.57 o
 -17  10   7        276.29       -165.68       331.56 o
 -16  10   7       2247.11       2897.77       595.82 o
 -15  10   7       1738.15       1773.20       490.16 o
 -14  10   7       2689.50       1797.70       443.36 o
 -13  10   7       8777.97       8430.25       569.94 o
 -12  10   7       3247.35       3149.92       350.44 o
 -11  10   7       4480.75       3943.13       379.08 o
 -10  10   7         60.02        216.19       164.24 o
  -9  10   7       1619.37       1526.10       240.95 o
  -8  10   7       3046.69       3356.50       332.59 o
  -7  10   7       5836.37       6032.39       300.06 o
  -6  10   7      10230.99      10680.77       715.73 o
  -5  10   7       8838.27       8912.99       331.65 o
  -4  10   7      11297.09      11520.17       371.70 o
  -3  10   7        188.04        218.29       100.08 o
  -2  10   7       2842.60       2938.10       211.45 o
  -1  10   7        604.95        510.56       131.58 o
   0  10   7       3291.89       3361.85       214.33 o
   1  10   7       9384.28       9984.25       291.55 o
   2  10   7       6317.09       6228.48       317.87 o
   3  10   7      11109.74      11339.38       331.33 o
   4  10   7       1586.38       1562.15       155.79 o
   5  10   7       8737.53       8759.26       874.26 o
   6  10   7       7568.24       7699.07       446.79 o
   7  10   7       5307.15       5580.37       612.46 o
   8  10   7        669.24       1115.25       383.36 o
   9  10   7       1959.84       1771.59       312.73 o
  10  10   7       3034.32       3428.79       390.29 o
  11  10   7          2.05       -106.20       179.54 o
  12  10   7       1707.84       1910.81       338.51 o
  13  10   7        660.80        567.14       247.88 o
  14  10   7       5489.90       5143.08       512.28 o
  15  10   7       5702.08       5749.27       729.18 o
 -17  11   7       1962.43       1571.13       485.86 o
 -16  11   7          9.64        404.05       334.20 o
 -15  11   7       2522.72       2069.28       500.19 o
 -14  11   7       6708.92       7076.52       904.87 o
 -13  11   7       1947.35       1894.11       320.84 o
 -12  11   7       7645.21       7478.19       528.91 o
 -11  11   7         12.25        -44.23       174.35 o
 -10  11   7       7843.28       8177.39       533.22 o
  -9  11   7       1245.70       1233.86       242.40 o
  -8  11   7       3129.08       2919.21       316.41 o
  -7  11   7       5571.90       6019.19       316.47 o
  -6  11   7       1651.89       1761.06       199.39 o
  -5  11   7       7205.22       7631.22       330.10 o
  -4  11   7         46.83        111.94       104.48 o
  -3  11   7       3580.83       3533.43       447.78 o
  -2  11   7        412.06        423.62       170.86 o
  -1  11   7       1238.15       1166.18       149.40 o
   0  11   7       5340.77       5694.80       545.17 o
   1  11   7      13486.98      13442.14       581.11 o
   2  11   7       9475.06       9789.54       409.62 o
   3  11   7       6519.34       6265.71       363.13 o
   4  11   7      12945.74      12733.34       514.52 o
   5  11   7        578.78        648.02       323.00 o
   6  11   7       7212.36       7450.30       444.99 o
   7  11   7      11092.32      10819.72       525.59 o
   8  11   7         29.43        177.28       189.86 o
   9  11   7       4688.28       4877.12       878.58 o
  10  11   7       1470.52       1259.86       278.47 o
  11  11   7       2748.98       2710.52       929.94 o
  12  11   7          1.13        -81.25       214.70 o
  13  11   7       2102.18       2162.74       507.15 o
  14  11   7       2513.16       2201.53       390.86 o
 -16  12   7       2253.39       2637.86       563.59 o
 -15  12   7       1761.55       1684.18       474.04 o
 -14  12   7       1834.54       2192.90       723.87 o
 -13  12   7       9397.28       9080.93       623.59 o
 -12  12   7       1598.63       1325.01       591.77 o
 -11  12   7       5344.12       4714.24       420.06 o
 -10  12   7          2.76        156.86       182.55 o
  -9  12   7       4479.02       4469.37       405.47 o
  -8  12   7       5278.98       5533.37       424.87 o
  -7  12   7       1198.75       1395.32       255.46 o
  -6  12   7      10366.34      10987.53       788.50 o
  -5  12   7       2262.11       2143.52       221.34 o
  -4  12   7       6955.64       6857.39       457.57 o
  -3  12   7          4.31        102.66       170.01 o
  -2  12   7       2981.53       2989.83       337.99 o
  -1  12   7        231.01        585.94       214.67 o
   0  12   7       1261.81       1091.55       245.25 o
   1  12   7       6576.69       7213.29      1009.69 o
   2  12   7       3216.94       3145.81       365.10 o
   3  12   7       5423.00       5898.23       485.10 o
   4  12   7        401.81        832.06       348.26 o
   5  12   7       6096.71       6817.25       420.83 o
   6  12   7       3515.99       3798.01       626.88 o
   7  12   7       1773.30       2237.59       601.03 o
   8  12   7       1800.54       2208.70       332.09 o
   9  12   7       1335.63       1305.88       286.04 o
  10  12   7       3589.74       2493.81       347.41 o
  11  12   7         53.18        -71.20       217.93 o
  12  12   7        833.56       1362.41       356.67 o
  13  12   7        847.93        725.68       298.56 o
  14  12   7       1290.58       1562.70       369.82 o
 -15  13   7         66.43       -149.23       317.20 o
 -14  13   7        333.95        387.24       260.06 o
 -13  13   7         58.39        202.29       232.05 o
 -12  13   7        142.18        340.77       231.46 o
 -11  13   7          0.40        162.90       202.20 o
 -10  13   7       2441.66       2778.25       358.92 o
  -9  13   7       1115.95        912.06       241.77 o
  -8  13   7       3389.47       3085.77       351.13 o
  -7  13   7        938.89       1355.36       279.71 o
  -6  13   7         23.10       -224.93       252.05 o
  -5  13   7       1910.13       1843.11       304.27 o
  -4  13   7       1019.74        971.47       248.72 o
  -3  13   7       7766.83       7771.23       759.64 o
  -2  13   7         37.54        619.45       224.07 o
  -1  13   7       4762.95       5281.85       533.91 o
   0  13   7       6611.78       6950.68       526.20 o
   1  13   7        476.35        443.06       213.88 o
   2  13   7       3998.90       4327.12       434.65 o
   3  13   7       3588.28       3726.17       412.92 o
   4  13   7        544.07        308.16       277.88 o
   5  13   7        810.59        825.96       269.93 o
   6  13   7        969.78       1116.66       409.04 o
   7  13   7         68.68       -267.87       267.87 o
   8  13   7       1414.09       1166.57       472.17 o
   9  13   7       1693.02       1447.37       323.41 o
  10  13   7         18.92        156.38       226.63 o
  11  13   7       4801.44       4067.45       462.43 o
  12  13   7          0.36         51.28       245.91 o
  13  13   7       1122.42       1492.34       371.62 o
 -14  14   7        190.85        -23.20       251.63 o
 -13  14   7        960.04        759.02       322.41 o
 -12  14   7          3.51        129.55       313.44 o
 -11  14   7        330.97        196.51       365.82 o
 -10  14   7         51.17         54.28       295.71 o
  -9  14   7        491.63        127.35       303.73 o
  -8  14   7          0.86        122.65       324.40 o
  -7  14   7          1.84       -132.12       143.21 o
  -6  14   7        931.55        834.33       220.10 o
  -5  14   7        323.45        329.68       542.69 o
  -4  14   7         77.94         18.26       183.95 o
  -3  14   7        662.07        471.90       230.49 o
  -2  14   7       4817.58       4966.71       457.69 o
  -1  14   7       1739.24       1818.17       333.78 o
   0  14   7        426.52        483.04       227.52 o
   1  14   7        229.58        440.44       272.29 o
   2  14   7         49.95        165.73       205.22 o
   3  14   7        619.23        673.90       257.96 o
   4  14   7       1914.99       1257.71       310.25 o
   5  14   7         24.89         87.55       209.62 o
   6  14   7       3292.17       3389.21       435.36 o
   7  14   7       1279.20        922.60       296.35 o
   8  14   7        193.94        225.75       291.12 o
   9  14   7         32.64       -290.26       290.26 o
  10  14   7       2283.68       2798.60       669.03 o
  11  14   7        389.86        135.25       385.10 o
  12  14   7        420.93        628.80       525.65 o
 -13  15   7         79.92        108.81       396.87 o
 -12  15   7       2429.41       3305.18       633.90 o
 -11  15   7        147.07         -7.86       353.63 o
 -10  15   7          7.99        138.55       382.33 o
  -9  15   7        315.24        917.73       438.49 o
  -8  15   7          6.24        -75.72       287.29 o
  -7  15   7        338.61        223.91       359.59 o
  -6  15   7       1682.43       1085.19       272.39 o
  -5  15   7       4917.64       5046.37       474.60 o
  -4  15   7        499.56        515.71       214.38 o
  -3  15   7        754.16        456.86       503.91 o
  -2  15   7        447.28        416.46       243.03 o
  -1  15   7         27.37         95.75       198.43 o
   0  15   7       1421.73       1273.86       306.12 o
   1  15   7        637.87        726.30       529.09 o
   2  15   7       1757.14       1806.45       333.83 o
   3  15   7       1281.07        855.40       475.28 o
   4  15   7       2960.42       3153.82       429.86 o
   5  15   7        625.05        900.21       275.43 o
   6  15   7         41.29        262.60       252.97 o
   7  15   7       3973.15       4118.43       472.44 o
   8  15   7         32.03        286.25       249.18 o
   9  15   7        117.91        290.58       229.93 o
  10  15   7        635.42        307.30       419.14 o
  11  15   7        359.14       1111.23       570.68 o
 -12  16   7          0.05        -58.97       358.82 o
 -11  16   7       1217.48        371.62       380.80 o
 -10  16   7         12.25       -217.05       381.75 o
  -9  16   7        782.21       1509.41       516.78 o
  -8  16   7        336.40        191.99       372.67 o
  -7  16   7        848.70        489.88       371.73 o
  -6  16   7       1156.15       1130.26       435.08 o
  -5  16   7        448.23        650.76       346.91 o
  -4  16   7       5382.66       5810.88       538.40 o
  -3  16   7       1262.14       1499.19       360.95 o
  -2  16   7         47.08        418.24       240.62 o
  -1  16   7        494.85        371.86       259.23 o
   0  16   7       1969.61       1496.30       328.77 o
   1  16   7        187.45        166.60       236.93 o
   2  16   7       4611.60       4605.90       507.20 o
   3  16   7       4036.54       4232.12       491.24 o
   4  16   7         14.57        744.05       271.52 o
   5  16   7       5253.32       4105.14       677.39 o
   6  16   7        288.14        779.64       272.03 o
   7  16   7        271.19        349.62       233.13 o
   8  16   7       1292.87       1307.84       766.64 o
   9  16   7       1152.40       1815.53       561.74 o
 -10  17   7       1785.93       2202.37       567.67 o
  -9  17   7         28.07        -25.23       338.58 o
  -8  17   7       6262.83       4863.83       791.60 o
  -7  17   7        130.95        -30.96       367.98 o
  -6  17   7       1383.32       1430.40       517.73 o
  -5  17   7       2750.48       3842.77       453.25 o
  -4  17   7         20.37        -16.78       203.07 o
  -3  17   7       5120.31       6104.32       678.10 o
  -2  17   7        496.90        446.35       250.01 o
  -1  17   7       4975.41       4951.43       524.10 o
   0  17   7       1276.11       1191.69       324.36 o
   1  17   7       1013.68        556.03       299.77 o
   2  17   7       3255.50       3573.25       476.95 o
   3  17   7          5.36       -185.35       234.89 o
   4  17   7       2947.36       2405.59       437.79 o
   5  17   7         46.21       -192.17       192.17 o
   6  17   7       2436.97       2357.69       411.38 o
   7  17   7        286.55        108.84       208.44 o
   8  17   7        444.96       1145.20       322.93 o
  -8  18   7        293.45        227.44       423.66 o
  -7  18   7       1464.46        209.68       459.01 o
  -6  18   7       1063.62       1328.92       536.30 o
  -5  18   7        294.12        -87.19       327.12 o
  -4  18   7       7043.79       7214.53       736.80 o
  -3  18   7         70.44          8.76       234.89 o
  -2  18   7       5329.07       4275.07       498.21 o
  -1  18   7        928.09       1133.05       313.61 o
   0  18   7        904.79        695.34       271.03 o
   1  18   7        991.10        717.23       484.56 o
   2  18   7        285.41        161.00       292.79 o
   3  18   7       3449.41       3520.40       604.82 o
   4  18   7        570.66         64.52       269.19 o
   5  18   7       2267.01       2887.82       774.44 o
   6  18   7         53.18       -127.62       236.26 o
  -5  19   7        937.19       1279.05       542.93 o
  -4  19   7        486.07        -60.93       519.54 o
  -3  19   7       2899.77       2501.78       436.32 o
  -2  19   7         30.08       -203.81       203.81 o
  -1  19   7       2039.02       1944.76       403.71 o
   0  19   7        361.36        242.41       272.56 o
   1  19   7        196.78        288.73       261.52 o
   2  19   7       2439.92       2152.86       435.24 o
 -20   0   8          9.87        182.50       378.62 o
 -19   0   8       2672.18       2828.43       590.61 o
 -18   0   8          3.35        449.16       326.26 o
 -17   0   8        615.40        267.35       270.05 o
 -16   0   8        771.30        365.50       309.74 o
 -15   0   8       1631.40       1369.24       371.57 o
 -14   0   8      10771.49       9687.58       837.85 o
 -13   0   8      16040.37      13424.30       801.87 o
 -12   0   8       9779.00       9581.04       647.68 o
 -11   0   8       1289.78       1361.34       298.78 o
 -10   0   8      20148.68      18250.25       865.51 o
  -9   0   8       1359.88       1566.97        83.27 o
  -8   0   8       3986.53       3933.75       160.60 o
  -7   0   8        147.22        185.66        69.32 o
  -6   0   8       3657.22       4800.41       358.88 o
  -5   0   8        673.78        500.52       165.07 o
  -4   0   8      13931.24      15152.31       622.55 o
  -3   0   8        822.45        496.45       148.80 o
  -2   0   8       5368.15       5273.77       326.86 o
  -1   0   8      17123.78      17252.81       651.28 o
   0   0   8       1631.68       1595.79       221.08 o
   1   0   8      24749.12      25618.69       884.33 o
   2   0   8       2434.56       2730.09       287.43 o
   3   0   8      11448.79       9790.59       624.83 o
   4   0   8      17269.78      18071.73       534.74 o
   5   0   8      43509.75      43865.00      1533.13 o
   6   0   8       4209.62       3976.21       294.68 o
   7   0   8         94.53         73.21       110.94 o
   8   0   8        984.23       1232.05       290.47 o
   9   0   8       1774.61       1814.66       335.49 o
  10   0   8         24.03         65.71       191.97 o
  11   0   8        181.30        259.40       248.34 o
  12   0   8       1944.83       1567.47       404.30 o
  13   0   8       2324.24       2018.16       428.91 o
  14   0   8       1456.08       1603.78       426.59 o
  15   0   8       1209.53       1039.11       391.62 o
  16   0   8        599.37        344.47       396.90 o
  17   0   8       2135.99       2643.12       612.86 o
 -20   1   8       1454.62       1755.49       337.94 o
 -19   1   8         29.23       -170.70       223.78 o
 -18   1   8         60.25         51.67       191.68 o
 -17   1   8        149.92         79.31       259.77 o
 -16   1   8       2122.13       2215.95       321.35 o
 -15   1   8         10.87       -136.30       138.38 o
 -14   1   8       2047.37       1607.89       266.42 o
 -13   1   8        496.80        110.09       152.91 o
 -12   1   8       4672.68       4328.61       365.84 o
 -11   1   8       7272.23       7428.08       387.67 o
 -10   1   8        839.20       1042.69       140.38 o
  -9   1   8       5876.92       6453.71       215.87 o
  -8   1   8        552.04        578.24       160.73 o
  -7   1   8       1442.17       1699.89        78.05 o
  -6   1   8        169.59        384.16       170.80 o
  -5   1   8        601.47        470.28       110.46 o
  -4   1   8      29765.99      30618.02       723.13 o
  -3   1   8      21602.23      20240.61       524.37 o
  -2   1   8      19867.42      19295.44       502.67 o
  -1   1   8       5973.22       5564.96       191.56 o
   0   1   8       2865.44       2377.37       202.88 o
   1   1   8        851.52        878.60       104.37 o
   2   1   8       5389.13       4583.71       194.21 o
   3   1   8       8383.54       7874.45       257.75 o
   4   1   8         69.31         20.01        81.61 o
   5   1   8      23208.66      21602.43       502.30 o
   6   1   8       3354.87       3538.64       224.34 o
   7   1   8       6140.73       6027.98       264.65 o
   8   1   8       3318.90       3433.66       259.78 o
   9   1   8        949.46       1276.06       167.56 o
  10   1   8        315.33        371.48       135.43 o
  11   1   8       5709.05       5192.44       337.79 o
  12   1   8        345.82        406.22       184.28 o
  13   1   8       1614.80       1582.39       282.54 o
  14   1   8       2250.65       2141.80       325.55 o
  15   1   8        184.64        579.75       306.13 o
  16   1   8       2527.12       3296.10       427.64 o
  17   1   8       1529.73       1231.69       350.74 o
 -20   2   8        834.75        602.73       243.99 o
 -19   2   8        556.01        938.28       259.85 o
 -18   2   8        801.03        416.46       229.22 o
 -17   2   8        440.86        497.55       229.10 o
 -16   2   8        618.40        589.81       228.93 o
 -15   2   8       2721.21       2390.24       313.13 o
 -14   2   8        853.55        646.66       246.76 o
 -13   2   8       9507.00       9342.12       472.36 o
 -12   2   8        499.30        406.77       160.54 o
 -11   2   8       2253.08       2404.80       272.73 o
 -10   2   8       3450.36       3568.55       188.92 o
  -9   2   8       2882.87       3034.14       172.01 o
  -8   2   8      12476.96      12945.02       342.39 o
  -7   2   8       2759.36       2955.57       177.17 o
  -6   2   8       3509.27       3296.53       271.19 o
  -5   2   8        210.23        377.49       108.23 o
  -4   2   8        343.28        294.37        68.91 o
  -3   2   8      12603.46      11701.15       284.48 o
  -2   2   8          3.33         74.28        62.58 o
  -1   2   8      12131.62      12265.08       300.82 o
   0   2   8          0.73        -56.19        56.19 o
   1   2   8       4067.96       4264.29       184.01 o
   2   2   8        253.13        191.09        82.13 o
   3   2   8        220.86        172.56        80.96 o
   4   2   8        126.99        133.96        82.43 o
   5   2   8        199.08         91.17        96.27 o
   6   2   8       2191.21       2027.70       199.04 o
   7   2   8        356.38        170.55       104.45 o
   8   2   8        109.51        190.47       113.06 o
   9   2   8        971.26       1115.37       216.79 o
  10   2   8       1059.57       1128.42       244.48 o
  11   2   8        733.82        928.22       177.66 o
  12   2   8       1552.49       1496.01       211.57 o
  13   2   8       1814.19       1652.59       234.98 o
  14   2   8        524.00        408.51       175.74 o
  15   2   8       1420.42       1443.54       309.86 o
  16   2   8        512.46        202.15       336.68 o
  17   2   8         69.19        -57.01       248.34 o
 -20   3   8          1.88         92.19       223.10 o
 -19   3   8       2680.20       3980.92       468.19 o
 -18   3   8        105.20        248.70       193.00 o
 -17   3   8          0.12       -131.20       172.50 o
 -16   3   8        422.93        299.98       201.35 o
 -15   3   8       2743.71       2970.32       341.63 o
 -14   3   8        367.13        173.92       255.37 o
 -13   3   8        138.94         -1.74       146.72 o
 -12   3   8       1896.78       1774.68       250.98 o
 -11   3   8        849.44       1053.37       142.11 o
 -10   3   8         99.61        120.50       155.03 o
  -9   3   8       1236.32       1048.31       130.59 o
  -8   3   8        579.32        506.99       102.52 o
  -7   3   8       6691.64       6585.82       259.25 o
  -6   3   8       3085.03       2996.01       232.56 o
  -5   3   8      12849.12      12628.46       300.39 o
  -4   3   8       1006.49       1211.86       106.57 o
  -3   3   8       6653.97       7111.21       215.86 o
  -2   3   8       2499.20       2357.30       248.30 o
  -1   3   8       3606.37       3930.47       165.13 o
   0   3   8        977.85       1473.44       123.41 o
   1   3   8       1960.41       2043.91       147.41 o
   2   3   8        168.56        281.73        82.92 o
   3   3   8        596.49        691.74       106.18 o
   4   3   8         58.76         54.92        83.94 o
   5   3   8        901.66        947.23       150.83 o
   6   3   8        378.82        490.43       113.20 o
   7   3   8       3793.41       3389.72       265.07 o
   8   3   8       4810.39       4826.83       284.87 o
   9   3   8       3705.97       3303.95       250.59 o
  10   3   8        225.74          4.68       148.01 o
  11   3   8        636.61        773.95       213.10 o
  12   3   8       2453.56       2515.08       257.31 o
  13   3   8        945.87        717.50       189.13 o
  14   3   8        415.87        491.87       186.30 o
  15   3   8       1315.35       1247.54       236.87 o
  16   3   8         30.65       -136.54       169.11 o
  17   3   8         18.66         32.83       207.02 o
 -20   4   8        915.19       1494.67       558.93 o
 -19   4   8        481.01        182.71       186.38 o
 -18   4   8        140.61        102.24       181.56 o
 -17   4   8        218.44        135.86       139.56 o
 -16   4   8       1247.63       1319.98       274.36 o
 -15   4   8          1.99       -137.07       157.57 o
 -14   4   8       1921.93       2189.61       299.12 o
 -13   4   8        447.65        414.58       181.24 o
 -12   4   8       1497.36       1549.60       280.36 o
 -11   4   8       3054.72       2629.14       234.25 o
 -10   4   8      11371.25      11078.77       346.90 o
  -9   4   8        276.39        103.81        83.50 o
  -8   4   8        898.02       1318.16       176.17 o
  -7   4   8         66.81        -43.15        43.15 o
  -6   4   8       4413.08       4546.48       190.66 o
  -5   4   8       1069.53       1312.74       118.38 o
  -4   4   8        781.96       1066.57       108.45 o
  -3   4   8       6020.55       6052.31       210.05 o
  -2   4   8       1028.72        750.32        94.95 o
  -1   4   8          1.20        -43.79        43.79 o
   0   4   8        776.61        803.78       100.52 o
   1   4   8       5516.86       5612.51       207.19 o
   2   4   8       1597.28       1368.22       155.58 o
   3   4   8        211.65        199.76        83.08 o
   4   4   8        458.69        242.18       109.37 o
   5   4   8         22.62         38.82        78.50 o
   6   4   8        971.93       1158.48       146.15 o
   7   4   8        146.89         50.36        94.57 o
   8   4   8          0.10         30.46        95.54 o
   9   4   8       1042.89       1398.11       188.61 o
  10   4   8          6.97         60.97       121.78 o
  11   4   8        181.03        136.98       128.11 o
  12   4   8        863.13       1001.32       263.99 o
  13   4   8        389.48        287.96       171.83 o
  14   4   8       1264.59       1122.28       225.47 o
  15   4   8        166.51        304.26       168.22 o
  16   4   8          6.28        -92.70       157.80 o
  17   4   8        281.26        -28.20       202.82 o
 -19   5   8        158.47        427.46       246.86 o
 -18   5   8        441.96        516.79       201.97 o
 -17   5   8       1142.78       1595.50       305.47 o
 -16   5   8       4571.55       3435.19       461.39 o
 -15   5   8        403.90        239.79       175.51 o
 -14   5   8       3904.12       3172.62       345.59 o
 -13   5   8         24.63          7.30       131.70 o
 -12   5   8        367.66        436.37       129.78 o
 -11   5   8        655.57        562.86       128.63 o
 -10   5   8          0.97        -64.16        76.44 o
  -9   5   8          2.41         31.52       120.83 o
  -8   5   8       2954.00       2813.82       122.86 o
  -7   5   8        642.23        561.91        89.80 o
  -6   5   8         13.30         59.08        57.41 o
  -5   5   8       3131.81       3333.70       199.37 o
  -4   5   8      16183.11      15135.70       354.76 o
  -3   5   8       4513.24       4725.91       270.02 o
  -2   5   8       5964.18       5736.50       198.12 o
  -1   5   8       1683.66       1933.93       139.54 o
   0   5   8        846.80       1078.52       110.89 o
   1   5   8       3468.92       4180.09       189.65 o
   2   5   8         46.77         34.61        72.83 o
   3   5   8        641.99        803.83       115.68 o
   4   5   8       8401.58       8000.99       280.82 o
   5   5   8        245.50        249.06        96.49 o
   6   5   8        725.40        594.30       117.74 o
   7   5   8        639.41        701.58       303.90 o
   8   5   8       3326.96       3117.46       239.92 o
   9   5   8        687.24        809.26       230.43 o
  10   5   8       1113.49        608.66       152.02 o
  11   5   8         81.54        103.23       124.68 o
  12   5   8         26.24        -55.69       131.25 o
  13   5   8        143.64         78.42       147.46 o
  14   5   8        558.70        553.26       179.22 o
  15   5   8        481.58        474.16       190.06 o
  16   5   8        194.79         39.25       173.90 o
  17   5   8       2183.08       2676.00       404.86 o
 -19   6   8        268.84        840.55       474.07 o
 -18   6   8       1122.68       1157.92       287.91 o
 -17   6   8        871.76        809.16       244.84 o
 -16   6   8        331.51        573.58       205.59 o
 -15   6   8       3166.38       3238.11       352.68 o
 -14   6   8          0.35        -48.41       134.57 o
 -13   6   8        212.17        259.88       174.57 o
 -12   6   8        787.84        821.72       197.10 o
 -11   6   8        180.19        188.34       106.86 o
 -10   6   8        948.86        759.48       197.66 o
  -9   6   8        375.66        330.37       104.53 o
  -8   6   8       2605.81       2706.31       161.73 o
  -7   6   8       1186.85       1207.66       106.22 o
  -6   6   8      20593.02      20468.95       396.70 o
  -5   6   8       4302.90       4294.58       170.97 o
  -4   6   8       6517.73       6502.03       261.92 o
  -3   6   8      16335.82      16201.30       374.07 o
  -2   6   8         14.29        -44.64        54.81 o
  -1   6   8       9457.71       8575.26       254.00 o
   0   6   8      16633.63      15430.11       492.79 o
   1   6   8       3879.55       3957.22       266.66 o
   2   6   8       6984.22       6957.65       482.65 o
   3   6   8        802.99        690.97       109.39 o
   4   6   8         70.13         42.93        83.78 o
   5   6   8       2471.28       2482.39       191.77 o
   6   6   8       1068.53       1015.96       165.35 o
   7   6   8       1571.40       1481.96       168.39 o
   8   6   8         64.39         48.99       108.19 o
   9   6   8       2363.17       2252.36       305.74 o
  10   6   8       2851.24       3454.26       314.58 o
  11   6   8       1335.68       1310.38       199.86 o
  12   6   8       1233.02       1260.56       206.67 o
  13   6   8       1959.41       1678.41       470.74 o
  14   6   8         41.28         30.34       146.32 o
  15   6   8       3191.02       3525.78       341.32 o
  16   6   8        751.52       1429.45       256.47 o
 -19   7   8        896.89        197.36       416.84 o
 -18   7   8        707.23        412.51       390.62 o
 -17   7   8        948.25       1168.73       475.91 o
 -16   7   8       2845.33       3376.73       601.09 o
 -15   7   8        578.08        812.09       200.84 o
 -14   7   8       2848.50       3102.93       745.44 o
 -13   7   8       2064.53       2601.14       293.62 o
 -12   7   8       5410.74       5927.42       596.84 o
 -11   7   8        732.42        700.55       144.39 o
 -10   7   8       1057.65        849.15       141.20 o
  -9   7   8         40.66        -21.20       153.85 o
  -8   7   8       1273.73       1452.31       120.53 o
  -7   7   8       5833.14       5614.76       197.90 o
  -6   7   8          5.15        -53.60        53.60 o
  -5   7   8      18816.87      18182.76       472.20 o
  -4   7   8       3150.85       2797.86       154.46 o
  -3   7   8       6074.90       6563.30       232.31 o
  -2   7   8       7095.32       6757.36       223.10 o
  -1   7   8        184.79        423.74        83.31 o
   0   7   8       5325.58       5667.35       208.25 o
   1   7   8       1806.48       1746.39       143.33 o
   2   7   8       4498.64       4642.85       278.42 o
   3   7   8        572.10        562.12       108.80 o
   4   7   8       5218.84       4623.06       231.06 o
   5   7   8        517.88        695.20       142.16 o
   6   7   8        339.06        356.16       112.71 o
   7   7   8       5572.95       5104.70       293.12 o
   8   7   8        378.85        605.18       145.53 o
   9   7   8       5313.63       5262.66       322.97 o
  10   7   8         75.75        -11.54       118.51 o
  11   7   8        403.23        285.84       229.59 o
  12   7   8       4292.49       4050.48       320.57 o
  13   7   8        227.12        225.79       150.84 o
  14   7   8       4660.25       5129.55       386.30 o
  15   7   8        183.77        -95.46       139.72 o
  16   7   8       1687.46       1242.47       326.53 o
 -18   8   8        544.44        485.61       450.73 o
 -17   8   8        274.69        177.60       335.92 o
 -16   8   8        160.74        403.64       340.68 o
 -15   8   8       3441.42       3871.38       619.81 o
 -14   8   8        195.68        189.36       291.60 o
 -13   8   8       1135.92       1064.99       351.65 o
 -12   8   8       4267.28       3911.77       271.78 o
 -11   8   8       3825.00       3670.80       261.43 o
 -10   8   8       1553.69       1876.51       189.54 o
  -9   8   8        834.72       1078.50       248.21 o
  -8   8   8       8898.05       9028.30       329.17 o
  -7   8   8        134.57        153.15        77.64 o
  -6   8   8       6583.94       6464.87       212.64 o
  -5   8   8        137.55          5.35        63.25 o
  -4   8   8       3968.55       4092.73       242.14 o
  -3   8   8       8105.49       7934.68       226.58 o
  -2   8   8          2.37        -37.01        61.65 o
  -1   8   8         16.44        -21.11        66.97 o
   0   8   8        865.57        690.53       101.17 o
   1   8   8      12282.84      12640.05       339.59 o
   2   8   8         84.55        130.65        78.43 o
   3   8   8       4319.85       4344.14       342.39 o
   4   8   8        268.99        261.26       102.26 o
   5   8   8         76.82         73.60        95.83 o
   6   8   8      14230.29      14121.72       419.25 o
   7   8   8        633.78        534.43       131.68 o
   8   8   8      13080.16      12142.16       412.13 o
   9   8   8         13.21       -103.57       103.57 o
  10   8   8       2200.65       2335.61       239.28 o
  11   8   8        261.28        267.25       139.32 o
  12   8   8       1488.36       1527.26       223.54 o
  13   8   8       1616.19       1739.88       322.12 o
  14   8   8       1273.13       1188.65       316.74 o
  15   8   8       6159.26       6360.12       573.70 o
  16   8   8         22.99        278.12       403.58 o
 -18   9   8         21.93        570.03       393.96 o
 -17   9   8        207.21        323.19       342.01 o
 -16   9   8       1441.42       1090.43       428.62 o
 -15   9   8          0.16        250.39       299.17 o
 -14   9   8       4038.85       4264.37       610.48 o
 -13   9   8         13.36         18.73       172.60 o
 -12   9   8       5500.48       5526.62       749.67 o
 -11   9   8       1159.17       1190.96       234.74 o
 -10   9   8        336.34        319.25       172.85 o
  -9   9   8       3952.59       3981.24       341.96 o
  -8   9   8       1121.52       1537.37       231.51 o
  -7   9   8        929.59       1133.11       121.87 o
  -6   9   8       1097.36       1224.20       120.95 o
  -5   9   8       2262.39       2512.31       204.81 o
  -4   9   8        204.87         37.34        70.21 o
  -3   9   8       5083.61       5401.77       343.40 o
  -2   9   8       2470.77       2665.25       158.27 o
  -1   9   8       1023.64       1046.34       116.76 o
   0   9   8      17266.47      17366.69       413.67 o
   1   9   8        198.44        286.83       112.58 o
   2   9   8       6683.33       6878.53       259.27 o
   3   9   8        120.83        153.32        89.47 o
   4   9   8          8.50        -56.60       116.11 o
   5   9   8       4414.18       3823.80       329.09 o
   6   9   8       1424.72       1173.12       157.69 o
   7   9   8       9318.39       8895.30       350.20 o
   8   9   8        263.90         37.91       187.17 o
   9   9   8         49.06       -100.08       100.08 o
  10   9   8        553.71        210.37       210.87 o
  11   9   8        214.12        452.66       213.42 o
  12   9   8        120.90        337.75       218.85 o
  13   9   8         87.53        -49.01       211.20 o
  14   9   8       2634.30       3770.59       475.67 o
  15   9   8        615.85        255.71       264.69 o
 -17  10   8          4.02        104.89       333.04 o
 -16  10   8        779.67        305.38       339.10 o
 -15  10   8        511.23        272.14       316.72 o
 -14  10   8         71.51       -101.43       272.90 o
 -13  10   8        938.07       1194.57       266.61 o
 -12  10   8       1279.93        980.88       229.01 o
 -11  10   8       1032.95        703.92       336.38 o
 -10  10   8       2898.95       2356.58       287.30 o
  -9  10   8        441.61        338.39       376.79 o
  -8  10   8       1033.97        988.13       213.94 o
  -7  10   8       2864.79       3331.23       262.05 o
  -6  10   8         54.75        -22.91       110.76 o
  -5  10   8        485.45        274.93       276.88 o
  -4  10   8        612.58        641.08       133.71 o
  -3  10   8         19.86         61.02        95.41 o
  -2  10   8       1833.70       1900.08       137.85 o
  -1  10   8       1674.53       1719.73       148.32 o
   0  10   8         30.27        -79.24        79.24 o
   1  10   8       4033.79       4026.20       218.38 o
   2  10   8       1183.49       1366.26       141.11 o
   3  10   8       3778.64       3986.93       220.11 o
   4  10   8       1754.92       1766.29       169.15 o
   5  10   8        529.92        733.70       187.54 o
   6  10   8       5215.91       5009.53       400.05 o
   7  10   8        514.81        601.49       260.13 o
   8  10   8       1595.18       2296.46       493.06 o
   9  10   8       2254.82       2202.71       714.34 o
  10  10   8        153.59         91.54       187.12 o
  11  10   8        506.81        369.43       220.19 o
  12  10   8          4.16        187.82       236.58 o
  13  10   8          1.80       -197.00       197.00 o
  14  10   8        542.94        315.91       339.25 o
  15  10   8        260.40        401.00       317.14 o
 -16  11   8        654.81        548.38       380.59 o
 -15  11   8        241.62        -37.97       287.58 o
 -14  11   8        107.97        561.45       370.36 o
 -13  11   8          9.35        236.52       252.74 o
 -12  11   8        340.72        165.82       190.08 o
 -11  11   8         88.98         36.84       188.15 o
 -10  11   8       2830.01       2785.14       326.02 o
  -9  11   8       1310.83       1363.23       241.37 o
  -8  11   8       2941.01       2718.14       316.13 o
  -7  11   8         35.75         48.68       118.41 o
  -6  11   8        931.71       1076.28       167.41 o
  -5  11   8        826.62        756.72       152.89 o
  -4  11   8        905.02        933.39       304.42 o
  -3  11   8        146.67        282.67       113.06 o
  -2  11   8       1400.62       1272.62       161.38 o
  -1  11   8        167.33        -45.93       158.32 o
   0  11   8         13.75        -72.34        88.45 o
   1  11   8        111.46        296.71       183.51 o
   2  11   8         95.77          0.31       122.98 o
   3  11   8         39.68         40.87       140.07 o
   4  11   8         34.15        197.62       236.94 o
   5  11   8          0.10        -14.43       141.33 o
   6  11   8       2483.12       2099.54       298.08 o
   7  11   8          9.80         -6.27       174.94 o
   8  11   8        807.26        740.29       228.58 o
   9  11   8        197.00        549.35       216.45 o
  10  11   8         23.03        123.93       216.01 o
  11  11   8         15.89       -105.65       208.95 o
  12  11   8          0.02        -73.09       254.45 o
  13  11   8          0.20        382.04       249.15 o
  14  11   8        314.38        718.53       314.50 o
 -16  12   8          9.80        100.56       356.50 o
 -15  12   8         91.79        712.26       398.55 o
 -14  12   8         49.46        525.09       378.08 o
 -13  12   8       5195.82       4850.60       458.88 o
 -12  12   8        224.63        590.25       282.13 o
 -11  12   8        392.07        340.45       204.53 o
 -10  12   8         58.66        -27.75       166.25 o
  -9  12   8        570.80        701.11       220.55 o
  -8  12   8        165.49        205.42       274.42 o
  -7  12   8       1522.97       1546.52       312.74 o
  -6  12   8       1069.96       1322.37       198.95 o
  -5  12   8        834.20        739.57       158.23 o
  -4  12   8        633.53        845.68       163.26 o
  -3  12   8       1392.86       1058.76       429.53 o
  -2  12   8       2748.28       3923.70       386.89 o
  -1  12   8       2472.30       2447.99       319.65 o
   0  12   8        411.56        559.26       217.20 o
   1  12   8       1973.74       2129.83       323.53 o
   2  12   8        923.15        535.57       334.63 o
   3  12   8       2397.51       2338.73       487.87 o
   4  12   8        118.87        681.53       328.45 o
   5  12   8        738.06        783.23       218.90 o
   6  12   8       2542.70       3064.14       341.16 o
   7  12   8       3799.73       3929.27       393.50 o
   8  12   8         91.55        -88.57       184.96 o
   9  12   8         48.43       -125.91       199.65 o
  10  12   8        118.20        198.86       232.41 o
  11  12   8         64.66         96.86       219.12 o
  12  12   8         34.19       -190.67       190.67 o
  13  12   8        898.59        628.03       279.46 o
 -15  13   8        560.33        282.93       368.84 o
 -14  13   8       2664.27       2617.59       392.64 o
 -13  13   8        362.08        478.11       252.81 o
 -12  13   8       4260.08       3797.28       419.83 o
 -11  13   8       3172.80       2411.40       340.97 o
 -10  13   8       1031.90        687.20       242.78 o
  -9  13   8         17.83        379.87       204.57 o
  -8  13   8        762.11        819.33       239.42 o
  -7  13   8       1873.65       2189.87       821.25 o
  -6  13   8          4.99        -32.97       154.37 o
  -5  13   8       1523.96       1564.18       293.95 o
  -4  13   8        282.90        183.91       197.59 o
  -3  13   8       1511.70       1350.04       286.01 o
  -2  13   8        592.58        803.39       229.33 o
  -1  13   8          3.81       -199.88       199.88 o
   0  13   8       1862.99       1518.08       702.93 o
   1  13   8          3.44        -21.75       243.48 o
   2  13   8       3245.33       2955.66       384.59 o
   3  13   8          6.73        130.39       198.82 o
   4  13   8         40.60        401.44       314.03 o
   5  13   8       5767.52       5855.45       756.21 o
   6  13   8        915.63        920.02       420.91 o
   7  13   8       7993.78       7470.67       882.52 o
   8  13   8       1062.18       1028.23       450.84 o
   9  13   8         12.05        -37.91       218.22 o
  10  13   8          5.04       -201.73       201.73 o
  11  13   8          7.40         11.04       208.50 o
  12  13   8          3.11        -82.20       231.65 o
 -14  14   8         49.52        136.18       256.75 o
 -13  14   8       2469.35       2432.92       382.21 o
 -12  14   8        937.05       1074.78       399.20 o
 -11  14   8        963.07        620.74       405.89 o
 -10  14   8       1451.43       1342.17       435.02 o
  -9  14   8         11.12        411.49       377.32 o
  -8  14   8       3862.83       3738.77       625.22 o
  -7  14   8         22.94        308.65       343.19 o
  -6  14   8       1235.80       1187.67       294.22 o
  -5  14   8          2.47       -133.05       133.05 o
  -4  14   8       5146.18       4729.25       452.60 o
  -3  14   8       2677.63       3299.86       390.46 o
  -2  14   8          5.95        175.80       216.16 o
  -1  14   8       3071.51       2494.33       353.25 o
   0  14   8        345.82        244.20       207.72 o
   1  14   8       1864.75       2545.86       369.63 o
   2  14   8        135.48        147.18       209.62 o
   3  14   8       2047.09       2920.64       388.57 o
   4  14   8        815.02        679.09       268.14 o
   5  14   8        534.49        193.18       617.07 o
   6  14   8        716.36        476.58       239.05 o
   7  14   8        501.14       -304.71       304.71 o
   8  14   8        458.57        227.93       370.87 o
   9  14   8         48.35        746.29       454.68 o
  10  14   8         86.78       -325.05       325.05 o
  11  14   8        403.73        -32.08       402.21 o
 -13  15   8         76.55          0.08       376.37 o
 -12  15   8        530.67       -135.05       327.45 o
 -11  15   8       1363.92       2196.39       533.02 o
 -10  15   8        219.04        689.96       400.50 o
  -9  15   8       1083.83       1256.18       440.27 o
  -8  15   8         27.18       -143.79       277.27 o
  -7  15   8       3107.86       3898.74       671.89 o
  -6  15   8        238.75        183.34       294.93 o
  -5  15   8       1435.07       1451.77       413.02 o
  -4  15   8       2468.53       2301.80       348.62 o
  -3  15   8        281.05        164.78       214.01 o
  -2  15   8       3799.21       4129.12       455.21 o
  -1  15   8        227.20       -170.32       200.13 o
   0  15   8       1819.09       2032.70       364.91 o
   1  15   8         34.28       -105.85       189.89 o
   2  15   8        501.25         74.71       355.98 o
   3  15   8         50.52        188.56       243.89 o
   4  15   8       1885.43       2322.42       390.82 o
   5  15   8       2470.04       2819.97       410.43 o
   6  15   8       2488.99       2244.96       393.67 o
   7  15   8       1612.26       2308.82       386.30 o
   8  15   8        250.24         -9.44       185.77 o
   9  15   8       1728.61       1640.31       344.54 o
  10  15   8       1394.78       1857.83       378.62 o
 -11  16   8        364.36        193.63       405.95 o
 -10  16   8       1452.59       1390.32       501.50 o
  -9  16   8       1797.99       2395.10       578.65 o
  -8  16   8       1857.60       2546.49       598.38 o
  -7  16   8        924.22        608.95       395.87 o
  -6  16   8       2282.61       1948.59       538.89 o
  -5  16   8        439.84        456.10       252.05 o
  -4  16   8       3139.74       2764.21       399.54 o
  -3  16   8        768.86        547.46       243.59 o
  -2  16   8       1840.48       1782.25       593.55 o
  -1  16   8       2584.44       2845.24       407.63 o
   0  16   8        148.60        -97.08       210.91 o
   1  16   8        506.58        487.00       271.95 o
   2  16   8        988.37       1183.12       503.42 o
   3  16   8        673.28        856.66       291.14 o
   4  16   8        936.77        669.57       436.97 o
   5  16   8       2844.34       3345.80       455.17 o
   6  16   8         85.00        -49.51       200.03 o
   7  16   8       3653.21       3835.05       498.22 o
   8  16   8       1587.47       1854.43       372.15 o
   9  16   8        523.90        498.64       287.67 o
 -10  17   8       1898.67        760.33       510.23 o
  -9  17   8       2340.18       2127.61       576.50 o
  -8  17   8         65.12        -86.15       353.32 o
  -7  17   8       1917.74       2165.13       559.80 o
  -6  17   8        760.24       1181.03       504.19 o
  -5  17   8        439.45        378.25       260.90 o
  -4  17   8       1577.42       1039.70       320.32 o
  -3  17   8       1396.75       1195.24       314.35 o
  -2  17   8        213.43        -50.40       360.47 o
  -1  17   8       3104.85       2845.72       415.98 o
   0  17   8       1671.47       1812.84       939.38 o
   1  17   8        799.54        190.34       341.54 o
   2  17   8        478.27        482.79       293.42 o
   3  17   8       1570.11       1955.68       409.86 o
   4  17   8         10.92       -239.06       239.06 o
   5  17   8        374.75        385.38       260.64 o
   6  17   8        610.65        216.55       233.99 o
   7  17   8        856.77        507.75       254.87 o
  -7  18   8        564.46        761.54       478.94 o
  -6  18   8         38.83       -302.87       415.69 o
  -5  18   8        324.50        386.13       268.44 o
  -4  18   8        142.77         51.01       228.24 o
  -3  18   8         39.13       -144.16       214.82 o
  -2  18   8       1520.94       1634.95       778.94 o
  -1  18   8        243.67        253.19       248.53 o
   0  18   8        400.29        453.20       264.11 o
   1  18   8       1550.11       1016.54       357.71 o
   2  18   8         54.66        387.03       278.69 o
   3  18   8        311.27        499.55       305.13 o
   4  18   8        303.86        -22.28       238.44 o
   5  18   8         57.71       -222.84       222.84 o
  -4  19   8        482.79        268.23       280.85 o
  -3  19   8        358.27        -80.53       242.09 o
  -2  19   8        755.73       1104.11       353.13 o
  -1  19   8        209.74        384.18       292.75 o
   0  19   8         60.51        222.84       272.85 o
   1  19   8         91.21        -41.67       269.74 o
 -20   1   9        414.35        670.38       255.96 o
 -19   1   9        210.04        434.53       258.33 o
 -18   1   9       5054.81       4977.78       493.66 o
 -17   1   9       1076.49       1176.49       277.15 o
 -16   1   9       9271.00       9831.14       644.33 o
 -15   1   9        138.27        459.13       197.04 o
 -14   1   9       4550.00       4257.54       395.95 o
 -13   1   9       1553.71       1232.26       233.65 o
 -12   1   9        280.04        237.59       205.74 o
 -11   1   9      14354.05      15145.77       709.61 o
 -10   1   9       1755.92       1854.00       295.40 o
  -9   1   9          9.64         -2.86        65.24 o
  -8   1   9       1638.20       1975.81       145.60 o
  -7   1   9        204.06        184.06        75.01 o
  -6   1   9        347.56        415.43       132.53 o
  -5   1   9       4912.72       5379.32       509.30 o
  -4   1   9       8388.31       8034.35       315.56 o
  -3   1   9       7363.30       8005.93       303.42 o
  -2   1   9       6617.25       5386.30       247.48 o
  -1   1   9        426.29        460.87        86.58 o
   0   1   9        654.81        427.74        88.93 o
   1   1   9       2404.32       2791.54       206.44 o
   2   1   9       1174.32       1178.51       126.19 o
   3   1   9      19621.39      19488.10       456.65 o
   4   1   9          5.49         -6.47        81.11 o
   5   1   9      11197.20      10441.50       332.72 o
   6   1   9       1262.96       1345.04       198.91 o
   7   1   9        112.94        143.27        93.81 o
   8   1   9       3882.62       3855.09       264.73 o
   9   1   9        375.85        417.62       132.03 o
  10   1   9         39.30        195.56       135.90 o
  11   1   9          1.89       -136.46       136.46 o
  12   1   9       1764.08       1651.00       278.02 o
  13   1   9        203.68        255.82       186.37 o
  14   1   9       2895.02       3049.04       376.06 o
  15   1   9       1706.34       2156.82       386.94 o
  16   1   9        163.91        296.36       256.58 o
  17   1   9       2976.34       2983.21       433.47 o
 -20   2   9         46.84        426.00       237.37 o
 -19   2   9       3376.55       3795.95       442.22 o
 -18   2   9        424.03        636.42       259.58 o
 -17   2   9       4652.39       4264.93       485.63 o
 -16   2   9        117.51        -58.95       187.62 o
 -15   2   9       6436.49       5600.62       463.39 o
 -14   2   9         18.47         -0.31       141.02 o
 -13   2   9       2974.55       3091.47       665.66 o
 -12   2   9      17034.61      15428.83       598.60 o
 -11   2   9        921.67        860.11       399.69 o
 -10   2   9      13035.02      12757.13       353.89 o
  -9   2   9       2611.60       3070.19       211.26 o
  -8   2   9       9066.97       9153.65       677.68 o
  -7   2   9        556.51        626.08        98.98 o
  -6   2   9        248.09        321.47       115.56 o
  -5   2   9      17910.89      17490.07       513.83 o
  -4   2   9      14321.93      14906.07       451.28 o
  -3   2   9       7920.34       7288.92       225.70 o
  -2   2   9       2659.36       2560.74       165.70 o
  -1   2   9      20544.95      18323.50       496.89 o
   0   2   9       4449.47       4471.84       230.28 o
   1   2   9       1067.26       1163.16       122.05 o
   2   2   9      12234.06      11401.20       321.61 o
   3   2   9       4277.80       4783.01       237.31 o
   4   2   9      17562.80      16843.49       448.56 o
   5   2   9        317.75        206.90        95.62 o
   6   2   9      10402.57       9502.05       340.68 o
   7   2   9       1345.31       1139.76       153.49 o
   8   2   9        444.65        508.12       130.31 o
   9   2   9       9834.37      10153.05       381.86 o
  10   2   9       3873.79       3777.77       399.82 o
  11   2   9        928.04       1531.78       214.01 o
  12   2   9       4043.29       4008.70       314.15 o
  13   2   9       4486.70       4068.50       335.11 o
  14   2   9         49.52         97.18       189.48 o
  15   2   9       5825.86       6460.18       558.57 o
  16   2   9       5391.49       5387.74       530.74 o
  17   2   9         87.33        240.63       215.73 o
 -20   3   9       2221.21       1932.85       363.55 o
 -19   3   9          2.82       -159.22       159.22 o
 -18   3   9       2486.53       2887.21       380.41 o
 -17   3   9         70.67        -80.68       193.48 o
 -16   3   9       9442.32       9525.38      1305.29 o
 -15   3   9        930.18        761.87       213.71 o
 -14   3   9      12286.77      12345.18       918.21 o
 -13   3   9       4901.64       4282.30       387.83 o
 -12   3   9          4.83        132.84       139.09 o
 -11   3   9      15203.34      15463.35       581.66 o
 -10   3   9       1399.31       1119.27       135.48 o
  -9   3   9      14863.71      14674.44       594.20 o
  -8   3   9        170.83         87.04        79.63 o
  -7   3   9      11799.54      11622.00       424.00 o
  -6   3   9        431.35        397.54       125.70 o
  -5   3   9      19889.02      20189.05       427.20 o
  -4   3   9      48309.07      47144.79       826.94 o
  -3   3   9       8344.68       7905.77       238.83 o
  -2   3   9      31267.14      29192.27       568.56 o
  -1   3   9      11655.62      11829.94       519.75 o
   0   3   9        874.29        519.92        92.31 o
   1   3   9         75.67        107.36        75.47 o
   2   3   9       5106.91       4837.86       219.42 o
   3   3   9      12881.27      11670.56       337.13 o
   4   3   9      10851.54      11476.54       343.94 o
   5   3   9      39468.00      37866.84       769.23 o
   6   3   9         82.84         24.09       110.57 o
   7   3   9       6635.90       6420.99       309.03 o
   8   3   9       9719.14       9378.32       353.15 o
   9   3   9        478.56        645.77       143.44 o
  10   3   9      10009.03      10005.64       638.17 o
  11   3   9       2018.71       1776.94       220.25 o
  12   3   9       4938.20       5065.03       552.64 o
  13   3   9       3486.99       3273.94       310.31 o
  14   3   9       9881.37       9965.70       500.71 o
  15   3   9       1157.93       1670.18       265.56 o
  16   3   9       2511.80       3459.38       426.19 o
  17   3   9       5708.61       6998.49       640.60 o
 -19   4   9       4720.24       5201.07       521.47 o
 -18   4   9        130.30       -145.98       145.98 o
 -17   4   9       1433.85       1524.27       292.81 o
 -16   4   9          0.58       -152.32       156.20 o
 -15   4   9       9958.68       9021.51       531.76 o
 -14   4   9        366.60        388.84       187.86 o
 -13   4   9       9518.59       8993.21       977.85 o
 -12   4   9      12949.82      12569.46       536.56 o
 -11   4   9        426.39        443.74       194.29 o
 -10   4   9      12066.18      12676.10       379.86 o
  -9   4   9         83.06         95.29       112.17 o
  -8   4   9      12523.28      12242.54       354.16 o
  -7   4   9       2019.39       1873.00       106.99 o
  -6   4   9      14957.31      14011.16       295.40 o
  -5   4   9      38580.64      37319.71       688.15 o
  -4   4   9      14565.55      14706.40       352.50 o
  -3   4   9      90208.01      87228.13      1408.57 o
  -2   4   9      24255.46      24091.15       497.03 o
  -1   4   9      17008.45      15783.61       372.88 o
   0   4   9       1546.65       1319.94       120.85 o
   1   4   9       4562.28       3990.75       198.21 o
   2   4   9       6290.37       6480.74       243.77 o
   3   4   9      17937.56      17847.44       438.77 o
   4   4   9      15935.43      15777.63       416.11 o
   5   4   9        252.59        276.32       137.85 o
   6   4   9      46368.46      42689.45       858.17 o
   7   4   9       9765.28       9249.06       338.14 o
   8   4   9       8106.91       7699.42       324.87 o
   9   4   9      17459.38      16433.63       499.19 o
  10   4   9       1933.04       1594.13       420.17 o
  11   4   9       1752.04       2196.32       269.01 o
  12   4   9        507.42        324.55       163.87 o
  13   4   9       4600.16       5395.57       379.03 o
  14   4   9        125.46        336.44       172.49 o
  15   4   9       3033.05       3298.49       395.06 o
  16   4   9       3503.85       3438.61       399.96 o
  17   4   9        387.69        399.98       247.73 o
 -19   5   9        286.07        137.25       217.89 o
 -18   5   9       3052.02       3892.35       439.07 o
 -17   5   9        820.92       1423.61       278.66 o
 -16   5   9        942.53        629.13       275.85 o
 -15   5   9       2130.85       2494.31       316.47 o
 -14   5   9      11510.79      10608.73       556.81 o
 -13   5   9         58.03        180.52       197.73 o
 -12   5   9       3184.81       3158.53       326.51 o
 -11   5   9      10557.82      10297.38       464.35 o
 -10   5   9       3046.93       3316.89       262.31 o
  -9   5   9       3248.67       3244.04       219.97 o
  -8   5   9       3617.06       3582.09       156.28 o
  -7   5   9      18307.95      17873.39       355.05 o
  -6   5   9      16352.28      16439.29       336.78 o
  -5   5   9       9974.80       9646.02       275.48 o
  -4   5   9      22363.12      21292.86       459.25 o
  -3   5   9        397.50        273.42        81.12 o
  -2   5   9      16433.43      16356.06       383.13 o
  -1   5   9      14351.93      13859.71       617.80 o
   0   5   9       6363.12       6043.95       236.90 o
   1   5   9       5157.99       4953.49       206.44 o
   2   5   9       4835.58       4718.56       212.79 o
   3   5   9         75.59        -19.50        71.14 o
   4   5   9      11271.16      11013.69       377.58 o
   5   5   9      31337.67      29328.20       646.15 o
   6   5   9        383.98        448.53       115.41 o
   7   5   9      19102.51      18236.99       501.68 o
   8   5   9       7295.47       6632.72       634.55 o
   9   5   9       9854.95       9691.81       443.15 o
  10   5   9       2344.02       2315.13       276.45 o
  11   5   9         24.01       -106.00       119.17 o
  12   5   9       4815.50       5109.41       358.48 o
  13   5   9       1766.40       1764.88       263.84 o
  14   5   9       5426.40       5786.06       401.88 o
  15   5   9       1553.86       1369.70       234.42 o
  16   5   9       1670.60       2499.67       357.21 o
 -19   6   9       2514.47       2673.41       608.27 o
 -18   6   9         88.23        -98.71       190.38 o
 -17   6   9        489.40        591.21       211.01 o
 -16   6   9         62.93         34.47       171.88 o
 -15   6   9       1431.28       1055.82       224.21 o
 -14   6   9        442.84        437.17       260.08 o
 -13   6   9       1324.89       1569.54       254.00 o
 -12   6   9       2811.91       3153.47       364.17 o
 -11   6   9       2806.82       3356.40       249.12 o
 -10   6   9        267.37        137.98       100.92 o
  -9   6   9       1887.82       1857.44       182.56 o
  -8   6   9       4333.59       4205.88       173.27 o
  -7   6   9       3828.84       3805.02       215.16 o
  -6   6   9       1892.34       1782.10       126.29 o
  -5   6   9        616.62        708.47        89.84 o
  -4   6   9       4672.44       4796.95       204.13 o
  -3   6   9         64.41        -66.99        66.99 o
  -2   6   9       8226.73       8599.42       263.50 o
  -1   6   9       1279.03        947.08       112.25 o
   0   6   9        258.13        197.43        77.80 o
   1   6   9       5700.40       6011.01       226.80 o
   2   6   9         93.28         83.02        80.15 o
   3   6   9       2745.24       2782.77       193.11 o
   4   6   9         32.45         67.45        86.65 o
   5   6   9        174.36        114.92        88.37 o
   6   6   9       6384.01       5216.77       271.09 o
   7   6   9        101.76        100.68       105.91 o
   8   6   9       4026.03       4228.24       281.89 o
   9   6   9       3393.88       3575.11       276.28 o
  10   6   9        104.09         85.36       134.02 o
  11   6   9          8.41         79.33       133.03 o
  12   6   9        356.07        471.21       163.82 o
  13   6   9       6327.90       5716.69       391.05 o
  14   6   9        158.88         48.66       167.26 o
  15   6   9       1518.07       1179.07       232.21 o
  16   6   9          1.84       -137.04       157.26 o
 -19   7   9        667.13       1426.15       532.22 o
 -18   7   9       1101.01       1926.81       566.48 o
 -17   7   9         16.21        -24.25       359.68 o
 -16   7   9          5.63       -189.61       304.02 o
 -15   7   9       1039.24       1050.76       236.54 o
 -14   7   9        160.27        463.56       252.03 o
 -13   7   9          2.18         59.92       152.28 o
 -12   7   9        474.92        295.33       147.29 o
 -11   7   9         15.58         16.63       171.54 o
 -10   7   9          4.68         -4.25        92.41 o
  -9   7   9       3073.26       3073.67       249.69 o
  -8   7   9       6550.28       6554.09       304.44 o
  -7   7   9         71.74        101.57        71.55 o
  -6   7   9          1.16        -42.51        59.05 o
  -5   7   9        239.06        145.85        69.28 o
  -4   7   9       6543.36       6702.78       235.65 o
  -3   7   9       8101.51       7883.41       291.68 o
  -2   7   9        206.16        234.20        77.55 o
  -1   7   9        234.04        206.18        78.81 o
   0   7   9       1521.85       1436.60       135.14 o
   1   7   9       1826.64       1791.76       151.51 o
   2   7   9       1844.95       1601.46       202.37 o
   3   7   9         79.35         22.15        84.41 o
   4   7   9       2255.35       2163.13       180.92 o
   5   7   9       1787.58       1571.22       166.13 o
   6   7   9        274.03        195.11       103.63 o
   7   7   9       9166.61       9278.83       353.04 o
   8   7   9       4875.51       4515.20       292.67 o
   9   7   9         37.89         -4.03       117.71 o
  10   7   9         33.56         35.26       125.57 o
  11   7   9         11.77        -46.30       176.29 o
  12   7   9        774.22        578.15       181.28 o
  13   7   9         12.32         26.54       141.46 o
  14   7   9         23.74        -59.97       142.17 o
  15   7   9        289.66        280.18       184.18 o
  16   7   9        677.72        587.38       283.54 o
 -18   8   9        111.57       -248.75       338.88 o
 -17   8   9         37.08        -42.77       301.51 o
 -16   8   9          0.71       -263.43       263.43 o
 -15   8   9         13.79         -8.70       271.08 o
 -14   8   9          8.93       -116.29       261.94 o
 -13   8   9         18.29       -213.54       213.54 o
 -12   8   9       3353.33       2710.02       279.78 o
 -11   8   9         63.62        125.82       188.06 o
 -10   8   9       1231.13       1252.74       398.31 o
  -9   8   9        176.95        154.46       102.85 o
  -8   8   9       3690.83       3773.50       347.36 o
  -7   8   9        183.07         79.57        74.56 o
  -6   8   9       7996.24       8036.36       240.49 o
  -5   8   9       4395.57       4407.88       193.20 o
  -4   8   9        698.07        611.15        95.39 o
  -3   8   9      12553.67      11801.48       323.54 o
  -2   8   9       1356.50       1405.28       135.13 o
  -1   8   9        754.18        865.42       111.45 o
   0   8   9        383.16        299.46        87.79 o
   1   8   9        140.69         87.06       113.21 o
   2   8   9         81.71         56.93        79.03 o
   3   8   9       3640.47       3672.01       228.72 o
   4   8   9        281.69        262.53       123.68 o
   5   8   9       3021.82       2818.32       304.56 o
   6   8   9       9148.57       8580.76       330.93 o
   7   8   9       5901.32       5989.92       325.29 o
   8   8   9       3098.08       2963.85       250.10 o
   9   8   9        121.79        252.08       169.31 o
  10   8   9        579.06        498.76       149.29 o
  11   8   9        896.58       1015.84       224.39 o
  12   8   9         91.18        260.23       140.77 o
  13   8   9        127.56        309.87       231.05 o
  14   8   9         28.66       -208.64       231.51 o
  15   8   9        271.03        230.36       261.54 o
 -18   9   9        970.29        880.78       466.44 o
 -17   9   9          4.41        -86.05       300.13 o
 -16   9   9        473.68        659.75       390.14 o
 -15   9   9        365.17        368.95       360.88 o
 -14   9   9       5833.81       4537.42       645.76 o
 -13   9   9        437.39        393.72       317.35 o
 -12   9   9       1864.10       1890.42       343.98 o
 -11   9   9       5326.16       4821.97       397.47 o
 -10   9   9       1056.69       1162.57       218.35 o
  -9   9   9       2175.07       2811.30       299.25 o
  -8   9   9       3870.85       3846.86       573.83 o
  -7   9   9       8998.44       9190.57       335.51 o
  -6   9   9       3059.48       3000.87       184.76 o
  -5   9   9       8378.68       7945.98       323.02 o
  -4   9   9       7352.25       7131.42       250.29 o
  -3   9   9        311.79        382.84        85.49 o
  -2   9   9       4148.35       4148.38       206.65 o
  -1   9   9       1488.07       1549.50       168.55 o
   0   9   9        288.47         20.89       130.27 o
   1   9   9        248.26        543.73       195.47 o
   2   9   9       2161.28       2341.49       182.12 o
   3   9   9         47.36        124.27        90.93 o
   4   9   9       1002.39       1007.31       148.65 o
   5   9   9       8165.61       7434.36       307.31 o
   6   9   9        927.57        776.31       175.79 o
   7   9   9       8780.74       8459.46       359.50 o
   8   9   9       1670.26       1667.57       197.91 o
   9   9   9       2199.69       2859.53       252.66 o
  10   9   9       3343.65       3043.80       362.29 o
  11   9   9          2.57        126.11       190.45 o
  12   9   9       1618.41       1162.58       302.55 o
  13   9   9         33.53        -59.16       217.40 o
  14   9   9       2200.94       3100.40      1030.33 o
  15   9   9        458.71        641.70       369.25 o
 -17  10   9       1197.02       1650.40       507.15 o
 -16  10   9         34.07         10.31       297.60 o
 -15  10   9       4989.82       4572.21       673.97 o
 -14  10   9       2019.54       2204.35       479.68 o
 -13  10   9       4633.15       5273.99       451.52 o
 -12  10   9       6609.88       6984.55       530.52 o
 -11  10   9       1357.69       1809.17       278.96 o
 -10  10   9       6076.29       6407.49       639.50 o
  -9  10   9        409.75        276.48       164.61 o
  -8  10   9      10818.56       9933.30       701.77 o
  -7  10   9       2716.62       2893.93       235.04 o
  -6  10   9      12982.97      13184.37       418.76 o
  -5  10   9        390.24        518.36       133.17 o
  -4  10   9      10852.62      10409.16       363.68 o
  -3  10   9      11060.61      10597.28       361.94 o
  -2  10   9       3925.69       3904.25       199.43 o
  -1  10   9      13816.79      14001.45       372.52 o
   0  10   9       3975.69       4163.94       251.10 o
   1  10   9       6576.56       6580.30       324.52 o
   2  10   9       5968.54       6270.32       259.03 o
   3  10   9        804.74        847.43       132.95 o
   4  10   9       9277.84       8863.41       322.93 o
   5  10   9         48.83         -5.37       145.20 o
   6  10   9      14352.14      13469.08       574.70 o
   7  10   9       1563.90       1510.08       547.88 o
   8  10   9       4164.10       4435.57       558.64 o
   9  10   9       1847.19       1965.55       305.08 o
  10  10   9        735.38        609.07       226.56 o
  11  10   9        416.49        596.88       255.76 o
  12  10   9        126.50         96.06       218.84 o
  13  10   9       4581.32       4333.95       473.00 o
  14  10   9         85.79        196.74       291.79 o
 -16  11   9       2472.53       2581.82       589.09 o
 -15  11   9        679.72        755.79       427.84 o
 -14  11   9       6371.09       5428.21       700.57 o
 -13  11   9       8895.88       8528.10       580.86 o
 -12  11   9       3541.23       3301.48       370.09 o
 -11  11   9      15568.34      13876.24      1429.62 o
 -10  11   9        103.26        -35.44       155.13 o
  -9  11   9        734.04        360.05       200.89 o
  -8  11   9        769.24        752.47       442.69 o
  -7  11   9       6964.30       6185.77       324.76 o
  -6  11   9       4215.75       5016.29       457.52 o
  -5  11   9       3318.83       3325.32       256.40 o
  -4  11   9        545.75        486.75       139.90 o
  -3  11   9       1102.84       1437.21       212.30 o
  -2  11   9      10965.53      11015.43       383.41 o
  -1  11   9        966.62       1167.69       164.40 o
   0  11   9      23315.35      22419.62       660.95 o
   1  11   9       4713.71       5248.37       316.80 o
   2  11   9       3562.47       4352.89       401.59 o
   3  11   9       9165.57       9110.60       950.94 o
   4  11   9        427.50        569.77       234.11 o
   5  11   9       9555.78       9330.55       741.21 o
   6  11   9       3049.93       3264.10       345.90 o
   7  11   9       5073.23       5524.44      1582.24 o
   8  11   9       3179.09       3322.15       378.89 o
   9  11   9       3837.87       3832.08       409.29 o
  10  11   9       2914.39       2502.03       413.45 o
  11  11   9        514.77        811.13       279.85 o
  12  11   9       5036.89       4835.61       506.35 o
  13  11   9        106.02        -85.65       235.09 o
  14  11   9       5993.54       6486.82       604.57 o
 -16  12   9        281.65       -168.58       326.60 o
 -15  12   9       3700.85       4009.84       646.83 o
 -14  12   9       3656.56       3267.00       574.88 o
 -13  12   9        936.83        808.77       265.63 o
 -12  12   9       5821.92       6323.95       665.27 o
 -11  12   9        352.21        333.79       203.73 o
 -10  12   9       4832.80       5134.80       447.86 o
  -9  12   9        211.19        220.90       290.46 o
  -8  12   9       2854.82       3229.32       342.07 o
  -7  12   9        689.64        818.27       194.73 o
  -6  12   9       1779.57       2136.61       230.76 o
  -5  12   9       4323.67       4268.63       297.86 o
  -4  12   9       4132.36       4096.96       321.47 o
  -3  12   9       9213.46       9961.92       552.88 o
  -2  12   9        335.18        346.70       194.32 o
  -1  12   9      14716.53      14748.38       645.17 o
   0  12   9         78.21        203.83       179.06 o
   1  12   9       7183.21       7522.97       551.71 o
   2  12   9       3551.91       3625.87       556.98 o
   3  12   9        433.14        -27.60       272.66 o
   4  12   9       3479.92       3744.05       619.18 o
   5  12   9       2007.37       2354.23       606.46 o
   6  12   9       3905.13       3736.10       369.51 o
   7  12   9          2.32        -30.17       180.13 o
   8  12   9       1240.89       1590.09       631.68 o
   9  12   9       4316.92       3884.44       432.05 o
  10  12   9       2449.34       2452.35       604.98 o
  11  12   9        927.83        572.66       279.89 o
  12  12   9        126.92       -251.39       251.39 o
  13  12   9       3155.92       3764.65       468.83 o
 -15  13   9        720.12        492.78       384.87 o
 -14  13   9       1050.13       1280.86       420.37 o
 -13  13   9         17.44        -15.05       223.58 o
 -12  13   9        352.72        281.33       555.35 o
 -11  13   9        256.45        514.96       228.03 o
 -10  13   9        820.70        592.24       219.26 o
  -9  13   9       2267.18       2322.31       411.27 o
  -8  13   9        415.49        338.54       195.61 o
  -7  13   9       2959.59       3320.17       566.34 o
  -6  13   9       1926.20       2514.75       341.08 o
  -5  13   9         21.92        135.02       176.31 o
  -4  13   9       4742.25       4482.10       450.41 o
  -3  13   9       1161.81       1163.52       297.90 o
  -2  13   9        110.41        203.89       183.06 o
  -1  13   9        389.53        296.83       254.46 o
   0  13   9        588.17        533.84       224.51 o
   1  13   9       1371.80       1127.19       276.06 o
   2  13   9        259.14        325.55       216.74 o
   3  13   9       2891.09       2996.68       591.00 o
   4  13   9          4.62        235.76       296.13 o
   5  13   9       5854.42       7763.30       861.08 o
   6  13   9       2385.69       3038.97       591.40 o
   7  13   9          5.74       -125.04       354.26 o
   8  13   9       1015.38        553.78       401.99 o
   9  13   9       1381.62       1526.01       317.37 o
  10  13   9        595.39        238.99       346.08 o
  11  13   9        184.06        460.43       294.03 o
  12  13   9        753.18        926.05       321.43 o
 -14  14   9          1.74       -254.20       292.32 o
 -13  14   9        274.52        362.56       246.13 o
 -12  14   9        217.22         33.01       329.41 o
 -11  14   9        235.70        283.61       343.99 o
 -10  14   9        481.97        482.25       341.60 o
  -9  14   9        620.38        871.22       401.02 o
  -8  14   9       1758.94       1304.47       453.50 o
  -7  14   9          0.33        205.37       337.04 o
  -6  14   9       1074.07        823.42       234.34 o
  -5  14   9        642.67        857.76       243.91 o
  -4  14   9       2295.67       2319.82       507.75 o
  -3  14   9         17.00        117.16       251.20 o
  -2  14   9         17.15         78.29       195.11 o
  -1  14   9        589.68        665.91       239.91 o
   0  14   9       1257.55       1466.89       332.97 o
   1  14   9         36.97        201.59       216.95 o
   2  14   9        186.80        125.05       212.64 o
   3  14   9        167.63        261.84       232.11 o
   4  14   9        894.75       1293.46       320.16 o
   5  14   9         47.57        -14.50       198.06 o
   6  14   9         11.93        211.87       357.35 o
   7  14   9       1603.41       1267.37       482.37 o
   8  14   9          0.45       -354.95       364.03 o
   9  14   9        601.82        219.97       385.27 o
  10  14   9       1452.65       1172.15       509.06 o
  11  14   9        580.66        546.07       474.41 o
 -13  15   9       2126.91       1188.67       473.16 o
 -12  15   9       1192.03        744.59       423.86 o
 -11  15   9        428.06        524.97       376.43 o
 -10  15   9        179.78        260.27       348.25 o
  -9  15   9        206.57         85.95       315.69 o
  -8  15   9         89.17          1.64       315.62 o
  -7  15   9        455.94        807.74       447.54 o
  -6  15   9        187.18         58.09       191.36 o
  -5  15   9       1269.92        782.60       477.98 o
  -4  15   9        182.75        278.37       213.44 o
  -3  15   9        622.43        414.46       222.75 o
  -2  15   9       1478.07       1903.98       875.22 o
  -1  15   9        265.52        218.83       216.36 o
   0  15   9        294.36        198.74       236.05 o
   1  15   9        793.07        674.76       264.69 o
   2  15   9        478.97        240.85       231.58 o
   3  15   9         80.07       -186.02       186.02 o
   4  15   9        297.74        568.59       273.76 o
   5  15   9       1198.45       1698.61       505.07 o
   6  15   9       1224.29        819.17       298.01 o
   7  15   9       2630.88       3057.96       421.98 o
   8  15   9        296.86         31.14       390.75 o
   9  15   9        145.53         48.94       204.49 o
  10  15   9        277.73        130.82       409.34 o
 -11  16   9          2.19       -180.98       346.07 o
 -10  16   9        970.06        334.37       368.36 o
  -9  16   9        106.15        -35.36       386.95 o
  -8  16   9        468.59        771.11       417.39 o
  -7  16   9          3.49         53.86       383.49 o
  -6  16   9       2562.62       2761.31       655.87 o
  -5  16   9       1049.61       1495.21       372.98 o
  -4  16   9       1009.85       1039.54       282.02 o
  -3  16   9       8743.37       9632.70       759.33 o
  -2  16   9       1652.57       1825.87       344.40 o
  -1  16   9       2014.73       1812.45       430.42 o
   0  16   9       1348.28       1338.70       328.24 o
   1  16   9        832.32        941.87       301.97 o
   2  16   9        758.26        936.43       324.36 o
   3  16   9        304.71         75.52       321.17 o
   4  16   9       2745.28       2520.09       422.10 o
   5  16   9        284.77         73.35       429.75 o
   6  16   9       4775.47       4914.11       548.55 o
   7  16   9       2163.34       1856.26       359.56 o
   8  16   9       1293.37       1341.04       341.37 o
  -9  17   9       5212.61       5634.87       853.96 o
  -8  17   9         21.09        366.02       420.69 o
  -7  17   9       2170.36       1939.96       566.70 o
  -6  17   9       1681.75       1215.68       525.14 o
  -5  17   9       1665.84       1351.18       332.87 o
  -4  17   9       7697.14       8177.40       655.79 o
  -3  17   9         72.67        280.84       237.21 o
  -2  17   9       2568.87       2858.43       491.85 o
  -1  17   9        755.16        868.57       290.55 o
   0  17   9       1447.20       1628.29       493.70 o
   1  17   9        444.25        246.28       258.12 o
   2  17   9        256.33        135.03       278.17 o
   3  17   9        990.40       1406.56       364.87 o
   4  17   9       2377.45       2564.21       427.89 o
   5  17   9       3540.62       3798.02       490.05 o
   6  17   9        148.52        119.46       227.18 o
   7  17   9       4259.78       4723.85       547.96 o
  -7  18   9        381.22       -344.21       344.21 o
  -6  18   9        519.52        464.21       486.03 o
  -5  18   9       3318.04       2733.67       669.20 o
  -4  18   9          1.19        -70.77       196.18 o
  -3  18   9       2875.72       2065.89       439.08 o
  -2  18   9          8.43          8.78       210.71 o
  -1  18   9       2617.28       2654.52       435.80 o
   0  18   9         75.83        -90.59       257.59 o
   1  18   9        424.96        498.15       276.48 o
   2  18   9        540.03        585.76       314.54 o
   3  18   9        440.10        582.91       338.61 o
   4  18   9       1292.10       1405.23       701.92 o
 -20   0  10         19.82        141.80       351.50 o
 -19   0  10        519.39        596.67       392.87 o
 -18   0  10       1917.59       1927.64       494.77 o
 -17   0  10       3634.49       3153.54       567.31 o
 -16   0  10       3200.78       2824.64       511.48 o
 -15   0  10       1073.76        791.96       338.98 o
 -14   0  10       2725.68       2021.47       414.43 o
 -13   0  10       2549.16       2470.22       436.95 o
 -12   0  10       7611.94       7296.73       683.59 o
 -11   0  10       4153.56       3854.21       479.50 o
 -10   0  10       4497.02       4968.36       514.26 o
  -9   0  10       2775.24       3525.83       425.68 o
  -8   0  10       1477.91       1610.30       231.18 o
  -7   0  10       1033.88       1494.67       285.01 o
  -6   0  10      13908.20      14224.86       674.09 o
  -5   0  10      15075.30      13738.00       639.44 o
  -4   0  10        176.04        316.64       145.83 o
  -3   0  10      23007.32      20934.91       808.37 o
  -2   0  10       3761.57       4794.02       343.73 o
  -1   0  10       7192.73       7212.78       419.51 o
   0   0  10      12297.42      11626.67       555.12 o
   1   0  10        106.88        187.15       154.29 o
   2   0  10      47566.91      45605.79      1456.58 o
   3   0  10       5369.12       6053.03       421.52 o
   4   0  10      25697.25      25106.45       975.27 o
   5   0  10       7038.61       7940.94       510.79 o
   6   0  10      19377.69      18264.29       833.84 o
   7   0  10          6.30         45.36       158.94 o
   8   0  10       1109.21       1016.44       271.91 o
   9   0  10       3361.90       3064.20       442.42 o
  10   0  10       8130.29       7630.33       695.32 o
  11   0  10       1177.03        942.19       310.88 o
  12   0  10          1.51       -200.11       200.11 o
  13   0  10       1916.87       2607.51       483.09 o
  14   0  10        533.51        891.25       402.17 o
  15   0  10        285.11        132.89       306.74 o
  16   0  10       7107.74       7930.24       898.80 o
  17   0  10        124.18        107.48       356.47 o
 -20   1  10        758.22        969.52       282.95 o
 -19   1  10         12.42         20.08       218.21 o
 -18   1  10       2848.78       3511.59       425.03 o
 -17   1  10          7.57        100.86       200.79 o
 -16   1  10       1476.61       1180.52       294.22 o
 -15   1  10        988.13       1183.39       261.64 o
 -14   1  10       3201.42       3189.74       365.69 o
 -13   1  10        901.23       1223.87       230.97 o
 -12   1  10        559.69        694.91       232.86 o
 -11   1  10       9076.25       8666.24       429.75 o
 -10   1  10       1800.24       1846.09       236.93 o
  -9   1  10       1464.07       1800.72       144.78 o
  -8   1  10       2307.44       2769.62       110.09 o
  -7   1  10        901.97        783.50       152.08 o
  -6   1  10        299.57        419.47       125.86 o
  -5   1  10       1262.23       1648.51       314.11 o
  -4   1  10      13002.12      11901.79       402.37 o
  -3   1  10         18.27         43.11        85.65 o
  -2   1  10      11022.22       9365.19       344.70 o
  -1   1  10      17564.26      16459.65       481.01 o
   0   1  10       4836.72       4751.28       293.93 o
   1   1  10       4502.36       4389.96       215.88 o
   2   1  10        909.50        892.69       159.36 o
   3   1  10        964.05        761.06       116.61 o
   4   1  10        169.01        265.70        98.86 o
   5   1  10        999.67       1031.10       142.52 o
   6   1  10       1719.11       1603.10       343.58 o
   7   1  10        188.63        300.02       113.21 o
   8   1  10       2589.92       2484.45       219.93 o
   9   1  10        169.44        334.18       133.58 o
  10   1  10       8456.76       8649.56       455.97 o
  11   1  10       2125.84       1365.14       249.90 o
  12   1  10       1920.23       1750.70       421.48 o
  13   1  10         46.59       -115.87       471.09 o
  14   1  10       2363.90       2890.23       486.28 o
  15   1  10       3993.35       3857.34       446.97 o
  16   1  10         82.80       -196.98       196.98 o
  17   1  10       2056.47       2334.17       402.27 o
 -20   2  10         26.36       -171.04       171.04 o
 -19   2  10        648.66        614.45       495.53 o
 -18   2  10        190.59        197.64       322.76 o
 -17   2  10         59.56         23.15       191.80 o
 -16   2  10         45.20         69.20       248.77 o
 -15   2  10          3.15       -178.38       186.81 o
 -14   2  10        202.10        374.12       205.52 o
 -13   2  10        828.96        812.69       219.92 o
 -12   2  10        723.09        900.81       232.08 o
 -11   2  10       2820.84       2454.65       279.38 o
 -10   2  10       5935.02       6163.25       408.73 o
  -9   2  10       2580.07       3413.75       359.10 o
  -8   2  10       6970.22       7438.14       289.24 o
  -7   2  10       2072.96       1842.51       281.01 o
  -6   2  10        372.34        260.00       216.35 o
  -5   2  10       5620.55       4596.39       291.05 o
  -4   2  10        171.78        248.89       131.13 o
  -3   2  10       3455.24       3730.65       196.47 o
  -2   2  10        475.78        355.87        84.44 o
  -1   2  10       2103.73       2508.49       208.22 o
   0   2  10        591.06        640.92       126.35 o
   1   2  10       4475.21       4658.02       213.40 o
   2   2  10        124.46        104.35        86.33 o
   3   2  10        290.70        160.07        86.57 o
   4   2  10       2700.92       2674.32       199.76 o
   5   2  10       1178.81       1319.92       157.83 o
   6   2  10      13282.99      12830.85       397.37 o
   7   2  10        493.84        560.86       160.84 o
   8   2  10        172.53        110.69       108.42 o
   9   2  10       4691.02       4479.66       334.42 o
  10   2  10        156.59       -125.26       181.71 o
  11   2  10        827.42        895.11       188.50 o
  12   2  10        118.47        -50.03       131.30 o
  13   2  10        600.59        829.62       250.48 o
  14   2  10        107.17         23.10       302.14 o
  15   2  10        936.57        708.83       367.61 o
  16   2  10       1054.44        760.73       273.05 o
  17   2  10          0.81        133.06       219.88 o
 -20   3  10        824.81       1084.38       397.43 o
 -19   3  10       1001.97        439.06       236.37 o
 -18   3  10        343.99        245.19       322.51 o
 -17   3  10          2.64        119.98       170.41 o
 -16   3  10        289.73        163.99       199.77 o
 -15   3  10          8.59        106.34       186.53 o
 -14   3  10        532.55        145.71       164.23 o
 -13   3  10         61.03        259.44       163.27 o
 -12   3  10          3.13        222.67       167.60 o
 -11   3  10        371.07        422.43       220.83 o
 -10   3  10          4.78         43.11        83.59 o
  -9   3  10        623.68        672.56       123.01 o
  -8   3  10       2334.90       2182.63       179.93 o
  -7   3  10       3223.80       3582.27       213.49 o
  -6   3  10        967.35       1167.64       171.09 o
  -5   3  10       2049.70       2096.47       225.48 o
  -4   3  10       2584.58       3178.82       280.98 o
  -3   3  10        431.20        500.44        95.13 o
  -2   3  10         89.56        -12.04        72.39 o
  -1   3  10         17.66        -49.92        63.48 o
   0   3  10         96.71        185.52       102.91 o
   1   3  10          2.71         94.14        96.08 o
   2   3  10       3030.81       3097.17       226.26 o
   3   3  10       1819.90       1843.39       229.54 o
   4   3  10        448.34        621.60       122.14 o
   5   3  10       1104.64        934.68       139.97 o
   6   3  10       7627.90       7280.35       388.73 o
   7   3  10        483.30        464.69       125.52 o
   8   3  10        161.68        361.42       127.60 o
   9   3  10       1344.68       1367.12       186.76 o
  10   3  10       1017.42       1299.58       200.08 o
  11   3  10        586.14        794.86       180.70 o
  12   3  10         66.45         71.18       140.00 o
  13   3  10         94.93         79.36       169.40 o
  14   3  10         78.15         95.08       164.29 o
  15   3  10         53.82        388.96       220.43 o
  16   3  10        722.99        676.96       571.70 o
 -19   4  10         10.07        138.98       187.30 o
 -18   4  10        297.09        379.13       204.18 o
 -17   4  10        261.06         65.87       174.78 o
 -16   4  10        359.60        598.37       240.29 o
 -15   4  10        606.59        570.72       224.16 o
 -14   4  10        200.14        266.73       173.37 o
 -13   4  10       1058.81       1444.36       256.84 o
 -12   4  10        152.26        486.30       168.79 o
 -11   4  10       2476.09       2898.88       300.25 o
 -10   4  10        362.63        272.74       105.00 o
  -9   4  10        342.58        296.82       131.19 o
  -8   4  10        489.39        474.25       112.86 o
  -7   4  10       9709.87       9149.30       229.59 o
  -6   4  10       1886.57       2233.77       152.10 o
  -5   4  10       2872.35       3064.08       180.27 o
  -4   4  10         28.35        -11.21        68.31 o
  -3   4  10       4350.41       4161.58       191.10 o
  -2   4  10        849.61        846.33       137.66 o
  -1   4  10         57.65         31.64        65.51 o
   0   4  10         36.86         35.56        73.02 o
   1   4  10        444.53        370.33        98.80 o
   2   4  10         62.48         29.52        80.88 o
   3   4  10         52.41        196.42        93.57 o
   4   4  10        929.32        811.92       127.02 o
   5   4  10         22.78        -70.24        81.84 o
   6   4  10        196.89        333.99       110.91 o
   7   4  10       3028.24       2430.13       218.40 o
   8   4  10       1653.12       1738.54       200.00 o
   9   4  10        937.58        943.81       169.03 o
  10   4  10         12.50        -20.91       116.69 o
  11   4  10       2689.51       2522.38       260.86 o
  12   4  10         40.78         30.84       144.75 o
  13   4  10          5.63       -115.91       139.57 o
  14   4  10          8.81       -102.75       135.55 o
  15   4  10        325.36        216.30       193.04 o
  16   4  10        868.27        986.16       479.81 o
 -19   5  10       2440.65       2376.77       381.89 o
 -18   5  10         45.12        -66.70       158.15 o
 -17   5  10         23.58         15.96       197.35 o
 -16   5  10        580.10        142.66       177.69 o
 -15   5  10       1891.37       2050.93       594.02 o
 -14   5  10       1028.88        948.35       243.73 o
 -13   5  10       5599.96       5341.94       428.29 o
 -12   5  10         60.28         36.89       130.39 o
 -11   5  10       9854.24       9927.07       354.30 o
 -10   5  10       3300.56       3435.03       442.62 o
  -9   5  10       3622.59       3558.21       236.67 o
  -8   5  10       2161.90       2099.39       182.54 o
  -7   5  10         62.63        133.50        64.18 o
  -6   5  10       2025.54       2209.78       178.93 o
  -5   5  10       4700.55       5094.20       277.69 o
  -4   5  10       5790.49       5372.50       222.11 o
  -3   5  10        702.26        756.14       109.35 o
  -2   5  10        433.10        457.19       137.31 o
  -1   5  10       8845.30       9091.45       280.74 o
   0   5  10         99.16         69.62        75.43 o
   1   5  10       2480.94       2554.36       175.17 o
   2   5  10        247.97        315.90        91.42 o
   3   5  10       4373.87       4209.73       241.15 o
   4   5  10       1830.75       1598.19       164.73 o
   5   5  10       5853.72       5626.65       282.66 o
   6   5  10        222.42        248.67       109.03 o
   7   5  10       3588.68       3965.86       453.19 o
   8   5  10       1084.25       1165.74       176.13 o
   9   5  10        164.64        120.87       128.51 o
  10   5  10       1887.55       1133.54       267.60 o
  11   5  10         67.33       -119.81       119.81 o
  12   5  10         12.63        303.39       166.69 o
  13   5  10        296.69        151.06       159.24 o
  14   5  10        353.24        669.94       188.31 o
  15   5  10        153.20        303.58       184.36 o
  16   5  10          0.19         12.84       191.84 o
 -19   6  10         73.95          0.83       412.54 o
 -18   6  10        623.02        750.58       242.81 o
 -17   6  10         46.68        -21.19       161.80 o
 -16   6  10        287.78       1211.00       459.96 o
 -15   6  10       3462.88       2958.00       342.60 o
 -14   6  10        256.43        157.10       164.25 o
 -13   6  10       6219.17       5212.24       413.80 o
 -12   6  10       9191.31       8847.47       477.89 o
 -11   6  10         20.70        -91.52        91.52 o
 -10   6  10       8249.22       8556.04       561.22 o
  -9   6  10        111.83         83.42        95.53 o
  -8   6  10        418.60        479.07       117.41 o
  -7   6  10       3859.84       4070.76       178.97 o
  -6   6  10       2273.51       2235.91       143.39 o
  -5   6  10       6415.59       5734.72       219.75 o
  -4   6  10       3482.63       3658.04       337.47 o
  -3   6  10       7362.30       6724.71       308.89 o
  -2   6  10       5336.61       5441.36       215.60 o
  -1   6  10        577.49        627.73        97.86 o
   0   6  10       3448.71       3800.48       217.39 o
   1   6  10        109.99        158.17        79.34 o
   2   6  10       2226.63       2463.10       190.39 o
   3   6  10        689.38        595.93       117.20 o
   4   6  10       1496.76       1437.15       163.38 o
   5   6  10         78.11         44.35        97.52 o
   6   6  10      15477.85      15146.58       449.21 o
   7   6  10       8702.98       8651.74       343.60 o
   8   6  10        625.10        656.46       153.02 o
   9   6  10       4587.49       4930.89       328.50 o
  10   6  10       5452.21       5286.28       347.53 o
  11   6  10         20.17        -66.47       118.61 o
  12   6  10        796.66        592.94       178.21 o
  13   6  10        690.00        474.09       189.39 o
  14   6  10         12.17        -95.62       244.39 o
  15   6  10        812.43        135.11       198.64 o
  16   6  10        680.89       1152.79       250.21 o
 -18   7  10        488.82         68.48       367.73 o
 -17   7  10        100.56        -97.30       307.46 o
 -16   7  10         92.14         77.45       316.83 o
 -15   7  10        502.45        523.93       210.32 o
 -14   7  10       4334.65       4144.83       387.70 o
 -13   7  10       6076.02       5687.04       685.05 o
 -12   7  10        369.94        343.47       133.82 o
 -11   7  10      18364.48      17605.61       650.65 o
 -10   7  10        886.02        917.84       150.53 o
  -9   7  10        107.29        178.94       103.11 o
  -8   7  10       6306.20       5731.08       279.31 o
  -7   7  10       3867.55       3945.31       185.08 o
  -6   7  10       3126.42       3380.97       182.90 o
  -5   7  10          2.29         -0.47        65.40 o
  -4   7  10       6838.71       6305.24       233.32 o
  -3   7  10        424.99        383.17        91.55 o
  -2   7  10        234.81        358.42        91.14 o
  -1   7  10      14229.55      13649.68       360.93 o
   0   7  10       2083.45       2201.91       209.03 o
   1   7  10       7134.82       7176.31       261.94 o
   2   7  10       7896.65       7954.67       479.80 o
   3   7  10        235.49         38.17        83.04 o
   4   7  10       1463.50       1204.71       153.33 o
   5   7  10       7043.06       6832.01       436.30 o
   6   7  10       3793.19       3959.07       265.35 o
   7   7  10       3595.81       3606.35       266.69 o
   8   7  10       4080.05       3757.84       278.73 o
   9   7  10          6.25         -6.61       119.39 o
  10   7  10        427.88        573.18       170.29 o
  11   7  10        391.50        271.90       155.31 o
  12   7  10         41.91         85.44       135.46 o
  13   7  10         53.75        230.42       165.58 o
  14   7  10       2855.80       3428.23       336.95 o
  15   7  10        218.15         84.20       188.01 o
 -18   8  10          3.05       -318.06       369.36 o
 -17   8  10         78.59        255.09       364.01 o
 -16   8  10       1017.01         64.18       317.72 o
 -15   8  10        947.76       1048.61       407.40 o
 -14   8  10       6427.66       5321.88       679.60 o
 -13   8  10       3086.76       2692.35       502.75 o
 -12   8  10       3272.21       2987.97       245.38 o
 -11   8  10        850.61        748.76       182.35 o
 -10   8  10         10.95         31.21        98.41 o
  -9   8  10       1968.96       2143.13       197.47 o
  -8   8  10       2703.51       2978.69       220.96 o
  -7   8  10       2571.44       3098.90       254.34 o
  -6   8  10        400.54        256.82        85.52 o
  -5   8  10       2928.03       2958.34       175.38 o
  -4   8  10        843.99        983.07       120.96 o
  -3   8  10       6561.98       5982.68       242.60 o
  -2   8  10       2144.10       2051.21       161.51 o
  -1   8  10       2249.45       2240.84       226.59 o
   0   8  10        875.53        880.77       176.86 o
   1   8  10       1841.45       1912.26       229.12 o
   2   8  10       2329.85       2321.94       184.77 o
   3   8  10         96.48        132.24        87.79 o
   4   8  10        153.95        -31.10        90.30 o
   5   8  10       6308.67       6459.67       309.44 o
   6   8  10       7333.85       6960.78       329.20 o
   7   8  10       2602.61       2824.29       240.01 o
   8   8  10       3157.47       2935.93       371.07 o
   9   8  10        872.28       1206.60       182.65 o
  10   8  10        704.85        974.25       185.29 o
  11   8  10        209.69        233.02       149.28 o
  12   8  10       1197.09       1002.82       278.07 o
  13   8  10       1063.18       1197.04       307.75 o
  14   8  10       1258.93       1541.04       357.15 o
  15   8  10       1939.45       1717.19       369.08 o
 -17   9  10         18.83        354.48       402.27 o
 -16   9  10        738.46        -76.85       290.80 o
 -15   9  10       4926.71       4775.64       684.27 o
 -14   9  10        900.10        666.34       342.06 o
 -13   9  10       2608.51       3340.90       533.80 o
 -12   9  10        436.28        618.77       214.46 o
 -11   9  10        524.09        788.47       218.45 o
 -10   9  10       1685.78       1813.01       264.62 o
  -9   9  10       1146.11       1051.31       209.70 o
  -8   9  10       2978.43       3166.49       310.94 o
  -7   9  10       7686.49       7708.13       251.61 o
  -6   9  10       7499.78       7085.33       238.16 o
  -5   9  10         87.96        226.94        82.37 o
  -4   9  10       2302.32       2356.38       162.74 o
  -3   9  10         76.76         22.75        78.16 o
  -2   9  10       1101.37       1249.65       165.22 o
  -1   9  10      12211.82      12345.28       623.35 o
   0   9  10       4016.84       3988.08       228.35 o
   1   9  10       4094.98       4278.62       240.59 o
   2   9  10          0.11        -79.85        79.85 o
   3   9  10       4157.05       4202.47       254.05 o
   4   9  10        185.19        257.17       107.67 o
   5   9  10       3949.41       4101.36       405.48 o
   6   9  10       5361.00       5682.96       328.31 o
   7   9  10        653.94        352.46       148.84 o
   8   9  10         13.99        245.61       126.92 o
   9   9  10       4488.48       4886.03       329.40 o
  10   9  10       3124.29       3683.62       928.60 o
  11   9  10        403.01        264.96       215.73 o
  12   9  10        963.13       1171.65       445.64 o
  13   9  10       2354.29       2092.82       386.97 o
  14   9  10       2189.72       1604.32       466.34 o
 -17  10  10       1029.23        799.27       463.53 o
 -16  10  10        191.87        -33.97       293.17 o
 -15  10  10        426.65        321.27       321.14 o
 -14  10  10       1358.30       2432.84       512.90 o
 -13  10  10          0.33        -98.98       266.14 o
 -12  10  10        547.58        337.03       328.92 o
 -11  10  10         24.99        273.02       173.82 o
 -10  10  10         32.07        -87.28       152.16 o
  -9  10  10         86.29         12.15       149.90 o
  -8  10  10        299.42        207.82       164.49 o
  -7  10  10        779.61       1102.17       165.44 o
  -6  10  10       7429.58       7217.83       328.34 o
  -5  10  10       9354.09       8927.67       350.26 o
  -4  10  10       1324.10       1256.03       197.39 o
  -3  10  10        334.89        382.70       123.58 o
  -2  10  10        172.50        216.32       133.92 o
  -1  10  10       1141.59       1205.14       217.12 o
   0  10  10       4000.16       3788.63       226.32 o
   1  10  10        832.91       1010.25       182.64 o
   2  10  10       7655.25       7792.28       304.09 o
   3  10  10        191.10         87.63       103.48 o
   4  10  10        224.34        343.76       119.49 o
   5  10  10       1449.52       1593.47       182.18 o
   6  10  10        258.23        125.51       172.22 o
   7  10  10        749.02        584.55       209.71 o
   8  10  10         34.23         63.12       189.58 o
   9  10  10       2481.41       2058.56       314.89 o
  10  10  10        784.61        273.61       228.36 o
  11  10  10       2266.13       3437.81       763.81 o
  12  10  10        414.53        105.54       231.60 o
  13  10  10       1555.57       1524.87       462.99 o
  14  10  10        969.79        553.41       294.05 o
 -16  11  10         32.36       -302.38       302.38 o
 -15  11  10        335.20        871.49       417.81 o
 -14  11  10        258.96        285.55       295.48 o
 -13  11  10         66.41        278.67       200.98 o
 -12  11  10       2806.46       2837.01       350.92 o
 -11  11  10        302.08        394.03       195.11 o
 -10  11  10         32.42        415.87       186.50 o
  -9  11  10         65.01         77.16       176.03 o
  -8  11  10        387.93        327.72       194.92 o
  -7  11  10        579.39        674.21       545.63 o
  -6  11  10         76.80         38.20       116.34 o
  -5  11  10         76.34        121.17       124.54 o
  -4  11  10        951.89       1039.91       170.03 o
  -3  11  10       2031.80       1897.89       201.14 o
  -2  11  10         38.31        129.58       110.07 o
  -1  11  10        121.82        115.32       127.44 o
   0  11  10        728.23        840.20       174.50 o
   1  11  10         29.53         46.67       122.88 o
   2  11  10        160.73       -115.18       139.78 o
   3  11  10       1499.36       1535.10       234.79 o
   4  11  10        890.28        823.82       209.39 o
   5  11  10         10.39       -146.49       146.49 o
   6  11  10         79.53         58.68       182.95 o
   7  11  10        528.08        494.40       219.87 o
   8  11  10        299.43         76.00       200.01 o
   9  11  10        345.34        517.53       225.20 o
  10  11  10       1587.06       1572.34       452.89 o
  11  11  10        365.31        344.12       258.74 o
  12  11  10        189.54        380.17       304.63 o
  13  11  10        347.61        501.47       355.44 o
 -15  12  10          8.80         87.47       354.19 o
 -14  12  10       2390.25       2173.80       494.44 o
 -13  12  10       1172.09       1075.93       461.56 o
 -12  12  10       2987.58       2972.00       446.65 o
 -11  12  10        101.69        304.62       214.50 o
 -10  12  10        996.84       1292.30       265.04 o
  -9  12  10        828.14        956.15       248.87 o
  -8  12  10        176.28        384.74       194.76 o
  -7  12  10        298.39        687.06       203.92 o
  -6  12  10       2552.61       3024.46       258.81 o
  -5  12  10        332.41        124.07       133.54 o
  -4  12  10       4907.51       4576.40       303.98 o
  -3  12  10       3439.17       3377.39       429.95 o
  -2  12  10       2578.10       2932.57       403.90 o
  -1  12  10       2248.75       2574.99       610.78 o
   0  12  10       4102.28       3977.96       619.28 o
   1  12  10        214.55          0.46       288.79 o
   2  12  10       2032.35       1129.11       351.11 o
   3  12  10         21.05        -24.78       251.32 o
   4  12  10        338.14        465.48       342.08 o
   5  12  10         49.62         21.75       175.56 o
   6  12  10         18.45        -79.31       172.57 o
   7  12  10       2904.59       2684.70       349.68 o
   8  12  10       1095.69       1267.02       284.33 o
   9  12  10        462.69        306.64       236.75 o
  10  12  10         51.61        534.86       264.12 o
  11  12  10        221.58         30.54       395.98 o
  12  12  10        230.53         97.75       273.83 o
 -15  13  10        556.29        388.97       381.10 o
 -14  13  10        339.80        384.64       375.90 o
 -13  13  10       1129.68       1298.80       302.67 o
 -12  13  10        342.85        312.71       237.93 o
 -11  13  10        310.44        585.41       220.36 o
 -10  13  10        338.37        307.23       193.57 o
  -9  13  10        189.12       -267.84       284.04 o
  -8  13  10         88.89        139.39       195.50 o
  -7  13  10        995.28        473.76       340.50 o
  -6  13  10         19.44       -236.94       257.01 o
  -5  13  10       3034.63       3044.19       359.37 o
  -4  13  10        673.48        408.94       506.23 o
  -3  13  10        306.75        199.19       207.43 o
  -2  13  10        588.53        374.06       223.39 o
  -1  13  10       3032.77       2813.58       374.66 o
   0  13  10        460.41        399.26       231.26 o
   1  13  10       2486.39       2563.91       470.76 o
   2  13  10        452.54        432.16       364.97 o
   3  13  10        104.99        116.23       302.94 o
   4  13  10        523.55        592.14       399.93 o
   5  13  10        221.30        196.61       379.12 o
   6  13  10        566.32       1108.95       432.12 o
   7  13  10        104.61        401.87       354.95 o
   8  13  10         81.23         83.99       338.63 o
   9  13  10        160.47        766.59       441.98 o
  10  13  10        194.45        147.80       258.57 o
  11  13  10         23.06         -6.35       230.27 o
 -13  14  10        146.00        451.78       267.60 o
 -12  14  10        999.02       1550.42       503.59 o
 -11  14  10          6.37       -283.60       283.60 o
 -10  14  10        800.66        280.72       386.02 o
  -9  14  10        309.60        311.32       322.03 o
  -8  14  10       1463.78        999.82       432.39 o
  -7  14  10        933.83       1277.90       445.94 o
  -6  14  10        305.86        225.89       189.72 o
  -5  14  10       2323.01       2164.76       546.72 o
  -4  14  10        200.57         -4.64       157.53 o
  -3  14  10       4951.65       4438.32       836.81 o
  -2  14  10        433.26        460.61       281.84 o
  -1  14  10        167.39        391.10       220.91 o
   0  14  10       1271.57       1337.59       312.59 o
   1  14  10        258.58        516.26       245.78 o
   2  14  10       1006.28        702.84       377.66 o
   3  14  10         51.64       -126.45       286.61 o
   4  14  10       1772.15       1674.83       489.68 o
   5  14  10        342.14        555.60       363.01 o
   6  14  10       4634.57       4105.07       710.66 o
   7  14  10        349.99        586.58       466.80 o
   8  14  10         21.74         93.21       357.46 o
   9  14  10       1033.58       1247.98       531.52 o
  10  14  10        300.14       -176.04       432.43 o
 -12  15  10         57.62       -277.69       277.69 o
 -11  15  10       2354.64       2500.17       575.20 o
 -10  15  10         22.94         -2.20       349.92 o
  -9  15  10       4490.28       4255.57       691.04 o
  -8  15  10       1234.53        228.00       377.39 o
  -7  15  10       1607.99       1234.97       452.87 o
  -6  15  10        947.99        767.56       443.25 o
  -5  15  10       2294.10       2207.50       355.12 o
  -4  15  10       3905.76       3957.03       811.92 o
  -3  15  10        599.90        426.48       220.01 o
  -2  15  10       2137.39       1645.99       336.23 o
  -1  15  10         54.09        230.39       233.79 o
   0  15  10        651.17        693.98       288.38 o
   1  15  10         94.63        -21.15       232.36 o
   2  15  10         54.15       -110.31       219.24 o
   3  15  10       4390.24       5519.64       556.12 o
   4  15  10        884.42       1278.08       333.35 o
   5  15  10       2829.08       3330.21       458.82 o
   6  15  10        355.04        582.60       267.57 o
   7  15  10        526.91       1182.62       521.47 o
   8  15  10       1641.12       1568.14       566.72 o
   9  15  10        174.71        560.08       499.72 o
 -11  16  10          5.52       -330.21       345.22 o
 -10  16  10       6272.17       6544.91       896.24 o
  -9  16  10        395.49        179.81       365.02 o
  -8  16  10       2864.40       2644.73       620.07 o
  -7  16  10       2460.84       2761.39       612.93 o
  -6  16  10        545.46       1048.14       453.41 o
  -5  16  10       4028.25       3863.59       441.34 o
  -4  16  10       1548.03       1681.02       359.45 o
  -3  16  10       1157.69        843.93       280.02 o
  -2  16  10         23.29        -73.11       207.96 o
  -1  16  10        686.25        778.29       253.11 o
   0  16  10        118.56       -136.38       327.54 o
   1  16  10        581.58        570.08       277.30 o
   2  16  10       4472.20       4060.15       858.91 o
   3  16  10        319.66        404.30       369.94 o
   4  16  10       7545.89       7608.87       657.91 o
   5  16  10        441.40        430.31       303.50 o
   6  16  10       1612.06       1268.36       401.02 o
   7  16  10         55.58        276.16       255.60 o
   8  16  10        364.44        345.92       422.85 o
  -9  17  10       1123.83        559.95       493.33 o
  -8  17  10        909.84        614.34       489.51 o
  -7  17  10        112.50       -386.70       386.70 o
  -6  17  10       3520.18       3384.33       701.99 o
  -5  17  10       3362.60       3050.91       657.04 o
  -4  17  10       1664.30       2264.58       629.59 o
  -3  17  10        290.64        135.60       250.91 o
  -2  17  10        200.20        281.03       246.30 o
  -1  17  10         80.73        -84.33       234.47 o
   0  17  10       1056.53       1107.18       369.95 o
   1  17  10        322.16        -24.26       354.17 o
   2  17  10          0.10          3.61       252.28 o
   3  17  10       2214.62       2277.65       611.62 o
   4  17  10        276.17        150.45       335.38 o
   5  17  10        129.88         55.55       230.49 o
   6  17  10         69.25         40.65       281.41 o
  -6  18  10          0.80        149.63       418.25 o
  -5  18  10        625.38        374.76       429.13 o
  -4  18  10        694.83        360.93       275.01 o
  -3  18  10         14.00       -161.67       193.14 o
  -2  18  10         59.71       -210.22       210.22 o
  -1  18  10        727.18       -111.08       282.95 o
   0  18  10        445.76        382.04       418.60 o
   1  18  10         78.50        334.23       267.19 o
   2  18  10       1150.54       1385.26       408.95 o
   3  18  10         62.50         27.95       295.09 o
 -20   1  11        919.79       1476.44       354.66 o
 -19   1  11       1926.68       1339.38       314.08 o
 -18   1  11       2468.43       1945.53       342.18 o
 -17   1  11       1923.28       2393.12       379.85 o
 -16   1  11        257.42         55.72       185.34 o
 -15   1  11        918.15       1058.67       255.54 o
 -14   1  11        211.76         53.41       164.49 o
 -13   1  11       1100.57       1285.93       243.93 o
 -12   1  11       5332.53       6101.67       456.22 o
 -11   1  11       3096.92       3315.33       326.13 o
 -10   1  11       5132.38       5566.35       397.78 o
  -9   1  11        812.17       1112.12       126.52 o
  -8   1  11       2161.41       2054.57       232.22 o
  -7   1  11        293.25        265.09       119.44 o
  -6   1  11        239.67        336.54       120.62 o
  -5   1  11        674.37        625.56       138.01 o
  -4   1  11      11519.02      11821.26       416.54 o
  -3   1  11       6702.00       5591.11       279.42 o
  -2   1  11       7242.17       7445.58       489.96 o
  -1   1  11       2339.97       1758.59       262.96 o
   0   1  11       1212.75       1024.11       170.91 o
   1   1  11       3177.33       3028.93       198.51 o
   2   1  11      10835.04      10586.61       329.68 o
   3   1  11         23.55        -89.12        89.12 o
   4   1  11       3518.70       3769.50       243.63 o
   5   1  11        396.66        652.60       133.51 o
   6   1  11       2123.48       1997.24       195.76 o
   7   1  11         43.66        -11.08        97.78 o
   8   1  11        403.84        290.28       122.44 o
   9   1  11       1158.90       1163.21       369.02 o
  10   1  11       1121.52       1531.52       611.83 o
  11   1  11        816.48        844.49       227.56 o
  12   1  11        772.55        714.92       259.87 o
  13   1  11        855.08       1016.07       257.03 o
  14   1  11          1.97       -131.70       197.62 o
  15   1  11       1063.59       1581.51       326.44 o
  16   1  11        605.69        783.44       303.63 o
 -20   2  11       1729.20       1908.18       355.68 o
 -19   2  11       1694.81       1469.99       701.43 o
 -18   2  11       7801.06       7210.35       592.07 o
 -17   2  11       1727.13       1476.06       300.12 o
 -16   2  11       6607.14       7564.16       576.04 o
 -15   2  11          0.38       -167.53       170.81 o
 -14   2  11       2931.53       2775.56       332.80 o
 -13   2  11       2789.89       3234.93       349.83 o
 -12   2  11       2920.17       3693.18       351.69 o
 -11   2  11       7955.52       7916.19       492.53 o
 -10   2  11       3267.52       3392.91       320.48 o
  -9   2  11       4857.37       5046.53       238.87 o
  -8   2  11        514.63        441.80       105.80 o
  -7   2  11        634.42        691.70       187.49 o
  -6   2  11        100.88         41.12       104.64 o
  -5   2  11       8662.74       8788.03       360.79 o
  -4   2  11      13380.58      13545.68       451.14 o
  -3   2  11      15149.56      14707.29       371.99 o
  -2   2  11      27005.62      25632.48       543.58 o
  -1   2  11        650.66        765.64       113.37 o
   0   2  11       9239.77       8736.66       283.80 o
   1   2  11       5660.62       4993.13       228.58 o
   2   2  11       1004.59       1101.10       136.73 o
   3   2  11       4822.71       4669.16       262.83 o
   4   2  11        159.05         51.72       103.53 o
   5   2  11        153.98        357.59       111.39 o
   6   2  11       5663.07       5130.48       298.07 o
   7   2  11       6331.73       6410.55       548.30 o
   8   2  11       4273.04       4084.53       289.44 o
   9   2  11      12023.91      12172.77       438.85 o
  10   2  11       1950.73       2107.76       237.61 o
  11   2  11       2382.21       2741.23       282.17 o
  12   2  11       3357.84       3658.96       323.20 o
  13   2  11        255.12        260.59       215.32 o
  14   2  11       2550.76       1989.87       354.63 o
  15   2  11        883.85        954.27       295.87 o
  16   2  11       2361.00       2337.71       393.08 o
 -19   3  11       6901.66       7361.38       631.07 o
 -18   3  11        834.71        912.03       257.57 o
 -17   3  11       5112.45       5907.73       513.71 o
 -16   3  11         48.90          9.87       171.85 o
 -15   3  11       3813.33       4161.93       417.27 o
 -14   3  11          2.20       -150.50       150.50 o
 -13   3  11       4295.86       4435.37       563.73 o
 -12   3  11       9161.44       9079.98       806.87 o
 -11   3  11       3304.65       3732.97       347.63 o
 -10   3  11      14901.70      14827.79       416.90 o
  -9   3  11       2066.82       2349.00       185.93 o
  -8   3  11       8008.82       8079.38       405.67 o
  -7   3  11       3007.44       3318.52       645.51 o
  -6   3  11       3073.99       3178.78       267.23 o
  -5   3  11       5851.05       6273.63       224.54 o
  -4   3  11      11867.87      11000.24       310.37 o
  -3   3  11      32987.88      30320.18       609.74 o
  -2   3  11       9264.15       9210.68       286.68 o
  -1   3  11      38705.00      37297.15       726.17 o
   0   3  11       2357.31       2229.55       173.59 o
   1   3  11      12069.44      11497.25       339.07 o
   2   3  11      18223.47      18050.47       455.49 o
   3   3  11       5196.72       5400.15       266.29 o
   4   3  11       5697.89       5827.97       284.98 o
   5   3  11       6528.31       7174.93       307.39 o
   6   3  11       4865.56       5158.81       304.56 o
   7   3  11         17.57        -47.75        96.02 o
   8   3  11       7218.26       6980.64       657.44 o
   9   3  11       8462.60       8352.94       379.27 o
  10   3  11       8360.58       7956.34       727.09 o
  11   3  11       4345.52       4881.35       353.25 o
  12   3  11        857.36       1145.61       270.52 o
  13   3  11       1569.37       1851.59       363.13 o
  14   3  11          0.72         45.99       322.33 o
  15   3  11       4952.98       4698.99       494.42 o
  16   3  11       1080.26       1058.71       283.93 o
 -19   4  11        725.25        545.86       242.24 o
 -18   4  11       3987.43       4025.71       443.76 o
 -17   4  11        421.22        -49.44       306.68 o
 -16   4  11       5080.31       5213.86       465.69 o
 -15   4  11         73.02       -148.73       174.91 o
 -14   4  11       3785.41       3140.14       361.26 o
 -13   4  11        942.05        623.96       211.66 o
 -12   4  11       8041.91       8943.66       588.40 o
 -11   4  11       9181.37       9824.68       477.62 o
 -10   4  11        100.23        255.90       105.60 o
  -9   4  11      17835.12      17608.80       469.26 o
  -8   4  11       1331.45        993.78       138.58 o
  -7   4  11      19984.48      19750.68       612.46 o
  -6   4  11       2003.31       2258.91       231.11 o
  -5   4  11      11709.91      11460.71       320.50 o
  -4   4  11       2809.69       2618.85       175.89 o
  -3   4  11       4589.78       4263.78       347.51 o
  -2   4  11      20364.87      20349.77       575.59 o
  -1   4  11        908.68       1131.36       127.47 o
   0   4  11      12680.00      11629.55       413.19 o
   1   4  11       3933.47       4054.74       233.31 o
   2   4  11      12871.92      12084.87       359.66 o
   3   4  11       9285.40       9547.57       324.40 o
   4   4  11       5770.06       5204.82       267.93 o
   5   4  11      11777.64      11661.61       382.59 o
   6   4  11       1118.58       1035.63       167.12 o
   7   4  11      20452.58      20850.64       564.22 o
   8   4  11       1505.11       1576.25       194.88 o
   9   4  11       9548.24       9060.39       380.28 o
  10   4  11       9179.41       8804.52       404.78 o
  11   4  11       1122.38       1061.74       202.87 o
  12   4  11       3166.51       3622.74       319.68 o
  13   4  11          1.77        -39.55       157.42 o
  14   4  11       2690.48       3102.90       322.05 o
  15   4  11        118.97        167.58       175.49 o
  16   4  11       4834.50       4910.56       518.16 o
 -19   5  11        132.78        -41.37       268.70 o
 -18   5  11         29.77        -81.55       176.20 o
 -17   5  11        478.65         32.77       158.54 o
 -16   5  11          4.94       -138.20       138.20 o
 -15   5  11       7447.46       7217.94       530.60 o
 -14   5  11        732.29        838.41       339.03 o
 -13   5  11       7140.24       7391.65       501.32 o
 -12   5  11       3456.65       2912.94       310.21 o
 -11   5  11      14520.84      14458.81       440.93 o
 -10   5  11       2191.52       2435.85       211.43 o
  -9   5  11        114.78        -16.54        91.40 o
  -8   5  11      21963.64      21914.30       534.72 o
  -7   5  11       5582.10       5884.05       290.55 o
  -6   5  11      10337.69      10746.70       310.00 o
  -5   5  11        949.19        981.95       138.74 o
  -4   5  11        777.25        806.56       120.56 o
  -3   5  11      12727.14      11823.22       342.99 o
  -2   5  11        419.40        614.38       129.70 o
  -1   5  11       9723.65       8780.44       281.29 o
   0   5  11        589.76        748.77       146.04 o
   1   5  11       3975.97       4283.10       242.27 o
   2   5  11       1889.12       1668.40       164.33 o
   3   5  11       3596.50       3691.85       268.70 o
   4   5  11       6347.89       5770.36       348.60 o
   5   5  11       1467.89       1495.88       178.60 o
   6   5  11      19475.04      18532.03       517.50 o
   7   5  11        838.10        942.42       190.86 o
   8   5  11      23216.32      23671.34       629.84 o
   9   5  11        764.62        686.76       166.79 o
  10   5  11        103.98        160.70       229.43 o
  11   5  11       2112.11       2399.91       266.76 o
  12   5  11         64.45        202.07       192.94 o
  13   5  11       2453.43       2246.79       274.87 o
  14   5  11        901.50        745.45       202.87 o
  15   5  11       2431.09       2803.84       323.25 o
  16   5  11         45.56        261.40       201.79 o
 -19   6  11       1836.41       2325.25       620.47 o
 -18   6  11         27.29        271.47       210.00 o
 -17   6  11          0.37       -154.42       154.42 o
 -16   6  11       2001.30       1481.89       284.56 o
 -15   6  11       2002.04       1568.16       278.94 o
 -14   6  11       1710.70       2021.81       290.60 o
 -13   6  11         28.91        -50.78       172.54 o
 -12   6  11       1897.86       1771.86       287.67 o
 -11   6  11       2609.06       2383.72       215.38 o
 -10   6  11       3621.63       3515.32       363.02 o
  -9   6  11        578.75        968.97       146.80 o
  -8   6  11        208.30         52.91        96.34 o
  -7   6  11       9951.18       9421.43       259.04 o
  -6   6  11        188.59        242.08        74.94 o
  -5   6  11        444.56        634.98       106.89 o
  -4   6  11       2231.97       2226.54       166.68 o
  -3   6  11       6167.32       6005.99       389.25 o
  -2   6  11       4674.25       4409.72       206.50 o
  -1   6  11        124.45        103.23        75.69 o
   0   6  11       8334.78       7488.61       394.33 o
   1   6  11          0.14        -36.56        77.16 o
   2   6  11      10217.36       9472.02       318.49 o
   3   6  11         13.25         49.35        83.57 o
   4   6  11        468.97        458.69       120.66 o
   5   6  11       1622.24       1742.28       185.82 o
   6   6  11        420.01        464.00       128.21 o
   7   6  11       3000.68       2909.28       245.96 o
   8   6  11        336.51        328.54       145.67 o
   9   6  11       1664.83       1817.05       218.18 o
  10   6  11        695.97        812.08       184.34 o
  11   6  11        183.20         39.57       130.72 o
  12   6  11       2737.05       2242.07       262.82 o
  13   6  11        118.72         53.89       149.90 o
  14   6  11       1259.77       1373.96       238.60 o
  15   6  11          0.98       -156.54       156.54 o
 -18   7  11          0.78       -100.03       354.35 o
 -17   7  11        159.73       -107.17       310.52 o
 -16   7  11         55.38        -66.28       306.77 o
 -15   7  11       3828.55       3995.99       802.00 o
 -14   7  11        561.93        598.80       194.74 o
 -13   7  11         50.73        165.10       141.17 o
 -12   7  11        252.67        269.80       157.69 o
 -11   7  11        294.03        407.89       181.68 o
 -10   7  11        871.07       1213.87       168.73 o
  -9   7  11        619.79        571.65       171.54 o
  -8   7  11       1097.87        916.82       203.26 o
  -7   7  11        267.76        328.94        87.14 o
  -6   7  11         14.67        -58.88        74.83 o
  -5   7  11        681.39        629.95       112.06 o
  -4   7  11        123.02         91.29        92.45 o
  -3   7  11         17.63         98.59        75.91 o
  -2   7  11         14.18          7.69        71.47 o
  -1   7  11       1418.03       1610.43       149.99 o
   0   7  11         61.45         52.48       253.11 o
   1   7  11       2146.34       2183.54       180.55 o
   2   7  11        503.57        542.25       156.71 o
   3   7  11         60.91         31.52       120.66 o
   4   7  11       1474.43       1270.91       172.52 o
   5   7  11       2131.77       2276.77       208.86 o
   6   7  11        938.05        835.72       159.54 o
   7   7  11         46.66       -101.67       101.67 o
   8   7  11        300.38        145.07       185.80 o
   9   7  11        887.33        754.35       176.55 o
  10   7  11        620.70        851.38       181.68 o
  11   7  11        240.49        300.86       158.86 o
  12   7  11         21.80         54.99       230.69 o
  13   7  11        314.54        440.08       178.62 o
  14   7  11          0.80       -152.08       152.08 o
  15   7  11          1.19         -1.18       165.30 o
 -18   8  11        309.06        307.22       383.96 o
 -17   8  11         23.76        160.94       388.38 o
 -16   8  11        204.20         29.72       314.33 o
 -15   8  11        141.32        368.70       346.93 o
 -14   8  11       2631.10       2282.78       482.70 o
 -13   8  11         10.57        321.92       292.00 o
 -12   8  11       2220.72       2125.15       221.37 o
 -11   8  11       1346.16       1487.74       184.30 o
 -10   8  11        793.17        746.16       147.82 o
  -9   8  11        311.97        524.05       192.99 o
  -8   8  11       5231.34       5799.81       352.15 o
  -7   8  11       3329.98       3517.97       195.32 o
  -6   8  11       4091.93       4178.38       209.38 o
  -5   8  11         12.40         57.56        74.99 o
  -4   8  11       2122.86       2255.28       296.65 o
  -3   8  11       1219.15       1348.96       153.75 o
  -2   8  11       2199.65       2215.37       174.93 o
  -1   8  11         29.84        -26.20        73.39 o
   0   8  11       1193.07       1331.70       147.06 o
   1   8  11         66.25        146.78        88.07 o
   2   8  11       2720.52       2571.22       202.67 o
   3   8  11        257.76        243.83       208.59 o
   4   8  11        935.25        967.93       193.35 o
   5   8  11       4945.80       5329.50       440.13 o
   6   8  11         55.81        -21.42       111.25 o
   7   8  11       2916.70       2847.48       257.23 o
   8   8  11       2642.86       2345.33       238.80 o
   9   8  11       1634.25       1613.90       212.32 o
  10   8  11       1935.19       1933.52       236.02 o
  11   8  11         12.93        -13.37       121.60 o
  12   8  11         41.12         84.11       143.13 o
  13   8  11          0.48       -149.91       208.05 o
  14   8  11         54.21         64.96       242.00 o
 -17   9  11       2457.11       3961.98       680.16 o
 -16   9  11          0.85        -37.37       291.38 o
 -15   9  11       3287.87       3574.65       588.83 o
 -14   9  11        282.80        254.59       285.46 o
 -13   9  11       3336.43       2986.31       520.66 o
 -12   9  11        254.25        407.55       558.06 o
 -11   9  11       1079.85        959.93       213.29 o
 -10   9  11       2976.77       2859.21       309.76 o
  -9   9  11        469.38        498.45       168.16 o
  -8   9  11       8951.23       8661.54       440.02 o
  -7   9  11       1253.10       1225.73       133.93 o
  -6   9  11       8312.11       8439.78       267.58 o
  -5   9  11       2582.24       2931.51       182.63 o
  -4   9  11       5371.05       5490.92       234.62 o
  -3   9  11       9928.43       9676.15       433.89 o
  -2   9  11          1.82        -78.03        78.03 o
  -1   9  11      11998.64      12062.02       358.69 o
   0   9  11        443.26        575.08       115.66 o
   1   9  11       2468.86       2352.41       192.07 o
   2   9  11        730.56        709.39       132.16 o
   3   9  11        418.44        387.75       124.24 o
   4   9  11       2731.65       2474.04       215.46 o
   5   9  11        222.24        241.27       126.20 o
   6   9  11       7256.45       6760.31       335.39 o
   7   9  11       3654.27       3134.04       289.09 o
   8   9  11       3021.68       3274.67       269.39 o
   9   9  11       2237.96       2745.54       258.13 o
  10   9  11        326.32        399.67       289.66 o
  11   9  11       2464.74       2740.04       383.80 o
  12   9  11          1.02         -2.35       279.34 o
  13   9  11        783.72        582.63       271.98 o
  14   9  11        171.06        314.56       273.17 o
 -17  10  11         14.92       -296.56       296.56 o
 -16  10  11       7342.97       6176.48       786.31 o
 -15  10  11          5.80        195.52       310.58 o
 -14  10  11       3453.47       3845.20       603.63 o
 -13  10  11        216.90        163.86       283.22 o
 -12  10  11       3542.56       4312.06       412.82 o
 -11  10  11       5982.14       5354.80       528.99 o
 -10  10  11         96.79        127.21       157.94 o
  -9  10  11       7272.34       8245.48       488.54 o
  -8  10  11         19.04        271.75       174.30 o
  -7  10  11      12505.69      13526.45      1247.73 o
  -6  10  11          6.67         70.81       115.24 o
  -5  10  11       5026.32       4988.19       301.26 o
  -4  10  11        556.14        792.93       156.06 o
  -3  10  11       1564.90       1741.12       158.39 o
  -2  10  11      18096.84      17857.66       454.81 o
  -1  10  11         41.93         22.21        90.88 o
   0  10  11       9828.89       9261.57       318.80 o
   1  10  11       4700.50       4656.17       313.60 o
   2  10  11       3800.57       3845.75       247.10 o
   3  10  11        918.06        856.90       148.65 o
   4  10  11       1019.77        997.86       156.35 o
   5  10  11       3193.49       3152.53       245.74 o
   6  10  11         72.93         96.98       191.72 o
   7  10  11      12518.21      12660.19       587.16 o
   8  10  11        177.88        147.82       398.99 o
   9  10  11       1815.57       2202.88       455.63 o
  10  10  11       2591.47       2504.20       365.01 o
  11  10  11       1313.21       1583.02       363.65 o
  12  10  11       6123.21       5574.74       534.94 o
  13  10  11        695.52        442.70       300.48 o
 -16  11  11          9.23       -122.01       344.51 o
 -15  11  11       5815.30       5422.61       753.61 o
 -14  11  11        435.19         14.93       308.95 o
 -13  11  11       5961.77       6448.13       762.84 o
 -12  11  11       2244.01       2705.40       353.91 o
 -11  11  11       1407.91       1220.67       246.77 o
 -10  11  11       3438.74       3321.23       600.67 o
  -9  11  11         61.91        247.18       186.76 o
  -8  11  11       3400.45       3647.90       384.30 o
  -7  11  11          2.57       -142.76       142.76 o
  -6  11  11       4361.06       4289.48       296.71 o
  -5  11  11         26.44        -98.78       113.04 o
  -4  11  11      11113.35      10787.21       492.44 o
  -3  11  11      15867.28      15616.47       484.92 o
  -2  11  11        394.33        391.38       139.67 o
  -1  11  11      11482.92      11874.63       482.11 o
   0  11  11        465.83        666.71       171.82 o
   1  11  11       6792.40       7274.94       753.62 o
   2  11  11       2047.86       2107.67       441.49 o
   3  11  11        285.21        472.34       175.83 o
   4  11  11       1317.84       1481.57       255.48 o
   5  11  11         19.20        106.00       171.77 o
   6  11  11       7773.63       8377.68       565.57 o
   7  11  11        751.87        861.08       249.39 o
   8  11  11       6637.62       6925.43      1697.31 o
   9  11  11        170.43        131.61       264.55 o
  10  11  11        493.32        532.65       240.68 o
  11  11  11       3636.69       3932.71       457.05 o
  12  11  11        435.39        255.34       276.53 o
  13  11  11       4513.55       4746.51       914.71 o
 -15  12  11         23.44         33.52       341.92 o
 -14  12  11       1606.84       1540.12       476.96 o
 -13  12  11        445.24        521.67       267.60 o
 -12  12  11       1217.42       1271.21       353.05 o
 -11  12  11       5585.64       5173.26       536.32 o
 -10  12  11         18.64         55.47       180.35 o
  -9  12  11       4900.54       5309.06       456.41 o
  -8  12  11       1401.18       1624.12       283.71 o
  -7  12  11       2320.30       2641.03       323.03 o
  -6  12  11         75.09        104.74       115.99 o
  -5  12  11       4220.75       4188.64       301.73 o
  -4  12  11       2111.44       2195.68       251.50 o
  -3  12  11       3267.20       3352.05       375.72 o
  -2  12  11       8335.59       8615.00       524.10 o
  -1  12  11        176.24        170.72       209.02 o
   0  12  11       8891.89      10236.85       909.26 o
   1  12  11       1944.68       2541.39       484.86 o
   2  12  11       3914.91       5718.61       725.45 o
   3  12  11       1396.07        669.70       353.47 o
   4  12  11       1102.05       1028.63       395.77 o
   5  12  11       1906.56       2416.94       723.54 o
   6  12  11        992.39        947.33       247.73 o
   7  12  11       4182.15       4108.40       426.19 o
   8  12  11        847.24        330.24       231.76 o
   9  12  11       2520.00       2207.22       356.61 o
  10  12  11        616.20        677.07       275.89 o
  11  12  11        802.63        742.86       302.64 o
  12  12  11       3355.85       3182.07       458.99 o
 -14  13  11        107.83        -75.17       314.27 o
 -13  13  11        358.95        213.31       238.11 o
 -12  13  11        650.46        451.65       234.72 o
 -11  13  11       1498.14       1283.97       287.42 o
 -10  13  11        539.25        524.77       294.03 o
  -9  13  11        425.36        597.86       248.17 o
  -8  13  11       1733.37       1971.43       307.32 o
  -7  13  11        938.23        686.03       398.54 o
  -6  13  11       1032.21       1048.27       244.11 o
  -5  13  11       1502.55       1294.92       260.99 o
  -4  13  11        971.33        904.79       229.74 o
  -3  13  11        738.67        645.03       233.37 o
  -2  13  11        756.99        691.28       239.90 o
  -1  13  11       1216.96        956.45       278.25 o
   0  13  11        555.64        285.99       287.91 o
   1  13  11        408.65        367.02       311.48 o
   2  13  11        555.25        683.99       393.65 o
   3  13  11       2561.28       2562.43       548.98 o
   4  13  11       1529.07       1830.75       481.38 o
   5  13  11        981.20        687.20       396.69 o
   6  13  11        339.46        606.42       376.39 o
   7  13  11        290.80        167.04       366.47 o
   8  13  11       2134.77       1483.50       559.14 o
   9  13  11        232.63        491.14       422.59 o
  10  13  11       2114.01       2665.11       655.94 o
  11  13  11        128.43        440.81       293.72 o
 -13  14  11        127.41        -18.52       237.66 o
 -12  14  11          0.75        -72.57       291.32 o
 -11  14  11        160.02        412.16       340.51 o
 -10  14  11       1930.54       2034.29       524.02 o
  -9  14  11        196.70        460.10       352.25 o
  -8  14  11        771.43        654.90       361.20 o
  -7  14  11        157.72        119.51       325.72 o
  -6  14  11        126.69        356.05       337.04 o
  -5  14  11          0.16        -97.98       162.55 o
  -4  14  11       2722.56       2934.57       466.13 o
  -3  14  11          6.33        180.09       186.03 o
  -2  14  11        948.67       1067.64       281.25 o
  -1  14  11        948.32        929.68       274.78 o
   0  14  11        485.71        183.13       264.19 o
   1  14  11          3.66       -193.88       193.88 o
   2  14  11       2332.69       2162.99       351.81 o
   3  14  11        793.36        938.98       448.27 o
   4  14  11       1326.32        564.88       390.38 o
   5  14  11        348.10        535.89       383.34 o
   6  14  11          0.56          2.30       321.47 o
   7  14  11        231.56        389.98       446.84 o
   8  14  11        806.09       1570.41       518.69 o
   9  14  11        472.02        -71.56       365.17 o
  10  14  11          1.84        389.39       423.10 o
 -12  15  11         36.45       -276.95       332.08 o
 -11  15  11        209.54         18.41       353.54 o
 -10  15  11        273.51        341.95       337.63 o
  -9  15  11       1685.20       1494.77       476.41 o
  -8  15  11         70.22       -198.27       276.67 o
  -7  15  11         37.67        339.72       399.98 o
  -6  15  11        382.07        597.22       396.70 o
  -5  15  11        586.96        297.19       209.69 o
  -4  15  11       2570.17       1976.02       534.29 o
  -3  15  11       1193.10       1469.12       320.67 o
  -2  15  11        175.32        182.25       210.09 o
  -1  15  11       5076.22       5870.54      1475.34 o
   0  15  11       2525.73       3119.72       432.59 o
   1  15  11        419.34        348.93       256.77 o
   2  15  11        322.38        340.50       248.77 o
   3  15  11       1531.23       1401.76       744.74 o
   4  15  11        217.23        -38.21       218.57 o
   5  15  11        288.77        553.51       286.14 o
   6  15  11       2229.72       1797.03       555.18 o
   7  15  11        549.86        863.22       475.56 o
   8  15  11        758.61       1723.70       627.18 o
   9  15  11          2.60         95.74       395.50 o
 -10  16  11        187.14        330.85       429.78 o
  -9  16  11       1089.25       1187.29       518.52 o
  -8  16  11        139.67        381.39       437.16 o
  -7  16  11        524.12        -32.17       367.95 o
  -6  16  11        242.32        529.11       432.60 o
  -5  16  11        219.46        616.94       416.90 o
  -4  16  11        506.72        303.28       245.67 o
  -3  16  11       3263.37       2774.07       399.37 o
  -2  16  11       3059.04       3087.28       586.38 o
  -1  16  11         50.17         87.57       193.21 o
   0  16  11       3893.85       3723.42       454.33 o
   1  16  11       1167.04       1202.35       327.25 o
   2  16  11        102.42        122.73       252.18 o
   3  16  11        477.51        472.33       288.69 o
   4  16  11        138.94        328.36       269.35 o
   5  16  11       1991.63       2281.03       810.90 o
   6  16  11        162.18         65.93       220.12 o
   7  16  11       2270.36       1190.94       592.17 o
  -8  17  11       3828.82       2370.25       650.32 o
  -7  17  11       1316.93       1429.99       558.46 o
  -6  17  11       2473.90       2028.86       620.47 o
  -5  17  11       2846.77       2315.03       632.18 o
  -4  17  11        907.36        402.17       311.15 o
  -3  17  11       3038.62       3097.85       445.90 o
  -2  17  11        683.06        299.86       240.36 o
  -1  17  11       3912.19       4352.90       506.96 o
   0  17  11        799.66        666.39       549.93 o
   1  17  11       1397.96        749.70       293.80 o
   2  17  11       1395.36       1296.09       350.20 o
   3  17  11       1368.67       1077.77       357.67 o
   4  17  11       1228.96       1348.75       374.45 o
   5  17  11        417.14        154.55       306.89 o
  -5  18  11       1365.09        985.19       522.85 o
  -4  18  11       1437.11       1742.85       609.57 o
  -3  18  11        313.61        268.79       242.19 o
  -2  18  11        471.29        828.05       315.76 o
  -1  18  11          0.70        209.73       349.47 o
   0  18  11       1708.51       1284.78       355.28 o
   1  18  11        475.20         68.70       231.22 o
   2  18  11       2776.40       3336.74       485.93 o
 -19   0  12        394.20        532.65       351.22 o
 -18   0  12       6153.71       6956.28       816.46 o
 -17   0  12         49.88        162.01       319.64 o
 -16   0  12        343.60        624.93       349.07 o
 -15   0  12       1482.41        912.73       350.69 o
 -14   0  12        342.26        571.62       298.52 o
 -13   0  12       2544.75       2466.01       448.90 o
 -12   0  12          3.75        131.84       203.11 o
 -11   0  12       9818.42       9281.56       651.96 o
 -10   0  12       2186.94       1955.69       353.19 o
  -9   0  12       2940.65       2102.67       367.59 o
  -8   0  12       1614.61       1128.62       272.14 o
  -7   0  12       3399.01       3643.82       420.79 o
  -6   0  12       7193.39       7756.98       508.42 o
  -5   0  12       9523.98       8248.14       512.19 o
  -4   0  12      37797.79      39072.15      1337.74 o
  -3   0  12       8140.15       8989.87       530.45 o
  -2   0  12      35008.09      33754.33      1180.56 o
  -1   0  12      16287.78      17062.49       746.38 o
   0   0  12         14.63        -42.43       124.00 o
   1   0  12       9363.27       9369.97       538.91 o
   2   0  12        167.14        288.39       164.94 o
   3   0  12       4505.87       4552.82       445.65 o
   4   0  12       1857.55       1821.35       312.42 o
   5   0  12       2385.81       2466.70       367.18 o
   6   0  12       5141.11       5616.62       548.32 o
   7   0  12       5223.50       4818.58       525.44 o
   8   0  12       8689.49       8943.37       635.40 o
   9   0  12      13450.93      14276.57       832.39 o
  10   0  12       6158.30       5980.06       645.78 o
  11   0  12        650.59        697.77       317.95 o
  12   0  12         10.36       -218.89       218.89 o
  13   0  12        985.91       1014.81       386.22 o
  14   0  12       1963.92       1731.66       498.65 o
  15   0  12        290.50       -165.99       295.05 o
  16   0  12       4754.72       5908.38       841.52 o
 -19   1  12       1921.07       2534.67       382.24 o
 -18   1  12         65.02       -103.06       213.69 o
 -17   1  12       3167.98       3531.38       472.76 o
 -16   1  12        239.89        219.55       236.06 o
 -15   1  12       4509.26       3938.81      1097.13 o
 -14   1  12        351.71        103.91       182.38 o
 -13   1  12       2296.37       2330.27       307.86 o
 -12   1  12       6635.47       6534.53       474.03 o
 -11   1  12       2503.77       2933.95       314.92 o
 -10   1  12       3155.27       3433.93       735.82 o
  -9   1  12       1523.23       1800.16       153.68 o
  -8   1  12       4110.12       4650.48       346.47 o
  -7   1  12       2485.67       2783.44       264.16 o
  -6   1  12       8232.41       8275.58       369.91 o
  -5   1  12       6113.72       6721.97       328.21 o
  -4   1  12       8390.39       8074.46       348.73 o
  -3   1  12      19995.21      18551.26       559.67 o
  -2   1  12       1098.68        850.03       146.76 o
  -1   1  12       7313.26       6546.06       307.00 o
   0   1  12       3266.46       3157.51       252.86 o
   1   1  12         48.72         45.20       105.69 o
   2   1  12      11172.35      11079.82       351.50 o
   3   1  12       5993.65       6299.67       319.94 o
   4   1  12       2825.99       3348.38       462.68 o
   5   1  12       9056.59       9111.66       342.22 o
   6   1  12       8634.86       8233.96       374.29 o
   7   1  12        545.49        562.48       172.78 o
   8   1  12       2205.30       2123.64       266.90 o
   9   1  12       6353.05       6089.71       447.66 o
  10   1  12        550.36        337.27       234.20 o
  11   1  12       1048.39       1213.20       326.72 o
  12   1  12        104.21        153.81       181.26 o
  13   1  12        731.91        640.80       232.68 o
  14   1  12         19.89         76.03       226.83 o
  15   1  12       3291.26       3771.30       487.59 o
  16   1  12        916.88        673.08       288.01 o
 -19   2  12        282.97        260.91       226.80 o
 -18   2  12       1131.86        985.50       352.78 o
 -17   2  12         25.62        -81.53       199.05 o
 -16   2  12       1552.80       1490.34       642.21 o
 -15   2  12        181.27         68.51       184.30 o
 -14   2  12       2494.27       2371.88       323.45 o
 -13   2  12        348.28        555.88       197.47 o
 -12   2  12       1529.18       1497.61       252.06 o
 -11   2  12      12250.36      11701.66       521.29 o
 -10   2  12        165.22        319.62       146.22 o
  -9   2  12       2390.11       2156.73       178.43 o
  -8   2  12          5.24        -82.43       104.03 o
  -7   2  12        645.38        718.37       303.74 o
  -6   2  12       6155.47       5856.87       412.23 o
  -5   2  12        579.78        588.13       144.24 o
  -4   2  12       4468.02       4221.29       624.44 o
  -3   2  12        782.91        790.66       146.08 o
  -2   2  12      16270.23      15822.46       403.39 o
  -1   2  12        368.52        316.85       114.47 o
   0   2  12       1473.65       1403.13       144.71 o
   1   2  12        914.40       1002.82       133.40 o
   2   2  12        791.59        703.77       161.06 o
   3   2  12       3749.59       3625.33       284.08 o
   4   2  12       4694.37       4289.67       268.92 o
   5   2  12       6963.79       6273.84       312.97 o
   6   2  12         34.48        -39.98        94.35 o
   7   2  12       3313.95       3536.46       270.87 o
   8   2  12       2697.35       2939.43       254.13 o
   9   2  12       4870.73       4055.37       304.15 o
  10   2  12       1850.01       1912.02       242.78 o
  11   2  12         47.48        290.70       147.27 o
  12   2  12        965.07       1073.20       266.46 o
  13   2  12         15.54        239.22       392.99 o
  14   2  12       2134.10       2232.16       368.31 o
  15   2  12         31.50        470.09       241.64 o
  16   2  12       1102.85        875.49       285.27 o
 -19   3  12        313.81       -119.30       195.24 o
 -18   3  12        838.30        481.52       398.93 o
 -17   3  12        539.66        398.72       322.83 o
 -16   3  12        315.16        352.56       209.57 o
 -15   3  12       5428.66       4868.37       724.00 o
 -14   3  12        209.76        206.58       174.21 o
 -13   3  12       2125.41       2214.84       299.97 o
 -12   3  12        737.22        528.26       197.95 o
 -11   3  12          1.35        112.09       137.99 o
 -10   3  12       1457.98       1400.40       221.59 o
  -9   3  12        257.01        126.58        95.05 o
  -8   3  12        821.70        816.14       128.71 o
  -7   3  12        193.28        212.28       128.66 o
  -6   3  12         54.13         54.40       105.64 o
  -5   3  12       1007.34       1057.51       177.10 o
  -4   3  12        349.20        391.76        93.98 o
  -3   3  12       2626.51       2537.77       179.81 o
  -2   3  12        345.79        192.05        87.81 o
  -1   3  12        564.18        538.72       103.76 o
   0   3  12       2569.68       2520.31       187.64 o
   1   3  12       2625.25       2588.10       200.36 o
   2   3  12        373.97        313.61       102.06 o
   3   3  12       5173.58       5694.89       292.67 o
   4   3  12        400.33        371.29       120.47 o
   5   3  12          0.69         42.08        97.92 o
   6   3  12        665.55        482.00       140.71 o
   7   3  12        405.27        351.97       131.00 o
   8   3  12         91.92        161.49       192.93 o
   9   3  12        446.47        593.46       167.26 o
  10   3  12       3195.48       3227.06       360.87 o
  11   3  12          2.94        -40.03       169.69 o
  12   3  12         59.53        445.18       178.58 o
  13   3  12        163.98          3.99       166.11 o
  14   3  12         91.91        293.83       220.06 o
  15   3  12       1659.85       1754.81       328.22 o
  16   3  12        314.60        417.24       242.05 o
 -19   4  12          0.26        140.60       211.92 o
 -18   4  12       1003.63       1229.18       578.11 o
 -17   4  12         90.17        315.20       195.49 o
 -16   4  12          4.39       -220.47       220.47 o
 -15   4  12        480.36        515.02       225.95 o
 -14   4  12        102.98        -27.03       162.86 o
 -13   4  12        256.27        369.05       181.84 o
 -12   4  12         46.90       -109.08       128.42 o
 -11   4  12        767.19        585.81       410.29 o
 -10   4  12       2230.52       2372.68       204.46 o
  -9   4  12       1394.13       1453.11       237.15 o
  -8   4  12       5499.03       5502.57       272.85 o
  -7   4  12       3763.46       3734.41       302.92 o
  -6   4  12          1.26        -26.96        73.39 o
  -5   4  12        163.97         71.34        76.20 o
  -4   4  12        489.77        539.19       106.44 o
  -3   4  12       5171.71       5547.20       360.37 o
  -2   4  12       4083.02       3777.38       267.68 o
  -1   4  12        263.28        377.02        96.70 o
   0   4  12       1217.89       1359.68       214.65 o
   1   4  12        708.40        571.59       116.99 o
   2   4  12        624.67        335.18       102.63 o
   3   4  12       1025.85        917.47       170.53 o
   4   4  12       4289.57       4113.81       261.37 o
   5   4  12        464.16        364.03       114.74 o
   6   4  12       8383.41       8358.41       343.83 o
   7   4  12        853.13        610.88       151.55 o
   8   4  12       1068.36       1173.05       185.25 o
   9   4  12        163.11         63.18       134.63 o
  10   4  12       2884.61       2937.43       445.15 o
  11   4  12        587.59        791.95       205.11 o
  12   4  12        282.84        253.28       169.82 o
  13   4  12         45.96        425.29       173.92 o
  14   4  12        113.41       -133.83       147.03 o
  15   4  12        882.36       1087.86       313.88 o
 -19   5  12       3378.87       3218.36       427.45 o
 -18   5  12        139.98        100.95       206.83 o
 -17   5  12        400.68        311.99       287.48 o
 -16   5  12          9.33        143.85       255.66 o
 -15   5  12        234.33        274.10       339.67 o
 -14   5  12       1891.94       1879.46       484.53 o
 -13   5  12        783.59        681.13       212.03 o
 -12   5  12        999.58       1079.06       223.91 o
 -11   5  12         25.11        124.29       152.09 o
 -10   5  12       6760.19       6686.19       466.30 o
  -9   5  12       1969.70       2068.49       193.94 o
  -8   5  12       3267.70       3021.25       219.43 o
  -7   5  12          5.76         44.15        70.02 o
  -6   5  12         84.80         24.87       102.59 o
  -5   5  12        102.69         33.74        75.33 o
  -4   5  12       6647.98       6419.24       245.14 o
  -3   5  12          4.98         21.85        88.19 o
  -2   5  12       3767.63       3903.93       224.06 o
  -1   5  12        868.33        764.76       117.09 o
   0   5  12       2057.30       2155.93       174.47 o
   1   5  12        175.46        110.67        92.28 o
   2   5  12       2468.46       2201.10       189.18 o
   3   5  12         96.94        169.23       102.39 o
   4   5  12       2385.04       2512.11       213.46 o
   5   5  12       7974.09       6875.75       439.83 o
   6   5  12       5018.70       4819.73       305.06 o
   7   5  12        527.44        372.73       131.24 o
   8   5  12        406.32        255.16       133.84 o
   9   5  12        882.16        842.07       199.01 o
  10   5  12        586.82        566.50       212.95 o
  11   5  12         99.03         22.99       141.90 o
  12   5  12         38.21        163.07       155.84 o
  13   5  12         48.26        202.40       164.38 o
  14   5  12        339.46        212.71       194.45 o
  15   5  12       1483.17       2263.50       298.34 o
 -18   6  12        308.24        497.72       223.61 o
 -17   6  12         14.66        -38.18       158.06 o
 -16   6  12        313.48        460.64       205.92 o
 -15   6  12       1026.99        637.51       206.45 o
 -14   6  12       3881.11       4057.03       393.06 o
 -13   6  12          4.08        180.18       167.36 o
 -12   6  12      11217.52      11079.00       561.03 o
 -11   6  12      25597.50      24064.97       613.24 o
 -10   6  12         16.98         97.42       113.14 o
  -9   6  12      13267.26      12877.31       411.71 o
  -8   6  12       8474.64       8537.97       324.24 o
  -7   6  12        825.70       1133.44       116.48 o
  -6   6  12       1863.63       1623.78       170.57 o
  -5   6  12        849.11       1052.79       128.76 o
  -4   6  12        137.32        154.39        88.71 o
  -3   6  12       1449.87       1149.57       229.01 o
  -2   6  12      10921.62      10245.49       318.84 o
  -1   6  12        414.05        413.37        97.15 o
   0   6  12       1557.95       1312.95       224.96 o
   1   6  12        900.16        618.20       123.20 o
   2   6  12       1495.24       1711.99       173.40 o
   3   6  12         11.91        -59.44        89.41 o
   4   6  12       1640.99       1793.49       191.94 o
   5   6  12       1508.18       1723.20       199.03 o
   6   6  12        266.20        143.89       117.06 o
   7   6  12       4385.59       4085.88       291.61 o
   8   6  12       2513.80       2839.90       260.31 o
   9   6  12        548.76        450.35       158.95 o
  10   6  12        898.92        588.97       176.72 o
  11   6  12        255.85        197.78       301.48 o
  12   6  12         19.47        -10.28       143.42 o
  13   6  12       1370.69       1715.60       266.46 o
  14   6  12        696.00        704.06       199.55 o
  15   6  12          3.40       -133.37       146.36 o
 -18   7  12         15.96       -100.21       389.94 o
 -17   7  12        129.29       -240.88       240.88 o
 -16   7  12         99.70        171.42       322.43 o
 -15   7  12       1653.79       1744.96       275.53 o
 -14   7  12        219.50        318.43       232.67 o
 -13   7  12      10877.52      10272.94       511.13 o
 -12   7  12       1724.25       1497.48       456.39 o
 -11   7  12       2340.75       2320.32       315.19 o
 -10   7  12      15320.08      16510.42       734.23 o
  -9   7  12       4044.88       4077.28       272.18 o
  -8   7  12       5363.94       5332.39       296.79 o
  -7   7  12       5250.94       5301.46       359.61 o
  -6   7  12       3864.95       4192.00       211.05 o
  -5   7  12        579.98        702.81       114.67 o
  -4   7  12       7390.35       7628.38       466.39 o
  -3   7  12       4407.73       4593.08       248.44 o
  -2   7  12       1551.59       1680.63       157.83 o
  -1   7  12      26101.47      24599.03       559.28 o
   0   7  12        754.05        396.52       104.76 o
   1   7  12       9760.33       8891.51       313.98 o
   2   7  12       5227.13       5250.89       400.52 o
   3   7  12        986.49       1089.11       255.90 o
   4   7  12       6035.70       6005.70       330.40 o
   5   7  12         22.18        -49.22       103.19 o
   6   7  12      14296.37      14142.59       461.11 o
   7   7  12       2123.47       1831.77       211.07 o
   8   7  12       4124.35       4177.48       309.68 o
   9   7  12       3043.25       2678.62       269.35 o
  10   7  12          7.87         93.54       145.59 o
  11   7  12        619.51       1084.25       200.02 o
  12   7  12         59.04        -69.50       138.63 o
  13   7  12       1642.42       2068.39       336.37 o
  14   7  12       1521.94       1544.38       303.79 o
 -18   8  12       1578.48       1823.46       536.75 o
 -17   8  12       1773.58       1800.73       535.57 o
 -16   8  12       1031.52        580.94       378.79 o
 -15   8  12       1173.03       1082.08       440.46 o
 -14   8  12       4274.26       3481.56       610.71 o
 -13   8  12         42.05        162.81       273.00 o
 -12   8  12       4983.65       5726.35       438.58 o
 -11   8  12       7151.02       7101.60       330.69 o
 -10   8  12       2285.40       1784.63       196.73 o
  -9   8  12        220.21        305.87       120.36 o
  -8   8  12       1716.63       1853.15       252.35 o
  -7   8  12       9056.00       8931.09       330.36 o
  -6   8  12       3690.85       3454.74       200.51 o
  -5   8  12        840.84        967.64       135.41 o
  -4   8  12         27.91         12.96        80.57 o
  -3   8  12         51.58         15.57        80.50 o
  -2   8  12      20647.79      17788.75       455.17 o
  -1   8  12          1.87        149.97        91.78 o
   0   8  12      14904.38      14201.99       405.71 o
   1   8  12       1238.95       1248.63       154.39 o
   2   8  12       1089.98       1008.28       147.80 o
   3   8  12        502.51        408.70       123.18 o
   4   8  12        722.76        968.30       155.24 o
[truncated: 260,508 more chars]
